# Supplementary material for: Leading edge maintenance in migrating cells is an emergent property of branched actin network growth
Source: eLife. 2022 Mar 11;11:e74389. doi: 10.7554/eLife.74389 (PMC9033267; doi:10.7554/eLife.74389)
Supplement: Figure 1—source data 1. — See Readme for a description of the contents, and the locations of the corresponding plots in the figure. [file elife-74389-fig1-data1.zip › Figure 1-Source Data 1.xlsx]

## Sheet: X-Pos for all (um)
0.0643	0.1286	0.1929	0.2572	0.3215	0.3858	0.4501	0.5144	0.5787	0.643	0.7073	0.7716	0.8359	0.9002	0.9645	1.0288	1.0931	1.1574	1.2217	1.286	1.3503	1.4146	1.4789	1.5432	1.6075	1.6718	1.7361	1.8004	1.8647	1.929	1.9933	2.0576	2.1219	2.1862	2.2505	2.3148	2.3791	2.4434	2.5077	2.572	2.6363	2.7006	2.7649	2.8292	2.8935	2.9578	3.0221	3.0864	3.1507	3.215
[truncated: 832 more columns]

## Sheet: Y-Pos for image (um)
0.0643
0.1286
0.1929
0.2572
0.3215
0.3858
0.4501
0.5144
0.5787
0.643
0.7073
0.7716
0.8359
0.9002
0.9645
1.0288
1.0931
1.1574
1.2217
1.286
1.3503
1.4146
1.4789
1.5432
1.6075
1.6718
1.7361
1.8004
1.8647
1.929
1.9933
2.0576
2.1219
2.1862
2.2505
2.3148
2.3791
2.4434
2.5077
2.572
2.6363
2.7006
2.7649
2.8292
2.8935
2.9578
3.0221
3.0864
3.1507
3.215
3.2793
3.3436
3.4079
3.4722
3.5365
3.6008
3.6651
3.7294
3.7937
3.858
3.9223
3.9866
4.0509
4.1152
4.1795
4.2438
4.3081
4.3724
4.4367
4.501
4.5653
4.6296
4.6939
4.7582
4.8225
4.8868
4.9511
5.0154
5.0797
5.144
5.2083
5.2726
5.3369
5.4012
5.4655
5.5298
5.5941
5.6584
5.7227
5.787
5.8513
5.9156
5.9799
6.0442
6.1085
6.1728
6.2371
6.3014
6.3657
6.43
6.4943
6.5586
6.6229
6.6872
6.7515
6.8158
6.8801
6.9444
7.0087
7.073
7.1373
7.2016
7.2659
7.3302
7.3945
7.4588
7.5231
7.5874
7.6517
7.716
7.7803
7.8446
7.9089
7.9732
8.0375
8.1018
8.1661
8.2304
8.2947
8.359
8.4233
8.4876
8.5519
8.6162
8.6805
8.7448
8.8091
8.8734
8.9377
9.002
9.0663
9.1306
9.1949
9.2592
9.3235
9.3878
9.4521
9.5164
9.5807
9.645
9.7093
9.7736
9.8379
9.9022
9.9665
10.0308
10.0951
10.1594
10.2237
10.288
10.3523
10.4166
10.4809
10.5452
10.6095
10.6738
10.7381
10.8024
10.8667
10.931
10.9953
11.0596
11.1239
11.1882
11.2525
11.3168
11.3811
11.4454
11.5097
11.574
11.6383
11.7026
11.7669
11.8312
11.8955
11.9598
12.0241
12.0884
12.1527
12.217
12.2813
12.3456
12.4099
12.4742
12.5385
12.6028
12.6671
12.7314
12.7957
12.86
12.9243
12.9886
13.0529
13.1172
13.1815
13.2458
13.3101
13.3744
13.4387
13.503
13.5673
13.6316
13.6959
13.7602
13.8245
13.8888
13.9531
14.0174
14.0817
14.146
14.2103
14.2746
14.3389
14.4032
14.4675
14.5318
14.5961
14.6604
14.7247
14.789
14.8533
14.9176
14.9819
15.0462
15.1105
15.1748
15.2391
15.3034
15.3677
15.432
15.4963
15.5606
15.6249
15.6892
15.7535
15.8178
15.8821
15.9464
16.0107
16.075
16.1393
16.2036
16.2679
16.3322
16.3965
16.4608
16.5251
16.5894
16.6537
16.718
16.7823
16.8466
16.9109
16.9752
17.0395
17.1038
17.1681
17.2324
17.2967
17.361
17.4253
17.4896
17.5539
17.6182
17.6825
17.7468
17.8111
17.8754
17.9397
18.004
18.0683
18.1326
18.1969
18.2612
18.3255
18.3898
18.4541
18.5184
18.5827
18.647
18.7113
18.7756
18.8399
18.9042
18.9685
19.0328
19.0971
19.1614
19.2257
19.29
19.3543
19.4186
19.4829
19.5472
19.6115
19.6758
19.7401
19.8044
19.8687
19.933
19.9973
20.0616
20.1259
20.1902
20.2545
20.3188
20.3831
20.4474
20.5117
20.576
20.6403
20.7046
20.7689
20.8332
20.8975
20.9618
21.0261
21.0904
21.1547
21.219
21.2833
21.3476
21.4119
21.4762
21.5405
21.6048
21.6691
21.7334
21.7977
21.862
21.9263
21.9906
22.0549
22.1192
22.1835
22.2478
22.3121
22.3764
22.4407
22.505
22.5693
22.6336
22.6979
22.7622
22.8265
22.8908
22.9551
23.0194
23.0837
23.148
23.2123
23.2766
23.3409
23.4052
23.4695
23.5338
23.5981
23.6624
23.7267
23.791
23.8553
23.9196
23.9839
24.0482
24.1125
24.1768
24.2411
24.3054
24.3697
24.434
24.4983
24.5626
24.6269
24.6912
24.7555
24.8198
24.8841
24.9484
25.0127
25.077
25.1413
25.2056
25.2699
25.3342
25.3985
25.4628
25.5271
25.5914
25.6557

## Sheet: Phase_Image_1st_Frame
31	30	32	32	24	33	35	32	35	26	31	26	32	32	29	28	28	35	30	31	33	33	28	26	34	38	28	32	26	38	32	37	32	30	39	32	33	34	29	26	29	32	32	37	37	31	39	37	32	33
37	38	23	31	34	36	31	36	30	35	26	30	29	30	33	33	37	38	36	26	31	30	27	34	30	31	32	29	33	29	32	32	36	30	26	38	23	32	33	39	27	41	27	32	32	40	23	35	41	35
42	37	30	22	34	38	24	35	27	32	34	33	31	25	25	30	29	29	27	38	31	32	42	29	29	34	27	26	30	27	28	26	30	38	26	29	27	28	29	38	30	23	30	27	34	31	29	26	31	28
35	40	35	34	31	35	23	34	33	34	37	24	28	34	33	34	33	45	32	32	30	29	37	24	33	30	35	29	33	30	37	33	29	28	35	35	42	29	41	41	37	35	32	32	36	33	38	35	29	35
29	32	35	37	34	35	20	34	29	31	26	45	27	32	36	37	35	24	33	30	29	27	40	32	36	37	30	34	33	34	35	36	35	32	36	30	35	32	33	34	37	31	36	28	35	36	28	36	31	31
26	42	34	34	35	34	35	41	33	29	28	26	29	23	37	34	28	33	31	30	28	34	34	32	26	34	24	32	27	25	26	34	37	31	32	34	34	35	22	36	28	27	38	29	34	20	32	33	28	27
27	31	32	35	33	29	47	39	29	39	26	34	27	30	33	41	26	26	34	26	37	34	36	33	32	29	33	35	34	31	31	27	32	35	30	30	37	30	31	30	28	27	28	27	42	34	38	34	28	32
31	35	28	30	41	38	29	29	29	35	39	32	35	28	34	29	33	29	30	36	35	31	27	41	38	32	40	24	32	38	39	32	36	33	27	26	32	30	34	40	38	39	32	32	34	28	41	33	37	28
27	32	27	27	27	41	34	26	31	40	32	28	35	37	39	44	39	33	35	28	35	42	35	34	33	32	36	31	37	23	34	27	34	35	35	42	40	28	23	39	26	36	33	29	33	32	28	29	31	38
43	31	42	32	34	32	30	24	31	33	35	32	38	29	33	23	41	32	25	34	22	31	29	32	39	32	36	25	29	28	30	32	39	43	32	32	34	31	39	34	34	32	38	33	34	28	43	39	28	39
31	38	39	37	37	38	28	34	31	33	32	36	30	30	37	29	34	38	36	35	29	32	33	27	28	30	29	35	34	31	32	33	36	33	39	38	34	32	30	27	36	29	30	32	36	34	37	39	31	28
38	40	26	30	31	29	35	30	33	37	30	31	40	34	26	28	28	36	26	26	30	34	36	30	31	38	37	31	33	34	36	33	30	38	29	37	36	34	27	30	20	25	31	30	39	38	37	40	32	29
21	39	27	34	36	30	34	33	28	32	37	32	32	34	32	33	28	37	31	28	29	29	42	34	37	38	34	37	30	35	39	33	31	23	40	31	26	32	43	35	31	28	24	29	28	37	36	38	34	40
27	32	36	36	27	31	35	36	32	38	25	41	38	32	24	39	34	25	34	32	43	38	31	43	32	29	29	29	37	36	26	37	32	37	30	34	26	29	20	40	35	36	35	30	28	25	42	32	34	32
31	22	33	35	28	31	34	30	35	37	27	29	39	32	33	33	36	30	26	35	32	26	39	37	39	35	34	40	32	31	35	26	28	29	30	29	35	33	31	36	34	34	36	33	37	31	20	42	30	31
28	32	34	28	36	34	39	23	31	33	27	31	29	32	33	34	38	35	27	34	39	36	27	32	33	36	38	26	30	29	35	32	33	40	34	28	28	40	29	32	33	34	31	40	37	33	34	30	27	39
25	36	43	34	34	29	19	34	47	37	42	27	30	30	39	39	34	34	25	27	31	37	32	34	34	28	38	23	38	34	34	35	37	36	24	32	30	29	28	40	26	39	37	34	32	42	39	38	45	32
40	34	33	31	32	26	38	29	32	37	31	31	34	27	33	32	34	38	37	37	31	25	31	35	31	33	23	37	32	28	35	29	38	33	28	41	39	33	34	38	42	30	31	33	32	34	38	28	40	31
32	34	41	37	38	31	38	33	38	34	28	31	29	32	33	30	30	30	34	34	32	32	33	44	34	30	28	33	22	35	31	33	36	31	36	39	29	33	34	34	35	29	32	34	31	30	33	32	34	34
39	29	33	34	39	29	37	29	38	27	36	31	37	36	34	33	33	35	31	29	33	35	38	30	34	30	32	41	33	35	33	35	36	34	40	38	43	27	31	36	32	34	32	29	27	31	29	33	34	37
26	27	34	39	28	29	27	43	30	34	44	23	28	31	41	29	32	28	39	36	39	31	27	32	35	36	37	24	25	26	32	30	31	30	28	30	31	34	37	35	39	30	41	31	38	36	27	23	29	28
39	32	36	35	30	26	36	33	34	40	34	35	40	32	41	27	40	37	30	33	36	30	31	38	37	34	28	37	37	28	39	32	34	34	34	41	32	35	34	36	36	32	37	40	36	27	25	30	34	37
40	42	32	28	34	36	26	35	24	37	35	40	29	32	26	39	34	32	30	31	29	37	29	34	36	39	32	30	29	40	33	40	25	37	34	29	38	29	26	29	40	33	28	29	31	42	26	33	33	36
33	30	36	34	35	30	38	31	36	35	23	29	43	28	31	38	32	38	34	31	39	37	33	32	38	29	29	27	38	38	23	21	35	34	21	29	31	32	38	29	21	38	26	37	25	29	38	29	38	34
33	36	34	38	39	36	31	33	42	23	35	40	37	35	38	30	35	38	32	25	35	23	35	36	32	22	40	26	36	26	32	35	26	28	39	31	34	27	39	34	31	30	28	25	39	38	34	35	42	31
36	31	35	31	33	37	36	30	38	37	33	38	49	35	36	37	32	39	33	35	30	40	39	34	34	36	40	31	34	38	31	33	33	29	35	33	27	26	27	29	37	32	33	32	37	35	30	34	33	29
35	38	34	30	42	32	34	34	22	38	32	36	39	30	33	34	34	36	30	38	31	31	34	33	32	37	32	39	39	38	30	40	36	26	31	26	36	33	33	38	37	25	30	32	37	35	40	29	36	35
41	36	22	35	41	37	32	38	39	36	27	42	32	34	34	28	34	34	34	28	29	34	24	25	40	35	29	30	40	34	35	31	40	42	30	32	26	32	33	33	34	29	35	35	27	33	29	30	31	24
30	27	36	36	29	34	40	37	28	33	32	32	28	38	24	35	37	34	37	24	37	38	31	29	36	28	35	31	34	32	30	32	29	18	35	32	30	28	34	19	26	36	39	33	36	28	29	30	38	36
40	40	42	27	41	30	39	29	17	28	33	29	31	34	35	42	31	35	36	24	26	30	41	30	41	38	32	31	31	33	26	36	36	26	30	33	30	29	32	42	26	40	32	26	41	36	26	38	27	36
34	26	30	30	40	27	26	32	40	31	44	39	31	40	32	39	26	38	36	30	29	34	36	33	24	34	39	38	27	28	29	37	34	34	29	35	37	27	38	31	34	27	33	27	32	33	30	31	34	40
37	36	32	36	40	35	27	39	26	34	31	37	25	29	28	31	30	29	36	30	26	33	33	30	28	35	29	26	33	38	29	31	36	34	32	34	41	31	30	25	38	32	36	39	26	25	37	29	27	35
37	36	32	34	32	34	37	36	31	35	33	32	39	38	33	27	40	30	37	35	29	41	28	34	31	30	26	34	29	33	34	40	29	27	34	30	30	25	35	36	32	33	35	35	35	36	26	40	25	35
34	26	30	41	32	41	39	39	32	25	33	29	40	36	33	31	26	28	36	29	24	30	29	25	42	31	33	33	29	27	38	34	23	21	32	38	34	41	33	38	30	45	32	36	32	31	38	33	38	32
26	36	32	37	31	34	33	45	30	29	35	31	31	32	38	31	38	26	32	31	30	34	28	28	28	34	28	39	37	38	30	38	37	39	37	46	39	38	37	32	33	33	43	35	36	39	37	42	27	36
34	33	40	26	42	31	38	26	30	35	30	34	32	35	40	30	32	32	27	28	35	34	29	40	23	26	34	39	34	32	39	48	37	32	28	38	45	26	35	33	37	39	33	26	28	25	31	29	35	35
30	37	34	24	32	31	34	33	25	33	36	36	39	35	35	33	36	36	31	31	37	43	34	36	37	27	41	37	29	36	36	32	41	35	44	29	37	34	33	31	34	43	32	26	39	37	26	36	35	32
27	39	32	36	34	28	37	32	43	31	31	25	28	44	34	29	30	29	36	34	28	38	38	43	34	36	32	29	39	40	33	35	37	32	31	36	29	30	32	39	20	31	28	30	30	32	32	31	31	30
39	37	35	32	34	37	40	42	30	28	20	35	34	29	38	32	33	38	30	34	31	28	42	35	32	28	32	45	36	34	35	37	26	34	31	38	40	37	33	35	36	33	27	27	28	40	32	37	35	26
33	40	25	34	21	33	33	29	29	35	27	38	25	35	35	31	33	28	40	37	36	32	31	29	31	30	37	31	31	35	31	32	34	37	32	38	23	40	18	36	31	39	33	28	33	35	31	30	30	34
25	31	38	34	37	31	26	25	36	33	27	40	32	33	36	32	34	32	31	27	30	24	30	36	38	33	33	36	34	22	38	34	29	32	29	30	28	30	34	28	35	35	32	33	30	31	35	34	31	26
26	28	36	37	35	39	33	21	30	27	27	29	35	29	32	33	37	29	31	35	28	34	29	33	27	29	39	32	32	29	37	38	33	35	34	27	39	34	26	33	29	29	38	35	25	40	34	35	35	33
27	33	33	29	41	29	26	31	34	29	30	29	35	36	38	26	34	31	28	33	34	29	27	22	36	38	31	31	39	33	37	32	32	22	31	34	35	35	32	33	32	31	44	33	26	28	37	35	32	34
28	30	37	35	37	36	32	30	35	39	29	29	34	30	40	29	38	31	26	29	34	33	33	49	32	33	34	28	30	30	29	36	37	33	29	34	29	32	30	28	34	36	36	30	30	39	25	31	38	33
42	40	33	30	40	35	36	25	35	33	29	28	38	33	30	36	27	39	34	36	39	37	40	40	34	29	34	37	23	28	37	26	38	25	36	37	29	39	35	17	37	43	34	31	35	29	32	29	34	30
26	30	42	29	37	39	24	40	28	32	38	29	30	32	40	41	33	33	45	32	35	43	32	22	35	28	33	24	22	39	27	32	29	32	27	42	33	35	30	33	28	32	32	32	40	34	34	23	32	36
38	34	31	39	34	40	38	29	36	29	34	36	23	29	34	33	43	27	33	43	24	31	31	36	35	37	36	32	30	29	39	45	41	34	32	36	27	36	30	37	35	27	32	29	31	29	39	33	33	28
26	36	32	35	22	34	36	29	30	36	31	38	36	37	30	34	22	31	37	36	34	35	38	37	34	35	31	46	27	32	33	28	33	39	38	24	32	33	32	28	34	33	26	31	36	30	29	36	34	33
39	29	32	38	32	42	39	32	40	38	26	37	34	40	41	34	41	32	30	39	23	38	29	25	35	28	38	28	37	23	30	26	43	34	35	35	34	31	35	27	39	34	43	35	40	33	36	30	34	43
33	34	27	29	38	26	34	25	34	33	41	35	27	27	43	42	22	29	35	34	25	27	32	39	34	34	38	31	27	26	26	31	29	29	30	31	26	23	40	39	30	34	34	39	34	31	33	32	40	32
32	33	34	37	34	29	28	34	31	35	32	27	21	34	37	33	33	35	34	32	26	30	22	34	35	33	30	32	31	30	29	38	32	29	39	28	34	37	40	33	35	28	21	30	30	39	33	31	37	36
29	35	34	34	28	37	46	36	33	36	37	26	33	20	36	36	37	29	34	38	32	37	41	28	42	32	32	36	38	33	26	36	26	29	31	34	33	31	35	42	30	39	33	38	27	32	35	33	42	23
31	32	32	27	32	30	37	33	31	31	39	35	30	32	37	25	28	31	37	38	33	30	34	32	35	29	31	33	24	34	33	35	34	27	31	29	24	31	39	34	30	38	36	27	38	30	37	25	34	39
33	34	34	34	36	31	32	32	37	24	32	37	30	32	34	35	36	35	39	35	30	32	32	29	30	38	38	35	36	27	36	39	38	37	32	40	37	28	35	39	36	41	33	35	31	40	31	38	28	44
33	27	38	31	36	34	28	44	39	29	27	39	23	34	31	33	31	22	30	32	35	29	45	36	29	38	34	37	32	37	27	34	38	34	35	38	27	39	25	30	41	33	30	32	34	32	34	36	37	31
39	35	29	31	33	28	26	40	29	41	33	48	32	32	36	20	37	34	37	37	32	29	34	29	23	40	38	36	36	40	34	32	26	32	37	27	34	35	37	31	32	35	33	36	39	32	38	30	35	37
36	28	30	33	37	34	28	26	29	32	33	29	40	37	27	30	27	36	37	33	39	37	35	32	34	30	33	34	31	42	37	37	38	26	31	38	36	42	34	28	35	30	30	38	33	36	25	34	34	31
40	30	33	30	32	28	26	30	35	35	34	36	37	26	40	32	35	31	32	29	35	31	36	28	32	25	35	33	29	43	25	37	31	38	31	38	29	28	43	38	37	29	41	34	35	44	32	34	29	36
39	38	30	29	37	37	32	25	32	31	33	36	35	27	39	32	34	36	28	28	32	30	38	29	37	35	33	29	35	37	28	36	30	44	38	43	34	40	33	34	34	30	37	30	24	36	34	28	32	35
42	39	40	36	31	35	30	40	35	30	35	32	33	36	36	34	27	31	33	28	22	31	37	39	34	28	31	34	29	33	35	36	40	38	37	36	40	36	33	33	34	38	32	31	31	29	34	30	39	30
26	24	39	38	31	32	35	33	27	33	33	39	26	28	42	37	38	32	29	34	30	31	34	32	37	33	33	27	29	34	34	29	32	34	37	30	33	35	44	34	33	33	38	28	35	29	38	30	27	32
32	35	38	31	33	31	32	30	35	23	32	35	30	42	42	30	30	33	32	36	38	37	30	30	30	28	33	29	24	28	31	35	31	30	33	36	27	34	37	34	26	38	32	21	38	38	34	25	38	30
36	37	32	31	32	37	32	33	32	40	41	38	36	36	44	34	40	41	34	43	27	36	30	33	26	26	39	27	34	35	35	38	34	36	29	35	29	38	34	37	38	34	31	32	33	34	34	33	29	33
27	30	29	43	26	36	29	37	36	41	33	37	29	40	33	31	36	23	35	37	29	24	35	35	30	39	35	31	21	41	36	38	36	37	40	37	31	33	29	28	36	30	38	21	33	36	34	29	40	28
32	35	26	38	35	19	35	31	29	42	41	35	38	35	37	25	21	33	29	43	41	35	38	29	26	34	38	28	32	36	33	31	32	33	32	32	39	37	24	31	30	34	31	24	35	40	26	29	32	29
25	34	40	39	33	32	39	39	34	36	32	37	29	28	34	35	30	34	41	39	37	34	27	28	42	33	32	27	35	29	35	36	27	39	29	32	37	40	32	34	35	28	40	37	40	37	36	36	37	28
36	37	33	42	30	39	43	34	32	32	35	21	32	39	35	41	39	30	35	34	35	30	29	36	36	32	31	31	43	39	28	30	36	34	35	35	40	25	28	31	42	30	38	34	31	39	32	38	40	29
30	43	30	27	31	31	35	32	46	34	28	36	28	35	29	40	38	29	36	30	31	26	29	30	38	33	37	35	31	28	38	34	33	35	34	32	44	33	32	36	26	29	40	35	33	36	35	29	29	36
32	37	31	37	35	24	43	28	39	38	30	33	28	39	37	31	29	28	27	29	33	32	34	33	33	38	29	33	32	28	35	38	29	31	32	32	36	27	35	32	33	37	39	30	35	37	33	38	29	31
30	31	36	35	36	30	31	40	35	43	40	36	34	40	30	42	30	31	30	26	37	38	32	40	40	33	39	35	31	26	42	26	32	32	33	35	26	36	34	34	30	29	30	36	42	31	32	34	31	41
33	36	34	36	37	29	39	34	26	39	37	35	31	32	33	32	27	32	29	37	35	34	36	39	36	18	33	33	42	40	29	40	40	35	32	41	32	36	29	18	30	37	31	33	23	31	26	42	47	41
28	34	29	35	34	38	40	37	29	34	38	32	36	40	36	31	31	29	27	40	36	43	37	31	33	38	31	36	33	37	28	23	40	38	34	26	28	40	37	33	32	33	31	35	39	31	38	33	32	33
36	36	32	34	29	31	36	41	32	35	43	36	36	32	28	36	36	33	39	28	34	34	29	26	31	35	35	43	39	26	31	33	41	40	24	38	29	33	34	36	32	29	36	25	35	33	33	40	27	42
33	37	36	33	38	35	29	42	41	40	29	32	28	33	36	35	26	37	34	30	39	29	32	31	35	32	32	31	33	29	37	36	34	33	37	37	43	26	36	34	30	41	32	37	35	35	29	34	38	33
40	36	46	26	30	33	35	32	40	32	29	32	41	43	40	32	32	28	33	30	32	39	43	32	33	42	36	33	23	34	18	29	37	32	27	35	34	34	25	35	41	32	27	29	37	35	35	34	34	40
42	36	42	47	42	34	33	29	34	29	46	38	32	39	42	28	37	26	38	44	34	36	38	33	32	31	29	25	32	37	33	33	31	34	35	40	33	35	29	37	34	30	36	45	30	33	31	32	37	31
34	29	38	34	34	31	38	43	36	36	35	41	36	33	35	27	31	35	31	26	28	29	30	34	29	32	29	35	28	32	29	34	29	27	32	22	28	36	40	30	35	36	35	35	35	37	34	39	30	38
33	26	28	31	34	35	26	33	27	34	26	34	31	28	23	35	35	34	28	33	27	34	48	29	36	34	34	29	32	21	30	27	37	34	31	32	34	39	41	32	31	42	33	36	28	37	36	32	37	26
34	35	33	35	40	35	33	31	36	31	37	32	30	31	36	28	23	29	37	35	34	24	28	37	31	36	40	33	36	34	40	25	43	32	34	27	35	30	30	40	38	39	28	28	37	27	33	36	37	29
32	32	36	27	32	29	31	31	36	36	32	31	33	38	35	38	26	30	27	32	34	33	46	37	30	35	35	31	38	33	35	29	28	36	37	29	30	33	26	35	32	38	30	32	31	28	45	29	37	40
37	24	32	25	35	26	37	22	29	42	31	38	35	37	30	34	26	30	33	36	33	26	23	38	36	32	32	41	33	36	36	23	36	37	38	40	31	32	29	35	42	33	28	33	28	35	31	43	28	36
27	45	35	37	36	26	36	35	42	30	46	34	31	31	39	20	30	29	31	26	26	32	31	38	35	26	34	44	32	39	44	39	40	34	37	32	34	35	34	37	34	35	32	29	32	32	34	38	29	31
32	37	31	32	36	28	31	32	25	34	39	29	30	25	36	30	36	41	37	38	33	35	35	29	33	32	29	36	36	35	26	29	39	41	28	34	27	39	36	25	32	31	31	35	27	35	33	31	33	27
38	27	37	35	30	29	31	33	31	29	26	39	27	31	28	24	28	27	37	33	37	36	29	26	42	37	31	29	29	33	30	34	38	28	42	29	41	35	37	34	46	35	24	38	34	33	34	29	36	29
39	33	29	33	30	37	40	38	30	33	27	30	27	29	34	28	28	32	31	30	45	31	31	37	36	35	31	35	37	39	22	37	33	38	37	34	32	31	25	27	29	41	28	32	30	40	34	29	34	38
31	30	30	30	38	29	36	41	34	39	27	32	30	35	27	27	27	35	37	27	33	36	31	35	29	34	35	29	32	30	37	32	40	28	36	31	34	37	18	23	28	37	32	37	25	36	32	29	34	36
40	31	38	34	27	42	29	34	38	27	30	27	27	35	34	36	37	38	34	32	37	33	39	29	34	28	35	31	26	30	34	34	33	39	37	33	32	31	33	36	26	36	32	26	26	31	37	26	26	31
29	34	40	40	35	32	35	32	32	23	23	36	34	30	38	29	32	30	28	34	33	38	41	30	26	40	35	30	30	27	26	40	34	36	32	31	33	36	30	30	32	37	39	35	30	31	30	34	35	31
28	29	37	36	30	40	27	30	34	36	32	31	34	32	21	35	33	24	25	37	36	40	34	25	25	28	43	29	33	34	33	38	31	29	30	30	36	35	31	34	28	35	32	32	30	28	34	29	33	28
38	30	41	31	29	33	31	36	29	35	36	25	35	36	29	28	37	38	35	32	30	27	33	32	42	34	26	33	30	29	33	31	32	31	34	30	28	30	34	32	39	28	26	36	37	25	37	32	33	23
47	31	38	28	41	31	36	33	35	29	44	33	32	29	33	34	33	27	32	33	46	36	35	32	30	31	38	31	33	32	33	32	37	33	33	32	28	36	37	23	28	30	27	23	33	32	39	35	29	30
37	35	34	37	40	29	34	35	40	25	34	39	29	23	30	32	29	40	23	30	34	29	26	34	36	35	34	36	30	31	30	34	37	30	27	32	24	37	31	28	32	33	26	32	29	26	34	24	32	40
32	36	31	34	39	33	38	40	38	34	29	29	32	42	37	25	36	29	20	34	23	34	26	34	32	30	37	24	38	30	31	30	30	30	38	28	37	29	26	32	30	27	32	34	27	33	32	29	30	37
36	41	36	26	29	34	40	34	35	39	37	26	36	26	32	34	30	37	27	31	37	33	37	33	24	28	29	39	30	35	26	27	37	29	28	41	29	31	26	19	23	34	33	27	26	36	35	33	29	27
27	38	30	33	34	33	29	41	34	37	29	30	28	30	29	30	37	34	34	34	36	30	35	22	27	40	38	33	36	34	37	29	40	34	31	32	32	30	32	30	32	33	31	15	31	33	40	29	28	39
36	38	33	40	34	32	31	29	38	29	31	31	34	38	34	36	29	26	36	31	30	34	27	36	26	27	37	29	27	30	25	30	27	28	30	27	23	29	30	29	33	37	36	34	23	31	34	30	40	30
38	29	26	37	34	33	41	33	26	34	31	35	31	27	35	24	18	30	34	34	37	38	28	39	39	30	30	34	27	24	37	30	28	29	29	30	31	26	30	34	28	31	37	32	26	40	33	32	30	43
28	37	37	31	29	36	31	32	39	37	29	42	40	32	26	35	29	29	37	30	31	27	40	35	33	36	40	34	39	28	32	31	27	28	34	25	31	33	26	37	35	31	28	29	35	35	32	24	27	17
33	40	32	32	34	35	34	37	37	35	39	29	25	41	37	29	37	26	30	35	38	19	31	32	27	23	31	37	31	28	25	29	23	26	30	32	23	39	24	28	37	29	29	30	27	30	30	33	27	29
31	24	32	40	32	31	40	36	32	38	27	34	29	40	37	42	32	39	32	34	33	26	32	33	42	23	34	28	29	33	31	29	32	24	27	30	29	32	27	34	32	24	36	30	35	29	30	31	35	29
35	29	33	37	28	33	29	28	31	35	39	32	29	37	34	24	40	36	26	32	28	28	27	34	30	26	33	33	36	33	34	28	28	30	36	34	34	27	27	36	32	38	31	27	23	31	34	31	32	35
27	27	38	28	32	36	33	43	31	30	34	42	40	35	31	36	41	34	32	21	32	25	21	31	27	22	35	35	27	27	29	31	35	33	29	24	29	33	29	27	32	32	31	35	31	28	37	34	26	31
32	23	35	41	23	32	29	30	34	30	28	34	36	32	32	32	25	32	33	35	33	29	28	29	26	32	33	32	32	30	29	31	28	29	29	32	33	31	36	29	32	24	28	30	32	36	29	33	32	38
37	29	26	29	30	30	25	34	35	31	24	37	35	31	27	34	25	40	29	19	30	24	24	25	24	35	32	24	43	26	33	26	34	29	28	27	27	32	30	33	26	25	30	28	40	26	26	30	25	34
30	34	32	36	33	34	38	23	44	41	33	24	28	23	32	38	29	31	29	39	22	25	26	27	38	36	30	24	28	32	29	32	29	34	28	39	28	30	31	21	35	36	24	38	28	29	34	32	41	35
34	32	24	29	28	39	25	30	33	37	33	37	33	33	29	32	25	32	27	36	37	35	35	29	29	32	29	27	25	26	31	30	39	30	27	28	30	12	21	26	31	31	32	26	28	33	34	40	37	36
39	34	29	31	38	36	27	41	34	36	32	36	30	23	37	34	27	31	31	29	26	32	15	29	34	27	27	31	29	30	33	26	34	34	29	42	27	30	35	30	30	22	37	35	34	27	31	33	23	37
24	38	29	31	40	34	24	27	35	31	23	34	30	29	34	27	33	32	23	28	27	32	29	33	24	33	32	27	31	31	32	24	35	30	28	25	26	36	28	23	29	35	38	29	25	21	33	22	37	33
35	30	24	28	34	36	38	31	29	32	29	26	33	31	29	32	32	32	30	28	37	27	29	30	30	23	25	28	20	32	31	30	27	29	41	37	32	25	31	30	27	28	26	34	31	30	28	32	26	26
29	38	37	37	31	43	31	24	28	32	31	28	34	35	37	37	31	27	33	29	29	27	38	33	19	28	29	34	22	32	28	32	36	36	35	31	37	33	23	27	32	25	30	27	31	27	25	29	35	32
33	32	27	33	36	36	37	29	34	38	29	28	35	29	22	27	34	39	33	30	28	35	35	28	25	40	36	26	31	37	29	34	36	31	24	31	32	24	41	28	39	38	28	32	31	32	42	35	37	39
29	34	33	31	38	39	29	23	35	32	25	41	26	33	25	29	42	33	32	30	27	35	28	22	30	30	35	29	25	20	27	29	26	35	34	32	27	37	35	34	23	31	33	37	28	30	28	36	31	30
26	36	32	34	30	27	31	30	33	29	33	17	34	23	36	22	33	33	24	31	26	39	31	31	29	34	32	30	33	27	32	29	31	37	26	27	32	33	26	29	31	31	32	39	24	30	29	26	29	33
24	34	29	33	36	31	39	33	37	33	35	34	30	31	19	33	36	32	31	38	38	30	27	38	28	26	33	37	32	29	27	34	30	33	22	33	29	26	31	30	32	39	29	28	28	34	26	30	26	34
34	32	34	31	34	26	36	29	28	35	36	32	28	27	36	23	29	34	22	37	31	32	33	29	23	27	34	38	22	23	30	25	28	31	26	22	25	32	31	31	28	33	32	33	29	24	40	35	29	25
29	34	28	27	33	32	30	30	33	38	29	34	34	30	29	36	34	35	32	37	30	28	31	28	30	30	25	38	37	35	34	25	32	34	32	29	31	29	39	21	36	32	26	27	34	34	41	35	22	26
37	34	39	43	19	26	35	27	29	32	32	37	32	32	27	23	37	30	31	39	35	24	31	30	24	33	29	22	23	33	39	36	29	36	31	34	35	33	32	41	30	40	23	36	37	27	24	30	37	21
32	30	32	33	34	27	25	34	27	32	26	39	38	40	35	33	28	22	31	35	31	31	32	34	36	26	36	35	39	39	34	35	35	36	35	35	31	32	31	24	22	31	35	25	27	33	29	34	35	27
30	31	33	31	38	40	25	26	34	33	28	25	33	27	33	34	32	35	32	26	34	26	28	39	39	23	34	34	28	32	27	41	30	27	36	25	40	34	31	29	37	36	31	28	38	27	21	27	37	27
36	36	34	37	30	30	30	29	28	31	28	34	23	29	35	32	49	31	24	27	30	31	30	29	37	27	30	24	30	39	29	46	27	27	29	41	27	34	31	36	32	29	32	40	29	30	26	28	33	25
39	37	38	35	38	34	34	31	31	32	32	41	32	31	34	32	27	24	27	31	27	33	30	31	34	32	27	28	23	29	37	33	27	34	27	32	36	29	34	32	34	33	29	28	37	26	32	25	37	28
35	34	30	36	30	37	28	23	34	30	26	21	37	34	26	34	32	34	30	31	34	34	28	32	31	32	26	36	26	27	34	32	38	32	32	37	28	30	34	37	31	35	35	38	31	21	32	30	29	31
33	31	25	36	35	34	33	29	31	33	42	41	31	33	43	36	31	24	38	32	25	28	32	30	29	22	27	23	28	26	32	35	35	29	37	32	31	30	35	39	32	29	37	26	42	27	30	36	38	29
38	30	41	34	33	29	31	35	29	34	34	35	35	39	30	30	33	42	37	34	32	28	35	29	35	34	29	31	35	32	35	29	35	32	24	22	35	30	26	33	34	34	33	29	30	32	30	30	24	38
26	31	29	35	32	37	29	28	34	26	23	29	28	36	27	32	31	27	29	37	24	33	30	25	32	43	32	34	31	24	33	27	29	39	27	33	32	30	29	33	36	32	29	36	25	35	27	33	35	27
43	26	30	29	30	28	28	34	36	43	27	31	34	29	37	27	35	29	26	27	39	36	33	35	23	34	26	36	33	27	36	36	34	35	31	27	37	37	37	29	29	32	33	29	35	33	32	31	38	27
41	32	28	31	25	30	34	27	36	38	37	29	37	34	27	37	30	37	34	29	23	26	36	28	36	23	37	24	32	30	27	35	31	37	29	26	40	34	38	34	26	36	33	41	29	25	30	30	27	28
36	23	29	34	39	25	42	37	39	30	32	33	28	29	41	29	34	35	34	30	37	41	41	27	35	38	34	34	42	34	40	34	34	30	32	42	31	36	24	39	31	37	28	30	32	32	33	27	32	29
32	33	30	35	43	32	33	29	32	31	35	36	27	31	37	41	35	36	30	32	41	28	30	33	34	39	41	21	24	27	40	33	33	34	24	34	31	32	32	37	29	29	39	32	39	29	32	31	31	32
35	31	29	31	40	30	34	29	30	31	33	33	32	35	37	39	30	36	33	26	37	24	40	26	33	33	37	33	29	38	24	30	34	26	36	37	32	25	31	25	26	32	32	26	31	37	32	32	29	33
29	31	17	29	31	33	33	39	32	34	26	28	28	32	29	27	27	34	34	31	37	25	28	33	25	31	29	37	33	32	39	34	32	38	35	28	40	38	31	40	34	37	30	29	32	26	38	35	26	35
32	39	35	32	44	28	33	30	34	25	24	29	29	27	26	32	21	28	37	28	33	33	33	34	42	32	39	29	37	29	34	32	34	39	33	29	35	42	26	35	38	32	22	31	28	28	32	28	29	30
34	28	43	33	34	34	34	25	29	34	31	26	27	28	37	33	29	32	46	32	32	38	31	28	30	34	33	35	39	33	32	32	33	27	30	29	37	27	30	40	34	29	33	35	35	26	41	27	28	35
29	38	33	39	30	35	31	35	40	40	29	39	34	43	38	33	31	37	30	27	33	33	32	34	37	32	34	37	25	28	32	35	34	32	33	20	28	29	36	27	33	35	34	32	28	31	30	28	19	33
36	36	36	38	31	35	38	39	32	43	37	33	27	35	27	40	39	36	32	39	40	36	31	34	41	31	32	29	28	36	37	42	31	23	34	26	35	34	35	32	26	35	27	36	26	24	35	32	32	32
38	35	39	32	25	37	37	28	33	30	29	43	25	35	29	36	26	36	33	33	33	30	31	30	35	34	32	32	34	38	31	38	34	28	37	34	26	31	30	36	31	24	26	30	25	30	27	29	22	38
36	40	45	34	35	25	32	30	40	29	30	38	34	34	36	33	37	35	34	35	36	35	39	29	33	25	41	33	44	30	30	33	34	32	29	42	39	29	31	29	34	30	31	34	27	28	23	30	34	31
36	32	38	32	39	47	31	27	29	41	40	34	26	29	29	40	35	33	31	29	34	33	34	34	29	35	31	28	29	30	39	35	37	34	40	29	31	32	34	31	27	32	32	33	28	22	32	32	40	26
33	29	37	32	36	31	24	33	30	34	28	33	30	32	25	38	34	38	43	36	33	31	45	29	31	25	28	30	36	32	38	33	28	28	32	33	26	32	31	34	22	38	29	34	28	31	22	40	34	22
30	31	37	37	28	37	34	30	41	37	26	31	34	26	28	37	31	41	34	30	31	29	34	33	30	36	36	34	29	25	37	34	27	28	31	30	34	26	28	36	32	34	30	25	34	35	25	27	38	31
35	39	31	28	36	33	29	37	31	33	30	29	32	32	31	31	34	37	32	39	35	26	31	26	26	26	29	32	24	42	26	26	34	27	33	30	28	36	35	23	35	25	29	34	37	28	28	32	38	41
27	36	37	34	38	33	33	28	29	34	30	35	27	27	32	23	32	25	23	32	31	25	26	34	32	29	34	40	30	32	28	28	31	31	31	36	30	39	29	40	34	31	32	33	38	29	28	36	29	30
33	29	35	41	34	26	37	32	34	36	32	30	34	29	27	34	21	25	35	40	24	33	35	32	34	32	28	29	37	43	35	33	31	34	33	31	25	35	30	30	31	29	28	31	42	34	31	38	30	22
29	30	32	22	36	34	29	31	29	33	32	33	31	36	29	27	31	31	26	39	36	32	34	39	34	33	37	34	34	35	34	26	34	41	29	29	30	26	33	32	29	36	28	35	26	27	34	31	31	35
26	29	42	37	26	30	29	34	37	22	30	35	35	32	26	38	33	30	26	33	28	27	36	30	33	26	36	34	36	32	40	31	37	30	31	35	24	28	35	29	28	25	33	31	35	31	26	27	32	31
31	35	27	31	32	29	36	27	32	27	33	40	30	30	27	33	29	37	28	27	26	36	28	37	32	38	40	36	40	43	33	43	27	40	37	25	30	30	29	35	28	31	15	30	36	33	26	37	29	24
32	24	32	33	32	29	45	27	31	35	25	36	29	33	31	38	36	33	32	36	29	33	34	37	26	23	34	31	27	29	37	29	30	40	32	38	40	33	30	31	27	35	34	35	38	25	36	34	30	41
30	39	37	35	29	20	30	38	38	31	36	29	31	33	27	32	39	34	32	33	38	35	35	46	36	26	25	35	33	40	36	34	24	38	35	32	29	30	23	36	36	26	28	27	32	20	39	24	29	29
32	28	36	33	32	26	29	33	30	28	31	25	29	30	24	32	28	41	37	41	32	34	38	38	33	33	35	35	33	26	26	29	35	35	26	33	36	32	29	41	38	29	32	31	29	35	32	29	31	33
39	34	30	30	32	32	35	34	38	33	23	30	34	25	26	33	31	38	38	21	25	40	36	33	33	36	41	33	28	38	29	33	35	34	32	33	26	30	34	27	28	29	33	30	33	40	36	32	43	32
34	35	24	39	39	29	20	30	27	29	47	26	38	27	31	35	32	27	21	44	35	27	29	40	38	33	40	25	26	36	40	34	38	32	34	33	37	42	32	33	37	32	34	33	29	31	30	38	35	29
42	34	33	34	35	30	30	31	32	26	22	36	32	35	35	33	29	28	31	36	31	37	32	34	36	26	35	34	32	34	26	23	29	31	37	35	26	29	38	32	38	42	34	21	37	39	27	28	27	35
31	30	31	36	34	28	26	32	30	33	39	37	28	36	32	29	33	33	36	38	28	31	32	29	36	33	28	39	31	30	27	45	40	32	34	32	28	27	28	29	33	24	25	32	35	31	38	32	28	32
24	34	29	38	33	37	33	41	29	32	34	36	24	29	34	35	34	35	31	28	34	30	34	40	34	40	31	27	34	27	28	39	33	30	30	35	32	27	29	38	25	31	33	33	30	31	34	34	38	24
33	36	34	28	34	36	35	39	35	32	32	29	36	31	38	33	37	26	31	37	28	28	32	37	38	32	32	41	26	27	31	37	37	28	34	27	32	35	31	24	31	29	33	34	25	33	36	37	30	30
35	38	32	29	30	31	31	40	37	32	32	41	26	31	34	30	28	29	31	20	26	33	28	35	36	30	35	23	24	45	32	32	40	27	35	33	27	27	35	38	30	32	30	34	37	30	33	29	38	40
37	34	30	36	32	35	27	31	40	28	39	32	34	33	22	36	34	25	27	24	30	37	39	31	32	33	27	39	28	20	34	22	36	29	24	34	41	35	35	30	25	33	30	29	37	36	27	30	35	25
38	28	31	30	28	28	31	35	38	27	25	27	30	31	35	34	30	35	39	32	31	35	35	37	31	32	29	29	22	41	36	37	33	21	36	32	34	26	30	36	24	31	24	26	28	36	26	27	34	43
29	32	35	32	37	37	32	38	29	28	39	30	39	32	28	30	31	24	33	32	30	28	24	29	33	42	34	40	29	28	35	25	31	32	30	37	32	34	35	34	28	24	33	35	37	40	28	26	26	30
41	32	35	30	27	34	32	32	32	34	37	38	32	39	29	41	23	35	37	28	37	26	33	30	30	26	35	39	28	25	31	34	37	35	23	37	36	38	28	33	35	40	26	38	25	26	37	32	35	25
34	34	39	32	39	38	29	27	42	29	33	40	37	38	38	25	33	36	31	32	27	41	33	27	31	31	26	33	31	35	32	34	29	29	40	31	34	31	40	31	34	34	28	31	31	32	32	38	33	34
30	28	28	25	33	31	25	33	30	35	34	30	30	29	33	33	34	30	34	29	33	35	32	33	32	31	31	29	32	33	37	43	38	33	31	43	37	37	26	28	29	32	30	28	34	25	28	27	31	31
41	36	30	37	31	32	34	33	38	28	26	34	26	28	20	34	29	30	31	36	30	30	30	37	30	30	34	28	31	41	33	38	27	29	31	39	32	36	32	23	28	36	33	28	23	33	34	29	33	39
33	31	37	32	33	42	22	32	28	26	31	34	29	34	35	31	29	30	32	41	27	28	31	34	34	23	21	38	42	22	30	35	25	35	40	31	35	26	36	29	31	32	31	41	32	37	31	32	27	23
40	32	38	25	33	30	37	30	27	22	27	25	38	29	31	31	35	32	23	33	39	37	33	34	33	34	32	35	36	33	41	30	26	29	34	37	41	28	28	30	27	32	21	38	29	24	25	25	34	34
40	33	34	33	41	26	36	27	28	27	30	33	35	33	23	29	33	27	31	33	28	34	32	33	32	34	23	37	35	31	36	27	31	27	31	30	32	35	35	29	29	33	35	25	29	39	25	33	29	36
35	32	35	38	35	27	28	28	29	32	25	33	30	29	33	32	31	26	27	38	28	26	31	25	25	26	31	35	27	36	32	28	29	33	28	29	42	42	33	39	27	32	28	34	29	31	27	29	26	30
35	29	32	30	37	23	32	29	41	39	23	27	34	34	35	36	31	29	35	30	34	35	32	28	35	29	34	34	32	25	32	30	31	39	33	34	32	37	26	25	36	26	40	33	29	32	37	28	26	31
37	30	34	37	41	21	30	36	32	30	23	30	33	34	33	37	33	25	33	32	30	32	35	31	36	32	41	36	33	35	27	33	34	27	32	35	32	34	34	34	34	33	28	34	34	33	23	32	32	29
35	36	35	26	27	33	33	26	31	20	32	36	29	37	41	27	32	26	23	30	32	29	30	36	32	35	34	44	32	28	29	34	26	36	27	40	33	25	20	38	27	39	33	29	41	25	34	29	30	37
26	33	30	36	37	30	32	28	28	30	36	38	21	22	37	34	30	30	28	29	37	30	27	33	32	26	38	34	27	32	33	32	37	33	35	33	33	36	32	34	27	33	33	34	28	37	29	30	38	38
31	33	38	34	35	36	26	42	25	29	31	24	29	31	36	35	30	31	37	37	30	29	27	36	24	34	37	36	32	29	38	23	37	33	27	27	35	32	34	29	41	41	27	39	35	28	31	35	37	33
29	32	34	30	24	26	32	26	37	37	29	36	33	33	29	31	29	24	34	32	28	37	33	29	33	37	31	32	24	28	33	28	27	26	33	24	32	34	36	40	33	33	28	38	28	30	29	42	42	29
34	28	31	30	42	32	28	40	33	23	31	29	30	33	34	32	37	26	28	29	31	33	32	30	37	28	42	35	26	24	42	34	31	36	31	29	39	30	28	28	35	39	31	31	39	35	29	28	29	31
32	37	37	26	30	36	29	35	26	31	31	42	33	33	34	36	30	39	34	29	36	24	26	27	25	32	32	35	31	34	38	34	24	36	37	26	36	25	34	29	41	32	22	35	26	36	31	32	32	34
40	20	29	27	28	34	21	31	35	25	23	24	30	30	34	34	33	32	30	35	31	32	39	27	26	28	35	27	31	29	32	31	26	25	29	27	25	27	37	38	38	32	29	33	34	38	31	43	30	33
28	34	32	34	34	35	26	37	20	37	30	28	30	32	35	38	38	37	33	42	33	32	21	29	32	31	37	29	32	27	32	26	29	32	36	27	30	39	35	36	34	33	28	34	38	33	26	34	27	37
31	34	37	34	36	27	32	37	37	35	26	32	37	32	33	41	32	30	34	28	29	27	31	40	19	28	31	31	36	34	30	35	29	32	25	29	26	32	33	34	32	40	19	26	28	28	29	38	34	36
30	28	25	30	26	26	31	33	33	34	36	28	38	32	33	28	27	34	28	34	27	30	34	31	38	32	22	35	33	38	29	28	29	33	34	35	34	28	38	37	37	35	29	30	32	34	32	29	26	32
33	36	32	23	34	32	30	34	29	34	32	25	36	36	35	37	33	39	34	37	37	33	34	31	30	34	35	31	29	46	38	31	36	37	25	29	30	37	37	34	38	26	22	26	35	28	33	32	39	41
31	34	31	36	47	27	32	30	33	28	23	27	29	21	30	35	30	32	33	27	31	30	44	35	35	31	32	29	37	25	32	31	36	22	36	32	34	32	26	30	37	27	33	34	29	37	32	31	31	29
34	31	28	33	35	26	31	28	32	31	31	37	31	34	34	27	39	32	15	27	28	38	32	30	33	27	32	32	39	32	36	31	38	34	28	29	25	40	31	26	30	29	28	34	29	29	36	40	32	36
32	25	34	33	36	33	27	26	32	33	28	35	31	28	33	36	27	28	37	31	31	28	28	32	29	38	35	36	32	33	35	33	31	25	37	35	37	39	36	30	26	35	34	24	26	35	31	27	30	35
32	38	37	31	38	28	36	31	33	26	30	34	31	23	33	25	30	22	25	31	24	31	29	33	27	34	33	29	28	38	35	36	33	37	23	28	35	31	31	33	34	33	26	33	31	23	39	35	26	29
32	34	19	24	36	31	33	37	23	32	28	33	25	30	36	32	30	25	30	31	27	31	37	24	29	43	28	31	34	26	37	31	27	30	32	36	27	30	36	32	25	29	30	33	37	32	34	35	35	36
28	26	42	27	31	29	35	34	33	20	32	31	29	23	28	34	23	30	36	33	29	43	28	30	25	36	27	34	29	26	33	32	25	33	33	39	30	31	35	26	30	28	27	38	39	27	32	35	31	33
40	38	31	38	31	33	31	34	33	41	24	33	29	34	37	27	28	33	30	27	30	24	38	30	32	31	31	28	40	31	28	32	34	36	34	34	34	37	41	29	33	31	36	35	32	32	28	29	45	31
34	32	35	33	30	25	27	31	32	28	26	28	34	27	27	28	34	37	35	20	34	40	31	34	32	36	22	28	31	33	32	32	33	34	38	40	34	34	34	31	35	30	34	35	30	33	38	30	31	36
30	34	27	32	36	35	33	39	29	33	39	39	33	32	33	26	26	30	32	34	33	29	31	29	36	37	36	30	29	38	36	43	34	26	31	31	35	30	36	24	38	32	30	34	37	38	38	30	30	39
31	22	30	30	38	26	24	28	38	39	36	32	32	32	27	31	20	27	30	26	26	29	30	30	44	32	22	31	38	36	32	26	31	28	33	40	36	32	32	31	37	28	29	34	36	30	28	32	33	32
29	31	27	29	35	30	34	29	32	34	39	35	36	28	20	26	25	45	30	29	31	37	34	37	28	35	34	35	40	27	40	31	29	41	32	26	33	43	31	30	35	29	29	32	35	31	31	38	34	32
28	37	32	23	27	32	27	32	32	36	37	28	30	38	32	35	32	29	31	36	38	33	40	29	29	29	27	29	35	33	29	28	26	29	33	34	28	38	29	30	37	30	36	34	32	33	35	27	26	30
35	35	32	29	32	34	32	40	40	34	39	36	43	30	22	34	29	33	27	33	34	37	32	32	31	35	32	30	34	34	26	23	28	34	26	35	32	27	34	35	36	33	35	32	36	27	28	35	30	38
37	42	29	25	37	36	35	23	34	28	26	31	29	31	34	29	32	32	30	32	37	31	32	36	28	37	28	39	30	37	32	35	35	38	38	28	33	30	26	29	37	28	29	33	38	41	35	33	35	32
23	33	29	34	42	33	28	37	38	31	28	28	33	26	33	32	40	27	26	32	26	29	38	32	32	34	35	20	32	25	41	36	30	32	30	34	26	36	33	28	27	32	38	33	27	34	38	34	30	31
30	32	33	35	35	29	39	38	41	36	33	31	39	37	44	32	37	36	33	27	33	27	34	37	33	30	33	30	35	29	32	34	31	36	29	34	29	30	32	43	26	28	32	33	29	31	35	38	40	34
43	25	36	35	32	32	36	32	28	23	37	38	32	41	33	32	25	40	26	36	30	39	40	23	32	25	29	38	37	31	32	37	33	39	33	38	32	25	34	27	30	30	34	30	45	34	27	36	33	35
34	32	32	33	37	30	29	34	32	26	31	35	36	20	28	34	31	35	31	29	29	29	31	34	23	26	30	38	27	27	35	39	36	37	35	32	31	39	27	37	32	32	34	36	30	30	40	34	36	34
36	39	40	28	32	34	42	34	30	34	31	25	22	27	26	34	32	28	31	29	28	21	29	21	26	29	32	25	24	29	34	23	28	37	41	37	31	32	36	40	39	30	34	32	33	27	42	41	37	33
35	24	30	36	32	40	30	37	38	31	31	33	31	26	27	27	29	31	32	28	34	32	23	31	32	22	33	32	37	29	34	30	37	31	33	34	20	28	32	29	28	30	30	32	36	38	32	35	35	32
43	39	36	31	39	28	42	37	31	35	38	36	27	36	28	36	35	32	32	40	37	29	32	34	27	34	26	34	32	37	41	37	38	34	36	28	36	37	27	26	38	27	32	28	34	33	29	33	27	39
33	38	40	28	36	36	32	25	36	28	29	19	34	27	36	34	37	30	26	35	37	34	29	30	32	26	32	26	33	36	31	34	37	34	28	29	41	32	26	34	40	34	31	29	29	32	37	40	37	29
28	29	43	33	35	26	38	35	37	36	34	26	30	37	30	38	29	31	28	39	25	43	23	37	27	34	34	32	28	37	37	44	30	33	34	30	34	32	37	30	30	32	32	34	40	34	38	30	33	23
36	34	32	30	32	28	30	40	25	36	33	35	39	31	30	27	39	34	32	32	33	31	31	26	27	24	26	35	38	35	32	30	31	23	29	29	38	35	30	32	33	26	27	32	35	29	28	30	26	29
29	26	32	42	34	34	27	28	21	35	32	40	25	31	34	33	29	40	33	25	40	30	31	43	30	34	30	34	33	24	26	28	29	28	37	31	29	38	35	43	31	36	33	26	23	32	34	29	36	25
38	28	32	34	29	34	32	26	30	38	32	34	27	22	38	29	30	27	40	32	28	30	41	28	36	32	31	28	34	34	37	32	23	22	40	35	37	27	38	37	34	32	37	25	34	33	31	41	34	31
26	32	32	29	32	29	32	31	28	29	32	30	23	26	29	42	31	37	26	41	32	31	32	37	37	33	27	38	32	32	33	29	28	39	40	27	30	27	36	27	25	26	34	34	33	34	29	29	31	19
28	32	23	32	35	37	32	30	36	35	26	35	35	45	39	35	35	34	31	36	37	37	25	29	38	24	35	36	32	34	25	35	25	32	25	28	31	23	41	31	33	34	46	31	31	39	31	43	28	24
39	34	31	35	27	27	26	30	29	32	39	37	27	32	26	23	29	34	37	35	34	41	31	29	36	24	35	32	25	32	35	23	30	27	27	34	32	34	27	22	33	37	29	42	36	31	30	31	28	30
26	34	38	31	31	28	35	29	33	30	30	35	32	29	36	28	37	24	26	30	30	40	37	29	26	32	34	31	39	29	25	34	34	37	38	40	34	33	40	32	30	37	35	33	34	40	30	32	41	26
39	34	37	35	23	34	29	25	37	36	28	26	34	36	22	32	39	28	19	29	34	30	42	38	28	29	34	33	34	24	34	29	32	28	32	29	35	39	29	34	38	42	32	31	32	27	30	33	35	35
34	27	33	42	30	27	32	37	32	35	35	42	27	30	27	35	34	26	28	30	25	34	20	34	31	38	32	31	48	26	24	38	32	32	29	32	29	38	33	32	34	32	27	35	30	39	39	39	29	37
41	32	33	20	28	32	32	26	33	33	26	25	37	37	28	37	26	32	32	28	31	30	23	31	32	30	33	35	32	31	33	24	30	34	32	22	34	35	31	27	29	30	35	34	46	28	35	35	31	31
31	26	36	28	34	26	27	35	39	26	35	34	32	29	36	32	26	22	34	28	28	38	34	34	23	33	31	34	36	32	35	36	32	29	36	33	31	37	36	38	36	33	25	28	33	30	34	37	39	27
35	35	34	29	31	35	32	31	35	29	24	28	35	31	26	34	36	30	30	29	34	26	34	37	30	36	31	40	30	31	37	32	26	36	29	40	25	34	26	35	39	28	18	29	28	30	35	32	29	35
39	32	30	23	39	26	38	31	26	33	30	33	27	33	34	19	27	29	32	39	33	33	32	40	27	23	27	33	31	35	32	25	30	32	23	29	28	40	30	36	27	40	32	32	34	25	26	34	29	32
29	38	30	38	26	35	25	30	30	27	23	30	21	29	31	26	31	32	30	36	27	26	25	38	37	41	37	27	32	27	21	28	32	33	32	33	29	44	37	28	34	28	33	33	23	29	32	26	34	31
38	31	32	31	42	37	35	32	25	35	25	32	25	28	25	29	28	35	36	29	33	39	40	38	26	30	25	35	25	34	42	35	30	31	31	33	35	26	28	26	30	31	34	35	32	39	25	28	32	34
36	32	29	35	32	28	32	21	34	33	22	39	34	38	29	25	30	24	33	38	33	27	34	26	36	30	35	29	34	24	37	34	33	38	36	27	36	36	37	26	32	38	36	37	37	29	38	31	36	38
30	36	26	37	23	33	38	29	35	36	37	34	34	34	39	32	32	35	34	30	33	25	36	28	30	25	40	26	35	32	26	29	32	23	30	27	33	37	36	32	31	37	26	40	24	35	23	22	31	38
34	30	35	34	31	34	28	32	29	34	27	35	36	25	34	34	29	34	31	29	32	30	31	24	28	31	29	28	37	27	33	25	30	27	32	33	37	25	28	29	30	26	34	35	34	32	29	31	31	29
27	36	31	37	47	32	32	39	27	31	33	33	37	34	37	28	33	34	29	23	34	30	34	36	27	35	30	22	30	34	39	22	45	37	31	29	31	26	25	29	33	33	24	31	29	29	34	26	34	30
27	34	38	31	35	39	32	40	34	32	28	38	38	29	31	31	29	38	34	17	31	31	37	32	25	23	26	34	35	33	37	31	32	33	27	39	34	34	29	37	35	31	30	26	28	28	37	32	32	25
30	32	30	27	35	30	25	33	38	36	28	42	27	30	31	29	29	30	25	30	36	36	28	36	36	36	34	26	25	31	31	34	27	41	29	30	32	22	37	35	27	24	29	26	34	27	27	21	33	23
27	32	26	32	42	33	31	24	43	32	28	39	31	38	41	33	38	42	33	24	28	32	29	32	25	27	35	41	34	30	30	34	38	37	28	36	31	37	27	35	25	31	33	27	27	31	35	32	32	37
42	36	42	37	33	32	39	24	34	30	31	28	29	39	32	35	29	39	34	26	34	31	30	34	35	32	30	41	43	27	36	33	37	33	35	33	29	34	26	35	32	38	31	25	29	29	33	32	37	28
25	23	39	31	35	29	32	35	29	34	33	28	29	32	25	34	32	25	31	34	38	45	34	31	31	25	35	36	38	26	34	27	38	30	31	28	34	41	38	33	34	32	32	25	41	32	35	34	33	32
32	30	28	29	35	32	40	31	37	41	36	38	27	35	26	26	35	40	37	35	32	33	41	35	30	36	37	26	34	46	25	31	27	26	27	33	27	36	31	35	26	32	31	39	35	34	37	23	35	29
36	35	37	33	29	32	26	29	32	33	37	38	32	34	37	33	37	27	35	37	28	34	25	37	34	38	37	29	31	35	28	29	34	33	30	33	29	30	31	36	32	30	31	23	36	27	28	26	29	35
31	36	41	32	32	33	40	29	29	33	26	33	38	34	32	35	28	37	35	32	32	38	25	26	25	40	32	31	34	38	32	30	22	38	28	26	36	29	30	35	31	39	31	35	30	35	32	33	39	35
24	41	34	35	33	29	35	30	37	31	32	35	44	30	28	31	40	36	34	37	29	33	28	27	29	35	33	40	31	35	26	31	29	30	37	28	35	33	39	34	27	29	31	28	32	32	24	36	34	37
48	33	34	28	37	28	42	26	29	32	34	34	24	26	27	31	32	30	35	35	23	35	38	36	40	43	37	30	29	34	36	38	34	30	35	47	34	28	34	41	32	39	23	33	30	36	29	33	34	31
36	32	34	33	42	32	36	35	43	33	28	31	33	38	27	31	31	28	36	33	38	35	33	32	29	35	24	35	29	37	35	30	37	40	42	35	39	41	33	29	36	25	41	43	27	32	31	33	34	27
27	29	29	32	27	33	31	33	34	31	33	35	42	30	29	37	35	23	26	36	32	32	37	32	34	32	28	23	30	28	39	26	40	31	37	43	31	34	32	30	26	31	41	29	40	33	38	28	34	31
24	29	39	31	28	34	33	33	32	43	28	34	32	32	39	31	37	31	32	33	34	40	34	39	29	40	32	28	33	33	34	35	34	40	36	41	29	26	28	35	28	34	34	30	28	31	41	31	41	34
33	28	26	34	29	39	30	27	39	37	44	34	35	34	31	24	28	24	37	39	39	37	30	36	44	30	40	34	35	34	39	35	44	29	41	25	37	32	32	35	37	33	29	32	32	30	30	34	37	34
28	35	33	36	27	36	40	28	32	34	25	29	27	35	31	39	32	38	30	29	40	32	39	35	30	30	31	37	25	30	29	39	38	39	44	30	23	34	28	43	34	34	34	27	41	31	29	40	31	20
28	35	32	33	37	37	39	42	34	28	34	31	32	39	29	25	32	34	32	37	31	32	29	35	34	37	32	37	34	36	34	36	34	32	32	29	38	36	31	38	28	30	32	35	33	24	33	27	33	33
32	37	29	36	31	32	32	38	35	29	36	37	30	29	35	37	36	36	38	32	34	39	41	41	40	37	29	35	21	37	33	43	36	35	35	27	32	36	34	22	37	35	30	31	37	37	32	34	37	30
33	28	36	38	32	29	27	27	27	34	29	33	36	39	34	33	35	34	29	41	38	40	36	34	43	38	32	29	30	41	30	29	29	32	34	31	36	31	37	30	36	41	37	32	25	29	41	34	37	33
33	23	36	29	34	28	36	33	38	33	28	28	31	33	32	36	26	38	37	35	43	37	36	36	32	38	29	37	41	36	31	37	26	37	37	39	29	39	31	32	32	37	35	31	32	29	32	32	27	35
33	37	33	38	43	32	33	31	30	35	34	41	39	32	35	28	38	43	29	35	34	31	36	32	35	41	32	39	37	32	42	29	29	29	38	25	37	27	37	32	40	29	35	26	34	30	35	32	27	35
39	38	32	33	40	33	26	35	25	33	19	44	32	30	25	33	29	34	36	40	28	29	32	31	32	25	40	28	30	37	28	26	37	33	35	33	27	38	36	33	30	38	26	35	36	35	37	24	37	31
35	40	30	28	38	34	32	35	28	26	37	31	34	27	34	37	37	38	38	32	33	35	31	34	32	29	46	28	41	34	35	29	31	25	30	32	34	34	32	34	32	37	33	37	29	36	28	33	32	39
33	35	31	33	32	29	32	30	32	30	33	36	32	36	37	29	34	29	28	34	34	40	36	30	24	20	34	45	38	24	37	33	27	36	25	26	35	28	33	26	36	30	31	27	31	33	34	28	37	31
25	34	41	29	35	36	33	32	27	33	33	33	38	33	40	34	31	32	36	29	23	34	34	31	39	37	32	26	43	32	41	26	29	35	34	38	26	35	33	31	30	29	31	27	37	37	25	22	32	34
32	35	25	32	24	30	40	35	32	25	31	32	35	34	37	38	37	28	31	32	24	31	33	33	30	46	34	33	32	33	32	27	30	31	29	43	34	32	33	28	26	33	37	32	32	31	33	27	25	29
33	29	28	30	36	32	32	24	28	33	37	24	32	41	32	31	39	27	34	31	34	26	31	35	40	31	25	30	34	24	32	36	34	30	30	30	35	32	30	32	30	31	33	34	29	32	34	40	37	29
29	33	29	34	33	30	35	31	34	37	25	24	30	37	30	31	22	39	30	42	40	30	45	36	27	38	27	29	29	36	26	37	38	37	37	37	22	29	34	32	31	32	29	25	24	32	27	21	23	36
30	26	33	32	29	31	38	40	30	35	40	32	39	38	30	26	26	32	35	28	32	30	36	33	32	38	34	32	32	32	33	38	36	26	34	29	29	24	32	33	35	30	29	33	32	34	33	25	34	33
29	35	35	36	32	33	28	27	23	37	36	37	45	36	32	32	36	33	29	32	30	36	35	32	34	33	30	37	33	36	33	42	41	35	24	34	32	37	30	34	32	41	36	30	31	31	35	33	38	31
37	16	24	36	29	32	31	32	34	32	36	31	29	29	37	34	32	35	29	31	35	29	39	40	42	29	36	33	35	37	34	32	24	28	25	21	36	34	32	25	35	33	34	29	36	36	36	31	30	36
39	34	34	37	28	35	26	37	36	32	31	27	34	34	32	38	25	38	32	36	30	37	43	29	33	38	32	26	35	34	32	29	34	20	33	32	27	29	35	26	35	41	34	30	34	33	40	34	29	21
29	37	40	32	36	28	32	37	36	30	24	31	33	38	32	32	32	30	35	35	24	32	35	31	33	33	33	33	30	33	26	27	32	35	39	30	27	35	33	37	23	24	35	29	42	32	34	26	32	32
35	32	33	30	29	35	28	37	40	39	29	30	32	35	36	26	38	41	30	27	36	35	30	34	23	31	40	24	29	27	35	32	33	29	32	41	35	37	29	28	37	25	26	32	28	33	42	33	40	34
32	36	37	32	35	25	28	38	34	32	33	26	39	27	35	33	32	36	36	32	34	36	31	31	33	28	39	38	34	38	30	33	36	33	34	23	31	29	25	43	29	27	32	33	33	38	25	34	30	37
34	32	33	32	29	35	39	33	38	26	36	29	30	32	31	29	37	33	35	33	33	30	39	32	38	39	31	28	39	33	40	41	26	35	33	30	33	41	31	33	25	29	29	29	34	38	30	38	35	29
31	34	39	27	30	25	38	34	28	42	34	35	37	31	38	36	42	33	28	33	37	47	29	33	38	41	24	44	29	25	29	28	39	31	34	37	28	39	32	31	33	30	35	30	29	30	36	36	33	31
28	31	42	34	34	31	28	34	31	26	32	29	33	31	38	32	29	26	36	26	39	34	34	37	30	29	26	22	26	23	29	34	36	29	34	29	24	34	36	30	28	38	34	38	34	30	32	20	29	28
26	29	26	30	31	25	35	41	19	39	41	31	28	36	27	39	33	28	28	37	34	30	34	36	34	36	41	27	32	29	42	33	24	25	30	34	29	35	38	29	29	33	33	27	29	37	24	34	27	24
30	42	30	35	24	39	30	26	30	33	33	34	27	31	30	38	30	28	30	31	35	37	37	34	35	32	29	29	29	29	34	31	37	34	28	44	35	37	34	22	30	34	29	33	35	36	29	33	34	25
33	35	33	22	31	37	34	33	32	36	34	23	36	28	33	29	29	40	37	30	32	35	32	39	27	28	34	31	33	33	36	20	31	35	37	32	34	33	31	35	20	27	30	38	28	29	34	25	37	28
36	37	43	28	27	41	28	26	30	36	28	38	36	31	29	32	33	36	37	31	36	28	34	29	33	30	35	29	34	36	41	37	29	37	33	36	29	36	34	24	30	24	33	40	35	34	26	31	32	30
38	32	42	24	30	30	29	41	34	33	38	25	35	29	32	29	28	28	37	28	36	28	27	24	41	37	37	27	31	40	34	31	30	35	38	29	38	27	21	40	32	29	31	26	30	33	37	26	33	28
32	32	39	43	31	32	27	34	28	31	34	36	29	27	36	31	29	36	36	33	26	31	36	32	36	29	32	40	31	26	29	37	34	32	32	29	29	29	35	38	32	31	33	38	35	25	30	31	26	37
27	40	34	25	34	25	32	31	32	36	34	33	34	22	30	26	36	39	41	35	36	23	34	34	30	37	41	24	32	28	32	35	32	38	28	40	37	40	35	38	38	43	28	34	32	34	42	34	33	37
33	34	29	29	28	32	34	28	31	31	31	29	26	24	32	32	27	32	33	36	31	29	40	24	37	37	35	32	22	26	33	36	34	34	31	34	40	32	33	37	29	34	31	33	33	30	25	30	37	33
28	38	32	33	35	37	38	30	27	26	37	29	32	41	32	35	32	37	32	42	35	35	31	34	36	29	41	29	25	34	30	37	33	27	32	34	41	36	36	28	35	36	29	29	27	37	39	42	34	33
37	34	40	26	37	34	30	27	34	31	32	31	37	30	36	27	29	27	32	30	37	31	32	36	28	30	37	29	35	24	37	29	28	32	25	32	29	24	28	29	29	31	34	36	32	27	29	30	42	25
28	37	34	32	27	33	33	30	34	29	33	35	34	27	24	35	28	33	24	35	35	38	27	33	25	30	39	37	34	28	32	27	33	28	40	19	38	28	30	28	37	34	41	29	29	34	33	32	31	22
37	29	28	29	39	39	26	24	39	35	37	37	25	37	28	32	31	37	26	37	26	31	24	28	33	30	35	26	32	31	34	29	27	29	41	37	27	35	39	33	34	29	26	28	29	27	32	36	29	31
27	29	37	34	35	41	32	40	31	24	31	29	34	29	26	32	24	32	34	39	35	34	35	32	27	33	27	34	27	30	37	37	33	37	28	37	33	32	29	33	36	30	31	32	31	22	33	32	33	32
41	35	27	36	25	26	42	28	31	28	25	22	39	32	21	27	31	28	27	34	31	29	31	36	36	33	38	39	32	29	33	33	29	31	35	36	34	35	40	31	33	37	33	30	32	29	33	34	32	32
24	34	34	34	29	41	32	31	34	35	32	40	30	28	30	30	23	30	37	39	30	33	26	32	26	29	29	26	23	36	28	24	32	36	42	32	24	33	34	28	29	32	34	31	32	31	26	37	33	29
33	32	39	37	33	29	26	35	23	37	27	26	26	34	34	35	28	28	32	30	37	37	34	37	29	30	33	34	34	30	31	31	27	25	31	30	30	34	27	31	30	31	28	31	32	33	27	32	37	32
23	36	40	28	38	35	33	25	28	38	34	29	34	32	29	29	28	30	28	35	31	24	36	30	35	30	33	31	30	26	35	35	22	36	30	34	28	40	27	29	38	31	28	31	23	26	34	30	32	29
18	29	30	33	33	36	35	35	37	26	31	32	34	28	24	28	35	33	29	32	34	28	35	35	23	30	31	29	34	35	26	32	24	32	31	34	34	30	29	28	29	28	33	35	31	34	26	32	32	28
33	28	43	33	26	29	25	22	35	25	34	29	28	35	34	31	32	29	32	28	36	37	37	28	38	37	37	33	21	37	36	26	28	30	37	42	35	34	35	37	40	32	30	34	27	29	30	40	36	23
26	37	28	33	29	38	34	27	33	36	28	23	34	27	30	28	25	32	26	23	30	28	34	29	37	31	33	36	28	32	29	39	29	38	27	27	27	29	37	33	26	34	33	26	29	34	32	33	28	33
24	30	31	30	29	23	22	26	27	31	32	20	29	28	30	31	26	37	28	33	35	34	36	28	27	29	32	34	37	37	28	34	32	29	30	30	33	32	33	38	30	41	36	40	40	32	35	29	38	29
32	31	29	24	31	28	26	26	34	37	32	33	29	27	34	28	31	32	28	31	28	35	33	34	32	34	32	29	34	32	34	23	39	34	26	32	22	24	32	33	35	35	40	39	34	32	33	29	37	38
26	25	20	31	30	34	31	32	27	27	31	27	33	38	34	36	31	37	27	33	33	36	36	29	24	34	29	39	32	28	29	32	26	33	37	36	37	31	47	36	34	25	35	36	31	33	31	28	36	32
34	38	34	26	27	34	32	40	24	29	34	36	29	34	38	31	32	38	28	28	29	29	34	35	35	35	39	31	33	21	23	36	24	33	42	37	29	36	34	28	40	33	39	38	34	25	30	32	36	28
28	23	26	33	22	28	28	41	36	32	32	24	24	30	23	23	27	29	31	38	35	23	40	39	24	26	33	33	34	39	37	34	31	29	36	32	31	34	32	27	32	32	43	26	32	29	26	30	32	34
26	37	26	34	27	37	35	43	29	27	29	29	26	30	26	28	33	30	41	27	32	37	33	32	34	30	32	23	35	30	33	28	29	31	31	28	28	25	26	29	34	32	32	33	40	27	33	31	25	30
35	33	36	31	29	35	22	32	26	29	31	34	32	39	29	29	36	33	28	30	29	33	33	29	27	38	31	29	34	30	31	29	23	27	31	24	21	37	35	40	36	35	31	31	33	31	34	34	35	33
30	26	32	29	37	30	35	28	30	28	30	32	24	25	30	35	30	38	30	30	28	31	39	26	34	49	28	36	21	41	32	28	35	23	32	31	31	40	34	27	26	31	34	36	26	32	28	34	22	36
30	30	25	27	38	29	32	33	29	29	37	32	29	31	24	34	34	40	33	30	34	28	37	29	29	35	40	29	28	33	35	36	25	37	38	35	29	39	27	42	23	30	29	31	29	34	37	33	33	38
42	29	27	34	22	38	25	32	32	33	32	31	30	35	30	25	35	36	33	32	37	31	27	40	30	27	38	29	24	26	40	27	33	20	33	19	32	35	25	32	36	39	36	28	28	30	29	42	37	30
33	27	28	31	26	29	31	29	30	28	20	37	34	30	26	42	30	30	34	33	38	31	27	31	29	30	36	26	23	42	27	33	30	28	24	28	26	30	30	34	30	31	40	27	34	24	33	35	31	31
36	37	32	24	28	32	26	25	25	22	31	37	38	22	29	32	36	25	30	29	37	28	26	29	33	35	38	37	24	33	29	27	40	31	31	25	29	33	34	22	25	25	32	27	35	39	37	29	29	26
30	25	27	29	21	25	29	37	24	29	24	39	31	27	23	34	25	37	30	34	28	28	32	27	27	31	31	33	31	36	31	35	33	32	29	34	26	36	30	30	26	36	26	38	35	38	31	38	34	31
39	27	30	30	33	29	26	29	28	30	38	28	34	38	31	32	33	32	31	30	29	29	30	33	38	26	32	34	32	27	40	34	33	32	27	29	25	30	31	28	30	33	33	27	28	33	26	32	32	31
40	29	30	34	25	29	34	17	29	34	29	34	15	30	32	29	28	32	40	43	26	34	19	31	35	27	27	29	38	29	35	35	40	31	28	26	30	28	28	25	27	33	34	34	35	31	34	34	28	28
33	34	22	25	25	26	37	26	30	25	27	29	21	27	32	28	34	26	23	28	25	23	29	27	28	33	33	26	27	29	32	28	42	32	27	32	37	34	29	31	40	29	34	30	35	32	41	27	34	32
30	26	29	36	25	30	20	29	38	25	41	30	28	26	35	28	27	26	31	35	27	31	35	29	26	25	38	30	29	29	29	31	27	24	30	31	33	30	22	33	38	20	31	34	31	34	27	28	30	28
26	27	32	31	40	32	32	28	27	36	29	28	25	30	35	34	28	30	40	24	34	31	40	33	26	29	26	37	32	26	28	29	34	32	26	32	33	28	32	23	26	32	32	28	27	37	31	29	35	33
30	33	25	25	34	31	35	26	23	28	34	37	27	29	26	28	31	31	24	27	26	37	30	23	35	30	38	31	43	35	37	24	34	28	34	30	43	33	30	34	22	32	22	37	35	33	29	26	24	29
32	34	33	38	27	26	32	31	33	33	31	30	39	25	24	34	34	36	29	29	26	34	26	30	31	33	35	27	28	32	35	32	28	33	33	34	32	29	23	28	31	39	22	25	25	35	26	24	35	40
23	24	42	28	27	32	39	34	40	32	30	35	29	30	26	36	30	34	24	27	22	33	32	34	28	27	34	27	33	36	31	34	25	22	29	31	31	24	28	37	32	37	38	39	34	31	40	33	29	33
36	33	30	38	23	24	35	27	29	25	31	31	31	32	38	22	35	25	32	25	23	33	33	40	25	33	25	30	24	28	27	39	24	34	28	29	27	33	23	27	30	31	33	31	23	29	31	35	36	32
41	31	36	30	30	32	34	32	21	36	41	35	37	32	23	24	28	34	28	30	21	30	39	30	22	30	32	30	28	35	30	27	35	32	43	29	40	30	34	30	31	37	32	36	31	30	26	36	39	30
26	37	31	34	29	34	32	31	30	24	29	30	27	30	35	31	30	27	36	33	34	31	31	31	30	31	28	33	29	38	28	25	26	29	30	30	31	37	34	32	22	29	27	29	26	37	32	32	23	30
32	22	29	30	28	20	30	30	31	28	28	36	25	18	30	25	22	28	25	31	26	30	21	32	27	29	27	35	37	32	44	32	31	32	37	27	32	27	33	32	26	27	26	34	29	26	24	28	41	24
37	31	34	38	30	37	25	40	29	35	30	41	38	31	29	26	37	30	34	30	34	29	21	32	31	31	32	29	36	27	32	34	24	33	27	47	24	32	27	35	31	30	34	35	33	39	41	36	30	39
33	28	34	32	36	32	36	32	28	32	33	39	34	31	33	42	37	32	28	27	35	30	28	35	32	31	26	40	37	23	41	27	28	33	28	31	32	31	28	27	30	30	29	29	24	25	39	37	32	36
34	32	27	27	32	31	24	30	28	33	32	24	29	32	32	29	27	38	28	33	24	28	23	28	32	31	23	27	30	28	42	33	31	28	42	38	29	28	31	32	35	29	28	40	31	24	41	29	37	31
27	31	32	26	29	26	27	20	35	34	36	21	35	34	35	34	39	36	26	32	32	32	28	30	30	29	36	35	38	39	35	26	36	20	24	34	22	32	30	32	33	27	38	24	25	30	35	32	34	39
30	40	27	29	27	26	40	36	28	34	29	28	36	32	26	36	29	26	25	35	31	35	29	23	35	33	27	37	34	34	23	31	33	25	25	31	29	36	41	30	33	36	32	37	31	29	37	26	31	27
20	35	34	28	36	26	29	34	26	23	32	36	23	38	27	24	25	39	34	24	28	28	31	30	31	29	36	37	31	23	18	39	27	26	27	28	26	27	42	31	28	33	23	27	33	28	28	20	30	23
34	28	31	32	27	34	29	23	31	28	36	27	34	28	25	36	24	20	32	32	38	31	26	34	32	32	31	30	30	23	34	23	26	29	28	21	28	24	34	30	31	30	30	36	31	31	25	34	32	37
31	35	28	25	34	30	32	29	31	37	31	32	32	42	34	30	32	27	36	43	31	35	28	28	30	31	25	29	32	39	32	28	35	29	28	36	23	28	19	32	37	32	29	30	29	33	33	22	27	30
37	32	29	32	41	29	29	29	35	39	35	27	39	29	31	23	34	33	27	39	29	26	25	26	28	27	26	34	36	26	29	28	33	34	31	32	27	30	20	27	31	30	34	27	34	29	34	31	35	26
28	31	28	29	31	29	26	33	28	36	35	26	34	28	36	33	34	39	29	28	27	20	35	37	32	31	35	31	29	36	37	32	29	29	24	41	32	35	31	35	38	31	34	26	34	29	36	32	29	23
32	31	28	30	29	32	34	21	30	30	35	38	30	28	31	28	32	36	39	37	19	33	23	26	24	33	34	29	34	24	33	44	39	30	32	37	26	32	26	30	33	33	30	30	34	34	33	35	37	33
31	36	24	32	31	34	35	30	26	26	32	31	35	37	34	27	27	36	30	39	29	26	33	28	27	29	31	30	37	28	24	27	30	37	28	30	33	28	33	28	36	31	33	38	37	35	25	29	30	37
31	31	38	31	32	37	34	21	32	32	27	37	33	21	32	36	35	29	32	41	26	36	31	29	36	28	29	32	28	33	38	32	23	28	29	37	29	34	28	32	27	31	27	31	37	30	27	31	32	33
32	31	33	28	33	28	30	33	29	22	30	28	31	28	26	36	35	32	23	27	29	33	38	33	38	30	23	36	35	37	22	40	25	33	26	32	32	33	33	29	26	31	33	28	34	31	26	29	34	38
32	32	24	34	26	29	31	31	36	31	38	33	34	33	28	28	27	35	34	32	23	33	29	34	30	33	37	34	32	32	40	29	36	28	31	27	32	43	33	34	29	26	32	29	33	29	32	28	26	35
37	35	27	35	32	28	31	26	25	37	29	32	34	32	33	31	37	30	29	32	30	36	35	37	23	32	33	34	25	31	35	30	27	36	34	26	36	32	33	35	33	36	34	24	32	35	32	43	31	34
35	36	38	26	26	34	30	34	36	29	35	34	34	27	24	42	32	30	34	32	29	26	32	26	23	30	26	24	30	32	32	30	34	26	35	30	32	32	32	33	36	26	34	33	30	26	29	35	24	27
24	30	33	21	33	29	29	28	23	29	36	32	34	39	33	34	28	37	31	39	35	36	22	34	30	33	34	35	35	32	35	26	41	38	32	31	36	31	35	28	30	33	35	32	40	33	39	34	33	37
27	26	33	39	32	40	24	26	32	34	31	31	38	28	28	37	26	30	28	34	33	29	33	27	33	30	40	26	32	32	24	36	37	27	30	32	36	40	38	34	30	27	27	28	35	41	29	26	35	31
34	23	36	26	34	36	34	37	43	31	40	28	34	29	37	36	29	35	27	35	40	28	37	39	32	36	27	38	33	29	31	42	39	36	34	25	29	37	35	31	33	31	27	34	32	30	28	37	39	31
35	28	34	24	28	31	30	30	28	34	35	26	33	29	32	32	35	29	30	31	24	31	26	32	34	37	25	29	35	32	33	42	27	38	44	29	32	21	28	35	33	34	35	33	43	34	20	30	38	35
32	34	26	24	33	29	28	26	31	31	25	37	31	38	36	36	26	33	24	37	37	27	47	36	32	34	26	34	39	25	34	39	39	37	36	31	35	32	28	35	31	36	27	31	29	32	34	33	35	27
33	36	32	35	32	26	25	34	34	32	29	25	36	28	31	37	25	34	31	24	33	35	41	38	33	29	33	31	38	35	46	40	31	26	40	34	29	33	37	34	35	31	33	33	28	33	37	31	37	34
27	31	35	36	33	31	26	33	30	25	36	33	29	33	35	25	29	29	32	32	29	33	35	35	26	37	35	32	38	27	31	33	27	34	32	34	21	23	29	42	34	33	26	28	38	40	28	40	31	32
32	26	30	31	30	26	28	37	23	28	33	30	26	31	26	26	25	27	38	35	34	32	28	34	34	36	36	29	37	31	35	34	29	33	29	33	40	30	35	25	30	32	32	30	35	36	25	34	30	30
30	28	27	30	31	40	32	29	37	33	33	33	24	32	23	25	28	28	34	31	30	36	28	32	32	34	31	35	29	29	33	33	29	34	37	30	37	25	35	36	33	27	33	38	32	30	35	31	37	32
32	39	29	25	30	29	34	28	29	31	29	36	28	44	37	37	32	37	24	30	32	34	33	37	39	32	36	43	29	31	33	34	41	30	29	31	34	32	40	28	22	38	33	34	36	29	21	23	25	34
30	26	32	34	29	36	30	37	36	29	30	36	34	35	27	28	31	37	35	34	35	25	30	34	36	36	40	28	39	37	36	29	31	36	30	40	35	37	34	33	26	38	38	30	29	26	29	33	37	34
33	33	26	32	27	31	25	39	31	34	38	35	33	38	25	35	34	39	33	25	33	37	37	35	35	38	35	34	36	34	29	27	33	36	32	33	35	33	23	32	30	39	38	35	29	40	36	31	30	35
30	31	27	33	37	30	31	27	30	32	24	21	29	33	27	31	27	35	29	33	33	36	40	37	38	34	24	26	37	30	24	29	34	30	23	27	41	27	37	34	25	42	36	31	36	28	39	30	33	30
34	35	32	26	21	31	31	34	33	27	26	34	28	33	24	30	34	38	32	33	38	32	34	35	40	38	27	27	40	37	39	36	28	24	31	32	23	36	26	34	27	29	37	26	29	41	26	32	33	40
36	33	43	30	32	39	28	26	27	33	34	32	32	37	27	24	30	28	27	34	36	38	31	36	31	37	34	28	31	26	31	33	29	32	34	28	34	40	36	29	34	30	36	39	31	39	40	32	36	41
23	33	29	30	31	34	29	35	31	29	32	37	32	28	36	36	29	27	39	30	38	35	28	34	32	31	40	32	24	26	34	29	38	30	30	27	27	27	26	37	30	31	40	23	29	28	29	29	36	35
35	29	24	28	36	28	28	26	29	33	22	27	33	37	35	33	34	28	27	30	34	26	31	34	38	30	46	40	39	36	37	39	38	36	32	33	37	44	29	44	36	32	37	29	30	37	30	29	29	33
35	35	38	25	30	36	26	30	31	28	42	30	27	30	31	39	35	34	39	38	31	33	36	28	37	38	34	26	34	29	35	39	35	42	29	34	34	26	36	24	34	21	33	31	35	30	30	31	31	36
25	34	29	33	28	33	33	34	32	35	28	41	33	27	33	29	30	28	30	40	34	31	27	40	32	36	37	27	29	32	37	36	40	39	40	36	30	22	30	39	29	35	26	36	34	32	34	32	31	32
32	34	35	32	31	36	43	41	34	40	37	27	34	37	35	34	36	34	31	30	37	33	31	30	33	31	37	35	40	33	31	39	30	29	37	31	40	38	34	39	38	32	37	39	34	33	34	33	37	34
35	33	36	40	28	34	29	28	27	22	28	30	29	36	23	36	34	23	39	32	29	29	31	23	31	38	31	38	35	37	40	26	37	36	40	27	35	30	39	25	32	37	33	40	31	32	29	30	23	28
36	30	31	23	37	30	38	37	34	38	37	40	28	36	29	33	34	35	29	28	28	31	34	32	29	28	38	33	32	26	32	39	29	27	38	44	38	34	30	34	38	36	34	35	32	32	26	34	34	33
34	26	38	33	31	31	32	38	39	36	48	33	36	29	32	32	31	29	35	32	35	35	31	33	40	37	25	35	33	33	30	40	32	38	35	35	29	25	34	31	20	23	25	31	32	35	26	33	36	37
28	28	27	44	26	41	34	30	34	34	40	36	32	29	37	28	35	29	38	37	33	27	43	26	32	36	33	40	40	32	24	35	39	32	31	33	39	40	37	30	35	33	34	31	27	36	24	24	34	33
29	37	33	24	35	32	27	29	43	27	34	27	30	29	30	32	29	30	39	27	25	28	36	35	31	32	36	37	38	34	29	32	28	40	34	27	41	37	30	32	40	35	35	39	28	29	31	28	34	26
34	29	23	26	25	29	33	30	31	36	34	39	30	39	38	33	30	28	27	41	28	29	35	37	30	40	26	34	31	40	37	31	46	30	34	36	35	29	32	29	31	26	32	31	31	32	21	23	29	34
39	24	28	36	34	43	31	25	28	33	29	31	32	24	36	38	44	36	33	29	38	31	42	36	33	38	35	41	31	31	29	38	35	22	38	23	31	30	26	32	36	26	38	42	23	29	37	37	32	29
29	32	38	35	38	29	28	22	29	32	36	36	22	34	34	37	41	31	25	34	32	30	30	35	26	28	34	24	45	31	34	35	30	31	24	34	24	34	37	33	43	45	26	27	35	27	32	29	38	31
37	30	34	27	39	25	28	38	38	32	29	27	35	40	33	27	36	37	40	26	33	26	28	33	37	34	34	28	27	35	37	31	37	36	37	39	22	34	29	36	28	45	23	31	37	37	39	34	33	35
29	34	28	31	29	45	24	29	25	36	32	26	26	34	34	40	33	31	35	34	34	36	38	37	36	32	32	32	32	31	33	36	30	31	36	35	30	32	37	33	28	44	31	23	33	36	31	39	37	25
27	27	38	30	27	32	33	39	29	26	34	46	35	34	30	29	25	26	29	32	29	36	37	40	26	37	37	35	31	33	38	36	30	38	30	34	31	37	36	33	28	40	41	27	29	26	23	28	35	27
37	25	23	28	32	33	39	38	32	29	27	30	33	40	22	22	30	28	31	40	32	34	28	28	29	33	28	34	26	29	38	32	28	33	36	39	42	33	31	32	28	32	32	31	37	38	33	31	34	38
29	32	34	26	32	29	34	29	37	27	25	31	32	30	23	36	36	29	34	29	32	31	41	29	34	40	42	31	36	36	34	37	30	41	37	30	34	29	33	40	27	37	31	27	37	32	33	31	31	33
35	37	32	30	37	23	23	32	26	28	29	29	34	33	35	32	28	29	27	28	30	22	39	27	31	36	37	31	37	33	37	39	30	45	20	29	32	29	42	26	40	35	33	31	28	34	41	36	32	32
36	35	34	30	33	31	39	24	29	27	30	40	38	34	31	28	32	30	39	28	24	29	40	34	39	31	32	43	29	40	28	33	28	35	34	35	37	28	32	32	34	30	33	31	28	37	25	41	30	39
34	38	32	26	29	24	28	35	32	34	25	30	26	35	34	27	39	29	34	26	39	30	28	25	35	37	35	32	40	37	38	35	37	30	33	36	25	38	35	40	26	31	30	35	31	38	29	32	36	34
25	35	23	31	42	37	33	29	27	40	32	25	30	30	29	30	36	28	28	31	28	35	31	30	35	34	30	31	27	33	29	28	34	30	36	29	30	42	29	33	35	37	32	36	32	26	37	26	33	39
28	30	34	30	34	24	29	41	43	36	28	23	30	25	34	30	34	32	27	25	33	39	29	29	36	27	32	32	30	32	26	32	38	39	33	31	24	33	35	27	39	31	35	35	32	35	37	28	38	32
26	26	27	24	28	23	24	30	31	28	32	34	31	32	35	27	38	33	31	26	25	33	39	36	29	35	30	26	50	37	31	40	34	25	37	33	29	27	32	33	27	31	24	33	35	31	29	44	35	37
33	31	38	30	33	35	27	27	31	37	32	28	32	34	37	34	32	33	28	26	36	35	31	32	47	33	36	28	24	37	29	33	33	29	39	28	28	34	39	30	25	32	28	37	31	30	29	37	34	29
28	32	21	33	24	25	34	34	27	37	29	33	37	34	36	35	42	30	28	29	36	34	33	32	30	31	29	34	30	38	40	27	32	40	37	40	33	35	33	29	34	27	37	37	32	32	37	34	29	33
30	23	35	29	30	30	28	38	28	37	34	28	29	35	34	32	27	37	27	24	32	29	25	25	35	33	40	28	27	29	31	31	34	25	26	26	35	38	32	30	24	33	30	36	32	31	33	31	25	28
28	29	31	38	38	28	35	34	29	31	29	28	35	27	27	26	28	40	31	31	31	33	29	37	29	33	33	34	36	26	30	34	28	34	32	44	36	27	29	32	37	35	31	32	34	27	27	28	36	39
34	37	29	31	27	37	37	31	32	34	34	20	35	32	33	28	30	38	38	27	27	34	30	24	37	39	32	29	36	29	27	26	26	35	36	29	38	37	35	29	26	40	39	27	25	37	34	34	35	37
38	24	37	35	33	28	21	27	38	31	39	30	32	38	27	32	26	29	30	32	24	32	29	39	27	28	28	33	24	32	38	36	36	32	32	26	32	29	35	32	35	33	31	25	33	35	36	41	24	38
33	30	35	35	30	37	32	34	36	29	32	29	28	36	36	39	32	32	31	27	24	32	32	39	34	28	32	34	45	33	24	33	32	34	26	30	32	33	29	31	34	36	40	24	27	34	33	38	31	36
29	32	29	36	29	27	29	37	33	37	37	27	30	32	34	31	36	29	29	20	24	32	36	31	36	32	29	35	36	23	31	31	33	32	34	37	34	31	33	40	33	32	36	29	25	30	32	30	33	32
39	34	41	28	24	29	29	34	40	36	24	25	37	32	26	34	29	35	30	36	29	29	29	37	33	30	36	38	31	29	39	39	17	40	24	36	35	34	32	27	29	29	27	28	35	32	37	32	33	38
28	33	29	35	34	30	36	35	32	39	32	34	34	26	30	30	31	32	28	33	39	37	31	35	26	32	35	27	32	26	37	30	29	24	27	32	28	30	32	27	32	26	24	35	30	31	29	28	23	35
30	39	27	29	30	36	26	26	23	27	32	42	38	28	34	35	32	34	38	32	28	29	33	33	32	33	38	35	35	30	35	35	28	33	43	39	39	28	32	35	29	34	26	37	33	39	33	39	34	37
34	33	35	37	31	36	35	37	31	38	35	40	35	37	36	24	38	28	39	31	26	37	36	38	31	37	29	41	31	30	33	39	32	37	25	33	28	34	19	30	24	39	29	36	33	37	26	21	36	34
31	31	38	25	32	29	25	37	40	30	29	34	31	30	23	31	37	27	27	42	27	36	32	36	31	31	30	36	33	35	30	32	30	27	40	30	37	26	25	33	33	29	33	23	34	34	33	27	29	29
33	32	31	37	44	25	39	32	30	25	42	28	21	27	26	37	19	30	25	50	31	32	38	30	34	31	36	32	42	31	35	37	28	39	31	32	33	29	34	33	33	30	35	29	34	35	37	40	38	23
40	36	32	30	33	31	32	26	37	38	33	30	33	30	32	36	34	31	38	33	34	36	21	34	30	34	31	31	33	24	39	30	33	28	33	39	26	22	24	27	35	27	26	25	37	31	27	33	31	36
38	37	34	30	26	40	28	31	33	35	26	35	28	31	25	28	38	29	28	30	31	24	33	41	38	31	41	34	30	41	40	32	27	35	21	35	32	30	32	34	32	32	35	22	39	24	28	39	34	37
35	31	29	36	23	27	35	40	34	32	38	26	35	25	40	31	37	31	36	36	31	29	28	33	32	29	39	26	28	31	32	31	27	34	28	39	29	37	31	32	31	28	30	30	34	27	31	32	28	33
36	29	36	38	29	35	32	32	35	26	29	41	30	31	31	34	32	29	33	40	43	34	36	31	28	32	41	30	25	32	39	37	38	34	34	30	39	24	32	32	31	32	35	30	29	39	34	42	35	27
31	35	30	41	39	31	41	42	30	37	29	35	29	33	32	32	34	28	26	37	30	33	26	33	32	36	30	29	32	24	37	33	41	29	26	32	27	31	33	34	30	29	28	30	34	33	29	37	31	43
38	33	26	34	34	32	45	32	34	28	35	37	25	34	40	28	30	36	36	31	43	31	29	30	30	34	33	30	27	37	38	25	32	36	25	32	37	32	32	31	35	21	32	35	29	32	32	24	33	27
38	37	41	40	30	36	29	31	31	33	34	34	41	26	36	22	33	30	35	38	33	31	37	39	30	36	28	37	34	33	28	25	23	38	24	28	32	34	40	29	34	36	32	35	31	32	31	28	24	32
40	30	35	35	24	29	32	37	34	25	30	32	33	38	39	33	32	31	37	40	32	37	26	32	40	25	43	28	34	27	30	32	27	32	20	25	33	32	33	29	26	35	32	31	35	29	34	38	31	34
28	32	32	36	31	37	38	39	31	39	25	32	37	34	32	37	29	31	35	37	30	33	30	34	33	26	28	29	29	32	35	37	35	36	34	36	38	30	31	32	33	26	37	35	39	36	32	30	31	40
28	36	33	32	32	31	30	32	39	41	30	29	37	29	33	34	34	28	36	31	31	23	40	38	22	25	23	26	33	35	33	27	40	26	34	25	30	33	34	25	38	35	30	30	36	30	40	31	29	35
31	33	28	38	32	30	29	32	39	32	32	30	28	37	32	29	37	31	26	42	31	21	34	36	35	38	27	29	31	36	38	23	35	35	29	37	45	35	31	35	25	36	30	30	30	37	29	27	32	34
30	30	37	30	29	32	32	33	41	25	27	19	34	26	29	33	41	40	40	32	28	25	35	38	29	30	44	32	32	25	23	37	25	27	35	28	31	34	35	30	34	29	31	30	36	31	36	29	32	27
43	34	34	26	30	35	32	32	33	38	35	32	27	27	23	34	27	37	37	33	33	29	30	34	32	29	38	32	31	30	37	27	35	30	28	29	37	29	28	32	26	34	43	33	34	37	38	33	26	38
35	34	31	34	34	37	24	29	30	37	40	43	34	32	33	25	29	34	37	37	31	31	40	32	29	40	33	36	28	29	35	34	38	24	41	32	39	32	29	32	30	36	30	37	33	37	27	32	26	32
33	37	38	41	38	36	33	35	28	40	31	32	29	28	34	41	33	29	31	44	28	28	28	36	31	33	28	37	39	24	38	37	20	30	29	31	33	37	34	39	34	38	26	26	36	21	36	37	28	34
29	18	39	28	38	23	40	32	34	37	31	30	25	32	37	34	31	32	31	30	33	38	29	20	30	38	43	41	36	31	22	26	30	30	28	38	30	37	25	26	28	34	30	35	25	41	33	32	38	26
33	32	29	36	36	39	30	29	31	34	36	28	27	32	24	27	27	29	42	32	29	34	28	32	33	32	37	33	41	28	32	31	32	32	29	28	36	32	32	36	30	34	35	36	35	40	28	24	30	31
34	31	34	25	35	33	29	32	42	34	38	27	28	30	23	31	32	33	29	32	29	34	36	29	20	33	26	39	33	35	24	37	29	32	32	32	34	33	30	29	33	42	40	36	35	41	25	41	34	32
34	37	34	37	29	29	38	34	33	40	30	28	30	40	39	26	29	28	33	33	34	28	28	23	34	33	32	22	43	31	31	32	27	29	26	26	31	33	22	29	25	25	33	33	40	30	24	25	22	38
38	30	34	34	27	35	26	31	40	38	33	29	34	36	31	32	30	26	33	33	33	35	31	31	27	32	34	34	31	36	29	36	36	28	28	31	28	29	31	31	30	29	37	29	32	32	38	36	33	32
30	40	30	36	30	36	33	35	33	31	26	36	22	29	34	34	29	35	31	32	28	36	35	23	38	39	33	22	25	36	35	26	26	33	39	37	31	23	32	34	29	41	32	29	33	27	42	26	33	40
39	34	25	31	29	41	38	35	27	33	33	25	29	33	32	34	33	37	38	32	31	26	33	30	35	29	37	36	31	34	26	26	31	21	34	29	34	31	40	40	38	30	30	25	21	33	28	27	28	34
28	40	25	29	25	31	40	29	32	32	31	26	37	37	29	39	32	27	30	27	34	25	39	29	32	43	30	28	29	31	29	33	32	26	35	30	35	29	38	28	43	36	31	30	38	31	33	31	29	33
40	29	29	26	31	26	35	35	34	32	23	26	35	33	23	33	32	30	30	30	32	33	23	25	30	34	31	34	29	27	24	31	35	33	37	30	40	36	33	25	27	41	37	31	34	26	43	32	37	29
26	32	29	34	34	29	31	28	32	34	39	42	34	29	33	31	30	27	33	29	38	27	25	34	26	35	25	43	29	24	29	31	30	28	30	23	34	24	24	26	33	31	36	27	34	34	28	27	36	29
[truncated: 832 more columns]

## Sheet: Time for LEPos_Curv (s)
0.055
0.11
0.165
0.22
0.275
0.33
0.385
0.44
0.495
0.55
0.605
0.66
0.715
0.77
0.825
0.88
0.935
0.99
1.045
1.1
1.155
1.21
1.265
1.32
1.375
1.43
1.485
1.54
1.595
1.65
1.705
1.76
1.815
1.87
1.925
1.98
2.035
2.09
2.145
2.2
2.255
2.31
2.365
2.42
2.475
2.53
2.585
2.64
2.695
2.75
2.805
2.86
2.915
2.97
3.025
3.08
3.135
3.19
3.245
3.3
3.355
3.41
3.465
3.52
3.575
3.63
3.685
3.74
3.795
3.85
3.905
3.96
4.015
4.07
4.125
4.18
4.235
4.29
4.345
4.4
4.455
4.51
4.565
4.62
4.675
4.73
4.785
4.84
4.895
4.95
5.005
5.06
5.115
5.17
5.225
5.28
5.335
5.39
5.445
5.5
5.555
5.61
5.665
5.72
5.775
5.83
5.885
5.94
5.995
6.05
6.105
6.16
6.215
6.27
6.325
6.38
6.435
6.49
6.545
6.6
6.655
6.71
6.765
6.82
6.875
6.93
6.985
7.04
7.095
7.15
7.205
7.26
7.315
7.37
7.425
7.48
7.535
7.59
7.645
7.7
7.755
7.81
7.865
7.92
7.975
8.03
8.085
8.14
8.195
8.25
8.305
8.36
8.415
8.47
8.525
8.58
8.635
8.69
8.745
8.8
8.855
8.91
8.965
9.02
9.075
9.13
9.185
9.24
9.295
9.35
9.405
9.46
9.515
9.57
9.625
9.68
9.735
9.79
9.845
9.9
9.955
10.01
10.065
10.12
10.175
10.23
10.285
10.34
10.395
10.45
10.505
10.56
10.615
10.67
10.725
10.78
10.835
10.89
10.945
11
11.055
11.11
11.165
11.22
11.275
11.33
11.385
11.44
11.495
11.55
11.605
11.66
11.715
11.77
11.825
11.88
11.935
11.99
12.045
12.1
12.155
12.21
12.265
12.32
12.375
12.43
12.485
12.54
12.595
12.65
12.705
12.76
12.815
12.87
12.925
12.98
13.035
13.09
13.145
13.2
13.255
13.31
13.365
13.42
13.475
13.53
13.585
13.64
13.695
13.75
13.805
13.86
13.915
13.97
14.025
14.08
14.135
14.19
14.245
14.3
14.355
14.41
14.465
14.52
14.575
14.63
14.685
14.74
14.795
14.85
14.905
14.96
15.015
15.07
15.125
15.18
15.235
15.29
15.345
15.4
15.455
15.51
15.565
15.62
15.675
15.73
15.785
15.84
15.895
15.95
16.005
16.06
16.115
16.17
16.225
16.28
16.335
16.39
16.445
16.5
16.555
16.61
16.665
16.72
16.775
16.83
16.885
16.94
16.995
17.05
17.105
17.16
17.215
17.27
17.325
17.38
17.435
17.49
17.545
17.6
17.655
17.71
17.765
17.82
17.875
17.93
17.985
18.04
18.095
18.15
18.205
18.26
18.315
18.37
18.425
18.48
18.535
18.59
18.645
18.7
18.755
18.81
18.865
18.92
18.975
19.03
19.085
19.14
19.195
19.25
19.305
19.36
19.415
19.47
19.525
19.58
19.635
19.69
19.745
19.8
19.855
19.91
19.965
20.02
20.075
20.13
20.185
20.24
20.295
20.35
20.405
20.46
20.515
20.57
20.625
20.68
20.735
20.79
20.845
20.9
20.955
21.01
21.065
21.12
21.175
21.23
21.285
21.34
21.395
21.45
21.505
21.56
21.615
21.67
21.725
21.78
21.835
21.89
21.945
22
22.055
22.11
22.165
22.22
22.275
22.33
22.385
22.44
22.495
22.55
22.605
22.66
22.715
22.77
22.825
22.88
22.935
22.99
23.045
23.1
23.155
23.21
23.265
23.32
23.375
23.43
23.485
23.54
23.595
23.65
23.705
23.76
23.815
23.87
23.925
23.98
24.035
24.09
24.145
24.2
24.255
24.31
24.365
24.42
24.475
24.53
24.585
24.64
24.695
24.75
24.805
24.86
24.915
24.97
25.025
25.08
25.135
25.19
25.245
25.3
25.355
25.41
25.465
25.52
25.575
25.63
25.685
25.74
25.795
25.85
25.905
25.96
26.015
26.07
26.125
26.18
26.235
26.29
26.345
26.4
26.455
26.51
26.565
26.62
26.675
26.73
26.785
26.84
26.895
26.95
27.005
27.06
27.115
27.17
27.225
27.28
27.335
27.39
27.445
27.5
27.555
27.61
27.665
27.72
27.775
27.83
27.885
27.94
27.995
28.05
28.105
28.16
28.215
28.27
28.325
28.38
28.435
28.49
28.545
28.6
28.655
28.71
28.765
28.82
28.875
28.93
28.985
29.04
29.095
29.15
29.205
29.26
29.315
29.37
29.425
29.48
29.535
29.59
29.645
29.7
29.755
29.81
29.865
29.92
29.975
30.03
30.085
30.14
30.195
30.25
30.305
30.36
30.415
30.47
30.525
30.58
30.635
30.69
30.745
30.8
30.855
30.91
30.965
31.02
31.075
31.13
31.185
31.24
31.295
31.35
31.405
31.46
31.515
31.57
31.625
31.68
31.735

## Sheet: Time for Vel (s)
0.055
0.385
0.715
1.045
1.375
1.705
2.035
2.365
2.695
3.025
3.355
3.685
4.015
4.345
4.675
5.005
5.335
5.665
5.995
6.325
6.655
6.985
7.315
7.645
7.975
8.305
8.635
8.965
9.295
9.625
9.955
10.285
10.615
10.945
11.275
11.605
11.935
12.265
12.595
12.925
13.255
13.585
13.915
14.245
14.575
14.905
15.235
15.565
15.895
16.225
16.555
16.885
17.215
17.545
17.875
18.205
18.535
18.865
19.195
19.525
19.855
20.185
20.515
20.845
21.175
21.505
21.835
22.165
22.495
22.825
23.155
23.485
23.815
24.145
24.475
24.805
25.135
25.465
25.795
26.125
26.455
26.785
27.115
27.445
27.775
28.105
28.435
28.765
29.095
29.425
29.755
30.085
30.415
30.745
31.075
31.405

## Sheet: LEPos_Y-positions (um)
25.1741	25.1741	25.1741	25.1741	25.1741	25.1741	25.1741	25.1741	25.1741	25.1741	25.1741	25.1741	25.1741	25.1741	25.1741	25.1741	25.1741	25.1741	25.1741	25.1741	25.1741	25.1741	25.1741	25.1741	25.1741	25.1741	25.1741	25.1741	25.1741	25.1741	25.1741	25.1741	25.1741	25.1741	25.1741	25.1741	25.1741	25.1741	25.1741	25.1741	25.1741	25.1741	25.1741	25.1741	25.1741	25.1741	25.1741	25.1741	25.1741	25.1741
20.5617	20.5617	20.5617	20.5617	20.5617	20.5617	20.5617	20.5617	20.5617	20.5617	20.5617	20.5617	20.5617	20.5617	20.5617	20.5617	20.5617	20.5617	20.5617	20.5617	20.5617	20.5617	20.5617	20.5617	20.5617	20.5617	20.5617	20.5617	20.5617	20.5617	20.5617	20.5617	20.5617	20.5617	20.5617	20.5617	20.5617	20.5617	20.5617	20.5617	20.5617	20.5617	20.5617	20.5617	20.5617	20.5617	20.5617	20.5617	20.5617	20.5617
20.5474	20.5474	20.5474	20.5474	20.5474	20.5474	20.5474	20.5474	20.5474	20.5474	20.5474	20.5474	20.5474	20.5474	20.5474	20.5474	20.5474	20.5474	20.5474	20.5474	20.5474	20.5474	20.5474	20.5474	20.5474	20.5474	20.5474	20.5474	20.5474	20.5474	20.5474	20.5474	20.5474	20.5474	20.5474	20.5474	20.5474	20.5474	20.5474	20.5474	20.5474	20.5474	20.5474	20.5474	20.5474	20.5474	20.5474	20.5474	20.5474	20.5474
20.5224	20.5224	20.5224	20.5224	20.5224	20.5224	20.5224	20.5224	20.5224	20.5224	20.5224	20.5224	20.5224	20.5224	20.5224	20.5224	20.5224	20.5224	20.5224	20.5224	20.5224	20.5224	20.5224	20.5224	20.5224	20.5224	20.5224	20.5224	20.5224	20.5224	20.5224	20.5224	20.5224	20.5224	20.5224	20.5224	20.5224	20.5224	20.5224	20.5224	20.5224	20.5224	20.5224	20.5224	20.5224	20.5224	20.5224	20.5224	20.5224	20.5224
20.5296	20.5296	20.5296	20.5296	20.5296	20.5296	20.5296	20.5296	20.5296	20.5296	20.5296	20.5296	20.5296	20.5296	20.5296	20.5296	20.5296	20.5296	20.5296	20.5296	20.5296	20.5296	20.5296	20.5296	20.5296	20.5296	20.5296	20.5296	20.5296	20.5296	20.5296	20.5296	20.5296	20.5296	20.5296	20.5296	20.5296	20.5296	20.5296	20.5296	20.5296	20.5296	20.5296	20.5296	20.5296	20.5296	20.5296	20.5296	20.5296	20.5296
20.476	20.476	20.476	20.476	20.476	20.476	20.476	20.476	20.476	20.476	20.476	20.476	20.476	20.476	20.476	20.476	20.476	20.476	20.476	20.476	20.476	20.476	20.476	20.476	20.476	20.476	20.476	20.476	20.476	20.476	20.476	20.476	20.476	20.476	20.476	20.476	20.476	20.476	20.476	20.476	20.476	20.476	20.476	20.476	20.476	20.476	20.476	20.476	20.476	20.476
20.5046	20.5046	20.5046	20.5046	20.5046	20.5046	20.5046	20.5046	20.5046	20.5046	20.5046	20.5046	20.5046	20.5046	20.5046	20.5046	20.5046	20.5046	20.5046	20.5046	20.5046	20.5046	20.5046	20.5046	20.5046	20.5046	20.5046	20.5046	20.5046	20.5046	20.5046	20.5046	20.5046	20.5046	20.5046	20.5046	20.5046	20.5046	20.5046	20.5046	20.5046	20.5046	20.5046	20.5046	20.5046	20.5046	20.5046	20.5046	20.5046	20.5046
20.4903	20.4903	20.4903	20.4903	20.4903	20.4903	20.4903	20.4903	20.4903	20.4903	20.4903	20.4903	20.4903	20.4903	20.4903	20.4903	20.4903	20.4903	20.4903	20.4903	20.4903	20.4903	20.4903	20.4903	20.4903	20.4903	20.4903	20.4903	20.4903	20.4903	20.4903	20.4903	20.4903	20.4903	20.4903	20.4903	20.4903	20.4903	20.4903	20.4903	20.4903	20.4903	20.4903	20.4903	20.4903	20.4903	20.4903	20.4903	20.4903	20.4903
20.501	20.501	20.501	20.501	20.501	20.501	20.501	20.501	20.501	20.501	20.501	20.501	20.501	20.501	20.501	20.501	20.501	20.501	20.501	20.501	20.501	20.501	20.501	20.501	20.501	20.501	20.501	20.501	20.501	20.501	20.501	20.501	20.501	20.501	20.501	20.501	20.501	20.501	20.501	20.501	20.501	20.501	20.501	20.501	20.501	20.501	20.501	20.501	20.501	20.501
20.4224	20.4224	20.4224	20.4224	20.4224	20.4224	20.4224	20.4224	20.4224	20.4224	20.4224	20.4224	20.4224	20.4224	20.4224	20.4224	20.4224	20.4224	20.4224	20.4224	20.4224	20.4224	20.4224	20.4224	20.4224	20.4224	20.4224	20.4224	20.4224	20.4224	20.4224	20.4224	20.4224	20.4224	20.4224	20.4224	20.4224	20.4224	20.4224	20.4224	20.4224	20.4224	20.4224	20.4224	20.4224	20.4224	20.4224	20.4224	20.4224	20.4224
20.4545	20.4545	20.4545	20.4545	20.4545	20.4545	20.4545	20.4545	20.4545	20.4545	20.4545	20.4545	20.4545	20.4545	20.4545	20.4545	20.4545	20.4545	20.4545	20.4545	20.4545	20.4545	20.4545	20.4545	20.4545	20.4545	20.4545	20.4545	20.4545	20.4545	20.4545	20.4545	20.4545	20.4545	20.4545	20.4545	20.4545	20.4545	20.4545	20.4545	20.4545	20.4545	20.4545	20.4545	20.4545	20.4545	20.4545	20.4545	20.4545	20.4545
20.4295	20.4295	20.4295	20.4295	20.4295	20.4295	20.4295	20.4295	20.4295	20.4295	20.4295	20.4295	20.4295	20.4295	20.4295	20.4295	20.4295	20.4295	20.4295	20.4295	20.4295	20.4295	20.4295	20.4295	20.4295	20.4295	20.4295	20.4295	20.4295	20.4295	20.4295	20.4295	20.4295	20.4295	20.4295	20.4295	20.4295	20.4295	20.4295	20.4295	20.4295	20.4295	20.4295	20.4295	20.4295	20.4295	20.4295	20.4295	20.4295	20.4295
20.426	20.426	20.426	20.426	20.426	20.426	20.426	20.426	20.426	20.426	20.426	20.426	20.426	20.426	20.426	20.426	20.426	20.426	20.426	20.426	20.426	20.426	20.426	20.426	20.426	20.426	20.426	20.426	20.426	20.426	20.426	20.426	20.426	20.426	20.426	20.426	20.426	20.426	20.426	20.426	20.426	20.426	20.426	20.426	20.426	20.426	20.426	20.426	20.426	20.426
20.3724	20.3724	20.3724	20.3724	20.3724	20.3724	20.3724	20.3724	20.3724	20.3724	20.3724	20.3724	20.3724	20.3724	20.3724	20.3724	20.3724	20.3724	20.3724	20.3724	20.3724	20.3724	20.3724	20.3724	20.3724	20.3724	20.3724	20.3724	20.3724	20.3724	20.3724	20.3724	20.3724	20.3724	20.3724	20.3724	20.3724	20.3724	20.3724	20.3724	20.3724	20.3724	20.3724	20.3724	20.3724	20.3724	20.3724	20.3724	20.3724	20.3724
20.4081	20.4081	20.4081	20.4081	20.4081	20.4081	20.4081	20.4081	20.4081	20.4081	20.4081	20.4081	20.4081	20.4081	20.4081	20.4081	20.4081	20.4081	20.4081	20.4081	20.4081	20.4081	20.4081	20.4081	20.4081	20.4081	20.4081	20.4081	20.4081	20.4081	20.4081	20.4081	20.4081	20.4081	20.4081	20.4081	20.4081	20.4081	20.4081	20.4081	20.4081	20.4081	20.4081	20.4081	20.4081	20.4081	20.4081	20.4081	20.4081	20.4081
20.3474	20.3474	20.3474	20.3474	20.3474	20.3474	20.3474	20.3474	20.3474	20.3474	20.3474	20.3474	20.3474	20.3474	20.3474	20.3474	20.3474	20.3474	20.3474	20.3474	20.3474	20.3474	20.3474	20.3474	20.3474	20.3474	20.3474	20.3474	20.3474	20.3474	20.3474	20.3474	20.3474	20.3474	20.3474	20.3474	20.3474	20.3474	20.3474	20.3474	20.3474	20.3474	20.3474	20.3474	20.3474	20.3474	20.3474	20.3474	20.3474	20.3474
20.3795	20.3795	20.3795	20.3795	20.3795	20.3795	20.3795	20.3795	20.3795	20.3795	20.3795	20.3795	20.3795	20.3795	20.3795	20.3795	20.3795	20.3795	20.3795	20.3795	20.3795	20.3795	20.3795	20.3795	20.3795	20.3795	20.3795	20.3795	20.3795	20.3795	20.3795	20.3795	20.3795	20.3795	20.3795	20.3795	20.3795	20.3795	20.3795	20.3795	20.3795	20.3795	20.3795	20.3795	20.3795	20.3795	20.3795	20.3795	20.3795	20.3795
20.3938	20.3938	20.3938	20.3938	20.3938	20.3938	20.3938	20.3938	20.3938	20.3938	20.3938	20.3938	20.3938	20.3938	20.3938	20.3938	20.3938	20.3938	20.3938	20.3938	20.3938	20.3938	20.3938	20.3938	20.3938	20.3938	20.3938	20.3938	20.3938	20.3938	20.3938	20.3938	20.3938	20.3938	20.3938	20.3938	20.3938	20.3938	20.3938	20.3938	20.3938	20.3938	20.3938	20.3938	20.3938	20.3938	20.3938	20.3938	20.3938	20.3938
20.3617	20.3617	20.3617	20.3617	20.3617	20.3617	20.3617	20.3617	20.3617	20.3617	20.3617	20.3617	20.3617	20.3617	20.3617	20.3617	20.3617	20.3617	20.3617	20.3617	20.3617	20.3617	20.3617	20.3617	20.3617	20.3617	20.3617	20.3617	20.3617	20.3617	20.3617	20.3617	20.3617	20.3617	20.3617	20.3617	20.3617	20.3617	20.3617	20.3617	20.3617	20.3617	20.3617	20.3617	20.3617	20.3617	20.3617	20.3617	20.3617	20.3617
20.3402	20.3402	20.3402	20.3402	20.3402	20.3402	20.3402	20.3402	20.3402	20.3402	20.3402	20.3402	20.3402	20.3402	20.3402	20.3402	20.3402	20.3402	20.3402	20.3402	20.3402	20.3402	20.3402	20.3402	20.3402	20.3402	20.3402	20.3402	20.3402	20.3402	20.3402	20.3402	20.3402	20.3402	20.3402	20.3402	20.3402	20.3402	20.3402	20.3402	20.3402	20.3402	20.3402	20.3402	20.3402	20.3402	20.3402	20.3402	20.3402	20.3402
20.3117	20.3117	20.3117	20.3117	20.3117	20.3117	20.3117	20.3117	20.3117	20.3117	20.3117	20.3117	20.3117	20.3117	20.3117	20.3117	20.3117	20.3117	20.3117	20.3117	20.3117	20.3117	20.3117	20.3117	20.3117	20.3117	20.3117	20.3117	20.3117	20.3117	20.3117	20.3117	20.3117	20.3117	20.3117	20.3117	20.3117	20.3117	20.3117	20.3117	20.3117	20.3117	20.3117	20.3117	20.3117	20.3117	20.3117	20.3117	20.3117	20.3117
20.2688	20.2688	20.2688	20.2688	20.2688	20.2688	20.2688	20.2688	20.2688	20.2688	20.2688	20.2688	20.2688	20.2688	20.2688	20.2688	20.2688	20.2688	20.2688	20.2688	20.2688	20.2688	20.2688	20.2688	20.2688	20.2688	20.2688	20.2688	20.2688	20.2688	20.2688	20.2688	20.2688	20.2688	20.2688	20.2688	20.2688	20.2688	20.2688	20.2688	20.2688	20.2688	20.2688	20.2688	20.2688	20.2688	20.2688	20.2688	20.2688	20.2688
20.3188	20.3188	20.3188	20.3188	20.3188	20.3188	20.3188	20.3188	20.3188	20.3188	20.3188	20.3188	20.3188	20.3188	20.3188	20.3188	20.3188	20.3188	20.3188	20.3188	20.3188	20.3188	20.3188	20.3188	20.3188	20.3188	20.3188	20.3188	20.3188	20.3188	20.3188	20.3188	20.3188	20.3188	20.3188	20.3188	20.3188	20.3188	20.3188	20.3188	20.3188	20.3188	20.3188	20.3188	20.3188	20.3188	20.3188	20.3188	20.3188	20.3188
20.2652	20.2652	20.2652	20.2652	20.2652	20.2652	20.2652	20.2652	20.2652	20.2652	20.2652	20.2652	20.2652	20.2652	20.2652	20.2652	20.2652	20.2652	20.2652	20.2652	20.2652	20.2652	20.2652	20.2652	20.2652	20.2652	20.2652	20.2652	20.2652	20.2652	20.2652	20.2652	20.2652	20.2652	20.2652	20.2652	20.2652	20.2652	20.2652	20.2652	20.2652	20.2652	20.2652	20.2652	20.2652	20.2652	20.2652	20.2652	20.2652	20.2652
20.2831	20.2831	20.2831	20.2831	20.2831	20.2831	20.2831	20.2831	20.2831	20.2831	20.2831	20.2831	20.2831	20.2831	20.2831	20.2831	20.2831	20.2831	20.2831	20.2831	20.2831	20.2831	20.2831	20.2831	20.2831	20.2831	20.2831	20.2831	20.2831	20.2831	20.2831	20.2831	20.2831	20.2831	20.2831	20.2831	20.2831	20.2831	20.2831	20.2831	20.2831	20.2831	20.2831	20.2831	20.2831	20.2831	20.2831	20.2831	20.2831	20.2831
20.2474	20.2474	20.2474	20.2474	20.2474	20.2474	20.2474	20.2474	20.2474	20.2474	20.2474	20.2474	20.2474	20.2474	20.2474	20.2474	20.2474	20.2474	20.2474	20.2474	20.2474	20.2474	20.2474	20.2474	20.2474	20.2474	20.2474	20.2474	20.2474	20.2474	20.2474	20.2474	20.2474	20.2474	20.2474	20.2474	20.2474	20.2474	20.2474	20.2474	20.2474	20.2474	20.2474	20.2474	20.2474	20.2474	20.2474	20.2474	20.2474	20.2474
20.2474	20.2474	20.2474	20.2474	20.2474	20.2474	20.2474	20.2474	20.2474	20.2474	20.2474	20.2474	20.2474	20.2474	20.2474	20.2474	20.2474	20.2474	20.2474	20.2474	20.2474	20.2474	20.2474	20.2474	20.2474	20.2474	20.2474	20.2474	20.2474	20.2474	20.2474	20.2474	20.2474	20.2474	20.2474	20.2474	20.2474	20.2474	20.2474	20.2474	20.2474	20.2474	20.2474	20.2474	20.2474	20.2474	20.2474	20.2474	20.2474	20.2474
20.2295	20.2295	20.2295	20.2295	20.2295	20.2295	20.2295	20.2295	20.2295	20.2295	20.2295	20.2295	20.2295	20.2295	20.2295	20.2295	20.2295	20.2295	20.2295	20.2295	20.2295	20.2295	20.2295	20.2295	20.2295	20.2295	20.2295	20.2295	20.2295	20.2295	20.2295	20.2295	20.2295	20.2295	20.2295	20.2295	20.2295	20.2295	20.2295	20.2295	20.2295	20.2295	20.2295	20.2295	20.2295	20.2295	20.2295	20.2295	20.2295	20.2295
20.1938	20.1938	20.1938	20.1938	20.1938	20.1938	20.1938	20.1938	20.1938	20.1938	20.1938	20.1938	20.1938	20.1938	20.1938	20.1938	20.1938	20.1938	20.1938	20.1938	20.1938	20.1938	20.1938	20.1938	20.1938	20.1938	20.1938	20.1938	20.1938	20.1938	20.1938	20.1938	20.1938	20.1938	20.1938	20.1938	20.1938	20.1938	20.1938	20.1938	20.1938	20.1938	20.1938	20.1938	20.1938	20.1938	20.1938	20.1938	20.1938	20.1938
20.1973	20.1973	20.1973	20.1973	20.1973	20.1973	20.1973	20.1973	20.1973	20.1973	20.1973	20.1973	20.1973	20.1973	20.1973	20.1973	20.1973	20.1973	20.1973	20.1973	20.1973	20.1973	20.1973	20.1973	20.1973	20.1973	20.1973	20.1973	20.1973	20.1973	20.1973	20.1973	20.1973	20.1973	20.1973	20.1973	20.1973	20.1973	20.1973	20.1973	20.1973	20.1973	20.1973	20.1973	20.1973	20.1973	20.1973	20.1973	20.1973	20.1973
20.158	20.158	20.158	20.158	20.158	20.158	20.158	20.158	20.158	20.158	20.158	20.158	20.158	20.158	20.158	20.158	20.158	20.158	20.158	20.158	20.158	20.158	20.158	20.158	20.158	20.158	20.158	20.158	20.158	20.158	20.158	20.158	20.158	20.158	20.158	20.158	20.158	20.158	20.158	20.158	20.158	20.158	20.158	20.158	20.158	20.158	20.158	20.158	20.158	20.158
20.1831	20.1831	20.1831	20.1831	20.1831	20.1831	20.1831	20.1831	20.1831	20.1831	20.1831	20.1831	20.1831	20.1831	20.1831	20.1831	20.1831	20.1831	20.1831	20.1831	20.1831	20.1831	20.1831	20.1831	20.1831	20.1831	20.1831	20.1831	20.1831	20.1831	20.1831	20.1831	20.1831	20.1831	20.1831	20.1831	20.1831	20.1831	20.1831	20.1831	20.1831	20.1831	20.1831	20.1831	20.1831	20.1831	20.1831	20.1831	20.1831	20.1831
20.1402	20.1402	20.1402	20.1402	20.1402	20.1402	20.1402	20.1402	20.1402	20.1402	20.1402	20.1402	20.1402	20.1402	20.1402	20.1402	20.1402	20.1402	20.1402	20.1402	20.1402	20.1402	20.1402	20.1402	20.1402	20.1402	20.1402	20.1402	20.1402	20.1402	20.1402	20.1402	20.1402	20.1402	20.1402	20.1402	20.1402	20.1402	20.1402	20.1402	20.1402	20.1402	20.1402	20.1402	20.1402	20.1402	20.1402	20.1402	20.1402	20.1402
20.1366	20.1366	20.1366	20.1366	20.1366	20.1366	20.1366	20.1366	20.1366	20.1366	20.1366	20.1366	20.1366	20.1366	20.1366	20.1366	20.1366	20.1366	20.1366	20.1366	20.1366	20.1366	20.1366	20.1366	20.1366	20.1366	20.1366	20.1366	20.1366	20.1366	20.1366	20.1366	20.1366	20.1366	20.1366	20.1366	20.1366	20.1366	20.1366	20.1366	20.1366	20.1366	20.1366	20.1366	20.1366	20.1366	20.1366	20.1366	20.1366	20.1366
20.0902	20.0902	20.0902	20.0902	20.0902	20.0902	20.0902	20.0902	20.0902	20.0902	20.0902	20.0902	20.0902	20.0902	20.0902	20.0902	20.0902	20.0902	20.0902	20.0902	20.0902	20.0902	20.0902	20.0902	20.0902	20.0902	20.0902	20.0902	20.0902	20.0902	20.0902	20.0902	20.0902	20.0902	20.0902	20.0902	20.0902	20.0902	20.0902	20.0902	20.0902	20.0902	20.0902	20.0902	20.0902	20.0902	20.0902	20.0902	20.0902	20.0902
20.1188	20.1188	20.1188	20.1188	20.1188	20.1188	20.1188	20.1188	20.1188	20.1188	20.1188	20.1188	20.1188	20.1188	20.1188	20.1188	20.1188	20.1188	20.1188	20.1188	20.1188	20.1188	20.1188	20.1188	20.1188	20.1188	20.1188	20.1188	20.1188	20.1188	20.1188	20.1188	20.1188	20.1188	20.1188	20.1188	20.1188	20.1188	20.1188	20.1188	20.1188	20.1188	20.1188	20.1188	20.1188	20.1188	20.1188	20.1188	20.1188	20.1188
20.0652	20.0652	20.0652	20.0652	20.0652	20.0652	20.0652	20.0652	20.0652	20.0652	20.0652	20.0652	20.0652	20.0652	20.0652	20.0652	20.0652	20.0652	20.0652	20.0652	20.0652	20.0652	20.0652	20.0652	20.0652	20.0652	20.0652	20.0652	20.0652	20.0652	20.0652	20.0652	20.0652	20.0652	20.0652	20.0652	20.0652	20.0652	20.0652	20.0652	20.0652	20.0652	20.0652	20.0652	20.0652	20.0652	20.0652	20.0652	20.0652	20.0652
20.0866	20.0866	20.0866	20.0866	20.0866	20.0866	20.0866	20.0866	20.0866	20.0866	20.0866	20.0866	20.0866	20.0866	20.0866	20.0866	20.0866	20.0866	20.0866	20.0866	20.0866	20.0866	20.0866	20.0866	20.0866	20.0866	20.0866	20.0866	20.0866	20.0866	20.0866	20.0866	20.0866	20.0866	20.0866	20.0866	20.0866	20.0866	20.0866	20.0866	20.0866	20.0866	20.0866	20.0866	20.0866	20.0866	20.0866	20.0866	20.0866	20.0866
20.0223	20.0223	20.0223	20.0223	20.0223	20.0223	20.0223	20.0223	20.0223	20.0223	20.0223	20.0223	20.0223	20.0223	20.0223	20.0223	20.0223	20.0223	20.0223	20.0223	20.0223	20.0223	20.0223	20.0223	20.0223	20.0223	20.0223	20.0223	20.0223	20.0223	20.0223	20.0223	20.0223	20.0223	20.0223	20.0223	20.0223	20.0223	20.0223	20.0223	20.0223	20.0223	20.0223	20.0223	20.0223	20.0223	20.0223	20.0223	20.0223	20.0223
20.0259	20.0259	20.0259	20.0259	20.0259	20.0259	20.0259	20.0259	20.0259	20.0259	20.0259	20.0259	20.0259	20.0259	20.0259	20.0259	20.0259	20.0259	20.0259	20.0259	20.0259	20.0259	20.0259	20.0259	20.0259	20.0259	20.0259	20.0259	20.0259	20.0259	20.0259	20.0259	20.0259	20.0259	20.0259	20.0259	20.0259	20.0259	20.0259	20.0259	20.0259	20.0259	20.0259	20.0259	20.0259	20.0259	20.0259	20.0259	20.0259	20.0259
19.9759	19.9759	19.9759	19.9759	19.9759	19.9759	19.9759	19.9759	19.9759	19.9759	19.9759	19.9759	19.9759	19.9759	19.9759	19.9759	19.9759	19.9759	19.9759	19.9759	19.9759	19.9759	19.9759	19.9759	19.9759	19.9759	19.9759	19.9759	19.9759	19.9759	19.9759	19.9759	19.9759	19.9759	19.9759	19.9759	19.9759	19.9759	19.9759	19.9759	19.9759	19.9759	19.9759	19.9759	19.9759	19.9759	19.9759	19.9759	19.9759	19.9759
19.9544	19.9544	19.9544	19.9544	19.9544	19.9544	19.9544	19.9544	19.9544	19.9544	19.9544	19.9544	19.9544	19.9544	19.9544	19.9544	19.9544	19.9544	19.9544	19.9544	19.9544	19.9544	19.9544	19.9544	19.9544	19.9544	19.9544	19.9544	19.9544	19.9544	19.9544	19.9544	19.9544	19.9544	19.9544	19.9544	19.9544	19.9544	19.9544	19.9544	19.9544	19.9544	19.9544	19.9544	19.9544	19.9544	19.9544	19.9544	19.9544	19.9544
19.9616	19.9616	19.9616	19.9616	19.9616	19.9616	19.9616	19.9616	19.9616	19.9616	19.9616	19.9616	19.9616	19.9616	19.9616	19.9616	19.9616	19.9616	19.9616	19.9616	19.9616	19.9616	19.9616	19.9616	19.9616	19.9616	19.9616	19.9616	19.9616	19.9616	19.9616	19.9616	19.9616	19.9616	19.9616	19.9616	19.9616	19.9616	19.9616	19.9616	19.9616	19.9616	19.9616	19.9616	19.9616	19.9616	19.9616	19.9616	19.9616	19.9616
19.9366	19.9366	19.9366	19.9366	19.9366	19.9366	19.9366	19.9366	19.9366	19.9366	19.9366	19.9366	19.9366	19.9366	19.9366	19.9366	19.9366	19.9366	19.9366	19.9366	19.9366	19.9366	19.9366	19.9366	19.9366	19.9366	19.9366	19.9366	19.9366	19.9366	19.9366	19.9366	19.9366	19.9366	19.9366	19.9366	19.9366	19.9366	19.9366	19.9366	19.9366	19.9366	19.9366	19.9366	19.9366	19.9366	19.9366	19.9366	19.9366	19.9366
19.9473	19.9473	19.9473	19.9473	19.9473	19.9473	19.9473	19.9473	19.9473	19.9473	19.9473	19.9473	19.9473	19.9473	19.9473	19.9473	19.9473	19.9473	19.9473	19.9473	19.9473	19.9473	19.9473	19.9473	19.9473	19.9473	19.9473	19.9473	19.9473	19.9473	19.9473	19.9473	19.9473	19.9473	19.9473	19.9473	19.9473	19.9473	19.9473	19.9473	19.9473	19.9473	19.9473	19.9473	19.9473	19.9473	19.9473	19.9473	19.9473	19.9473
19.933	19.933	19.933	19.933	19.933	19.933	19.933	19.933	19.933	19.933	19.933	19.933	19.933	19.933	19.933	19.933	19.933	19.933	19.933	19.933	19.933	19.933	19.933	19.933	19.933	19.933	19.933	19.933	19.933	19.933	19.933	19.933	19.933	19.933	19.933	19.933	19.933	19.933	19.933	19.933	19.933	19.933	19.933	19.933	19.933	19.933	19.933	19.933	19.933	19.933
19.9223	19.9223	19.9223	19.9223	19.9223	19.9223	19.9223	19.9223	19.9223	19.9223	19.9223	19.9223	19.9223	19.9223	19.9223	19.9223	19.9223	19.9223	19.9223	19.9223	19.9223	19.9223	19.9223	19.9223	19.9223	19.9223	19.9223	19.9223	19.9223	19.9223	19.9223	19.9223	19.9223	19.9223	19.9223	19.9223	19.9223	19.9223	19.9223	19.9223	19.9223	19.9223	19.9223	19.9223	19.9223	19.9223	19.9223	19.9223	19.9223	19.9223
19.8758	19.8758	19.8758	19.8758	19.8758	19.8758	19.8758	19.8758	19.8758	19.8758	19.8758	19.8758	19.8758	19.8758	19.8758	19.8758	19.8758	19.8758	19.8758	19.8758	19.8758	19.8758	19.8758	19.8758	19.8758	19.8758	19.8758	19.8758	19.8758	19.8758	19.8758	19.8758	19.8758	19.8758	19.8758	19.8758	19.8758	19.8758	19.8758	19.8758	19.8758	19.8758	19.8758	19.8758	19.8758	19.8758	19.8758	19.8758	19.8758	19.8758
19.8973	19.8973	19.8973	19.8973	19.8973	19.8973	19.8973	19.8973	19.8973	19.8973	19.8973	19.8973	19.8973	19.8973	19.8973	19.8973	19.8973	19.8973	19.8973	19.8973	19.8973	19.8973	19.8973	19.8973	19.8973	19.8973	19.8973	19.8973	19.8973	19.8973	19.8973	19.8973	19.8973	19.8973	19.8973	19.8973	19.8973	19.8973	19.8973	19.8973	19.8973	19.8973	19.8973	19.8973	19.8973	19.8973	19.8973	19.8973	19.8973	19.8973
19.8866	19.8866	19.8866	19.8866	19.8866	19.8866	19.8866	19.8866	19.8866	19.8866	19.8866	19.8866	19.8866	19.8866	19.8866	19.8866	19.8866	19.8866	19.8866	19.8866	19.8866	19.8866	19.8866	19.8866	19.8866	19.8866	19.8866	19.8866	19.8866	19.8866	19.8866	19.8866	19.8866	19.8866	19.8866	19.8866	19.8866	19.8866	19.8866	19.8866	19.8866	19.8866	19.8866	19.8866	19.8866	19.8866	19.8866	19.8866	19.8866	19.8866
19.8651	19.8651	19.8651	19.8651	19.8651	19.8651	19.8651	19.8651	19.8651	19.8651	19.8651	19.8651	19.8651	19.8651	19.8651	19.8651	19.8651	19.8651	19.8651	19.8651	19.8651	19.8651	19.8651	19.8651	19.8651	19.8651	19.8651	19.8651	19.8651	19.8651	19.8651	19.8651	19.8651	19.8651	19.8651	19.8651	19.8651	19.8651	19.8651	19.8651	19.8651	19.8651	19.8651	19.8651	19.8651	19.8651	19.8651	19.8651	19.8651	19.8651
19.8437	19.8437	19.8437	19.8437	19.8437	19.8437	19.8437	19.8437	19.8437	19.8437	19.8437	19.8437	19.8437	19.8437	19.8437	19.8437	19.8437	19.8437	19.8437	19.8437	19.8437	19.8437	19.8437	19.8437	19.8437	19.8437	19.8437	19.8437	19.8437	19.8437	19.8437	19.8437	19.8437	19.8437	19.8437	19.8437	19.8437	19.8437	19.8437	19.8437	19.8437	19.8437	19.8437	19.8437	19.8437	19.8437	19.8437	19.8437	19.8437	19.8437
19.8258	19.8258	19.8258	19.8258	19.8258	19.8258	19.8258	19.8258	19.8258	19.8258	19.8258	19.8258	19.8258	19.8258	19.8258	19.8258	19.8258	19.8258	19.8258	19.8258	19.8258	19.8258	19.8258	19.8258	19.8258	19.8258	19.8258	19.8258	19.8258	19.8258	19.8258	19.8258	19.8258	19.8258	19.8258	19.8258	19.8258	19.8258	19.8258	19.8258	19.8258	19.8258	19.8258	19.8258	19.8258	19.8258	19.8258	19.8258	19.8258	19.8258
19.8223	19.8223	19.8223	19.8223	19.8223	19.8223	19.8223	19.8223	19.8223	19.8223	19.8223	19.8223	19.8223	19.8223	19.8223	19.8223	19.8223	19.8223	19.8223	19.8223	19.8223	19.8223	19.8223	19.8223	19.8223	19.8223	19.8223	19.8223	19.8223	19.8223	19.8223	19.8223	19.8223	19.8223	19.8223	19.8223	19.8223	19.8223	19.8223	19.8223	19.8223	19.8223	19.8223	19.8223	19.8223	19.8223	19.8223	19.8223	19.8223	19.8223
19.808	19.808	19.808	19.808	19.808	19.808	19.808	19.808	19.808	19.808	19.808	19.808	19.808	19.808	19.808	19.808	19.808	19.808	19.808	19.808	19.808	19.808	19.808	19.808	19.808	19.808	19.808	19.808	19.808	19.808	19.808	19.808	19.808	19.808	19.808	19.808	19.808	19.808	19.808	19.808	19.808	19.808	19.808	19.808	19.808	19.808	19.808	19.808	19.808	19.808
19.8044	19.8044	19.8044	19.8044	19.8044	19.8044	19.8044	19.8044	19.8044	19.8044	19.8044	19.8044	19.8044	19.8044	19.8044	19.8044	19.8044	19.8044	19.8044	19.8044	19.8044	19.8044	19.8044	19.8044	19.8044	19.8044	19.8044	19.8044	19.8044	19.8044	19.8044	19.8044	19.8044	19.8044	19.8044	19.8044	19.8044	19.8044	19.8044	19.8044	19.8044	19.8044	19.8044	19.8044	19.8044	19.8044	19.8044	19.8044	19.8044	19.8044
19.7901	19.7901	19.7901	19.7901	19.7901	19.7901	19.7901	19.7901	19.7901	19.7901	19.7901	19.7901	19.7901	19.7901	19.7901	19.7901	19.7901	19.7901	19.7901	19.7901	19.7901	19.7901	19.7901	19.7901	19.7901	19.7901	19.7901	19.7901	19.7901	19.7901	19.7901	19.7901	19.7901	19.7901	19.7901	19.7901	19.7901	19.7901	19.7901	19.7901	19.7901	19.7901	19.7901	19.7901	19.7901	19.7901	19.7901	19.7901	19.7901	19.7901
19.758	19.758	19.758	19.758	19.758	19.758	19.758	19.758	19.758	19.758	19.758	19.758	19.758	19.758	19.758	19.758	19.758	19.758	19.758	19.758	19.758	19.758	19.758	19.758	19.758	19.758	19.758	19.758	19.758	19.758	19.758	19.758	19.758	19.758	19.758	19.758	19.758	19.758	19.758	19.758	19.758	19.758	19.758	19.758	19.758	19.758	19.758	19.758	19.758	19.758
19.7437	19.7437	19.7437	19.7437	19.7437	19.7437	19.7437	19.7437	19.7437	19.7437	19.7437	19.7437	19.7437	19.7437	19.7437	19.7437	19.7437	19.7437	19.7437	19.7437	19.7437	19.7437	19.7437	19.7437	19.7437	19.7437	19.7437	19.7437	19.7437	19.7437	19.7437	19.7437	19.7437	19.7437	19.7437	19.7437	19.7437	19.7437	19.7437	19.7437	19.7437	19.7437	19.7437	19.7437	19.7437	19.7437	19.7437	19.7437	19.7437	19.7437
19.7365	19.7365	19.7365	19.7365	19.7365	19.7365	19.7365	19.7365	19.7365	19.7365	19.7365	19.7365	19.7365	19.7365	19.7365	19.7365	19.7365	19.7365	19.7365	19.7365	19.7365	19.7365	19.7365	19.7365	19.7365	19.7365	19.7365	19.7365	19.7365	19.7365	19.7365	19.7365	19.7365	19.7365	19.7365	19.7365	19.7365	19.7365	19.7365	19.7365	19.7365	19.7365	19.7365	19.7365	19.7365	19.7365	19.7365	19.7365	19.7365	19.7365
19.6901	19.6901	19.6901	19.6901	19.6901	19.6901	19.6901	19.6901	19.6901	19.6901	19.6901	19.6901	19.6901	19.6901	19.6901	19.6901	19.6901	19.6901	19.6901	19.6901	19.6901	19.6901	19.6901	19.6901	19.6901	19.6901	19.6901	19.6901	19.6901	19.6901	19.6901	19.6901	19.6901	19.6901	19.6901	19.6901	19.6901	19.6901	19.6901	19.6901	19.6901	19.6901	19.6901	19.6901	19.6901	19.6901	19.6901	19.6901	19.6901	19.6901
19.7115	19.7115	19.7115	19.7115	19.7115	19.7115	19.7115	19.7115	19.7115	19.7115	19.7115	19.7115	19.7115	19.7115	19.7115	19.7115	19.7115	19.7115	19.7115	19.7115	19.7115	19.7115	19.7115	19.7115	19.7115	19.7115	19.7115	19.7115	19.7115	19.7115	19.7115	19.7115	19.7115	19.7115	19.7115	19.7115	19.7115	19.7115	19.7115	19.7115	19.7115	19.7115	19.7115	19.7115	19.7115	19.7115	19.7115	19.7115	19.7115	19.7115
19.6794	19.6794	19.6794	19.6794	19.6794	19.6794	19.6794	19.6794	19.6794	19.6794	19.6794	19.6794	19.6794	19.6794	19.6794	19.6794	19.6794	19.6794	19.6794	19.6794	19.6794	19.6794	19.6794	19.6794	19.6794	19.6794	19.6794	19.6794	19.6794	19.6794	19.6794	19.6794	19.6794	19.6794	19.6794	19.6794	19.6794	19.6794	19.6794	19.6794	19.6794	19.6794	19.6794	19.6794	19.6794	19.6794	19.6794	19.6794	19.6794	19.6794
19.6722	19.6722	19.6722	19.6722	19.6722	19.6722	19.6722	19.6722	19.6722	19.6722	19.6722	19.6722	19.6722	19.6722	19.6722	19.6722	19.6722	19.6722	19.6722	19.6722	19.6722	19.6722	19.6722	19.6722	19.6722	19.6722	19.6722	19.6722	19.6722	19.6722	19.6722	19.6722	19.6722	19.6722	19.6722	19.6722	19.6722	19.6722	19.6722	19.6722	19.6722	19.6722	19.6722	19.6722	19.6722	19.6722	19.6722	19.6722	19.6722	19.6722
19.6151	19.6151	19.6151	19.6151	19.6151	19.6151	19.6151	19.6151	19.6151	19.6151	19.6151	19.6151	19.6151	19.6151	19.6151	19.6151	19.6151	19.6151	19.6151	19.6151	19.6151	19.6151	19.6151	19.6151	19.6151	19.6151	19.6151	19.6151	19.6151	19.6151	19.6151	19.6151	19.6151	19.6151	19.6151	19.6151	19.6151	19.6151	19.6151	19.6151	19.6151	19.6151	19.6151	19.6151	19.6151	19.6151	19.6151	19.6151	19.6151	19.6151
19.5865	19.5865	19.5865	19.5865	19.5865	19.5865	19.5865	19.5865	19.5865	19.5865	19.5865	19.5865	19.5865	19.5865	19.5865	19.5865	19.5865	19.5865	19.5865	19.5865	19.5865	19.5865	19.5865	19.5865	19.5865	19.5865	19.5865	19.5865	19.5865	19.5865	19.5865	19.5865	19.5865	19.5865	19.5865	19.5865	19.5865	19.5865	19.5865	19.5865	19.5865	19.5865	19.5865	19.5865	19.5865	19.5865	19.5865	19.5865	19.5865	19.5865
19.6151	19.6151	19.6151	19.6151	19.6151	19.6151	19.6151	19.6151	19.6151	19.6151	19.6151	19.6151	19.6151	19.6151	19.6151	19.6151	19.6151	19.6151	19.6151	19.6151	19.6151	19.6151	19.6151	19.6151	19.6151	19.6151	19.6151	19.6151	19.6151	19.6151	19.6151	19.6151	19.6151	19.6151	19.6151	19.6151	19.6151	19.6151	19.6151	19.6151	19.6151	19.6151	19.6151	19.6151	19.6151	19.6151	19.6151	19.6151	19.6151	19.6151
19.6079	19.6079	19.6079	19.6079	19.6079	19.6079	19.6079	19.6079	19.6079	19.6079	19.6079	19.6079	19.6079	19.6079	19.6079	19.6079	19.6079	19.6079	19.6079	19.6079	19.6079	19.6079	19.6079	19.6079	19.6079	19.6079	19.6079	19.6079	19.6079	19.6079	19.6079	19.6079	19.6079	19.6079	19.6079	19.6079	19.6079	19.6079	19.6079	19.6079	19.6079	19.6079	19.6079	19.6079	19.6079	19.6079	19.6079	19.6079	19.6079	19.6079
19.5472	19.5472	19.5472	19.5472	19.5472	19.5472	19.5472	19.5472	19.5472	19.5472	19.5472	19.5472	19.5472	19.5472	19.5472	19.5472	19.5472	19.5472	19.5472	19.5472	19.5472	19.5472	19.5472	19.5472	19.5472	19.5472	19.5472	19.5472	19.5472	19.5472	19.5472	19.5472	19.5472	19.5472	19.5472	19.5472	19.5472	19.5472	19.5472	19.5472	19.5472	19.5472	19.5472	19.5472	19.5472	19.5472	19.5472	19.5472	19.5472	19.5472
19.5329	19.5329	19.5329	19.5329	19.5329	19.5329	19.5329	19.5329	19.5329	19.5329	19.5329	19.5329	19.5329	19.5329	19.5329	19.5329	19.5329	19.5329	19.5329	19.5329	19.5329	19.5329	19.5329	19.5329	19.5329	19.5329	19.5329	19.5329	19.5329	19.5329	19.5329	19.5329	19.5329	19.5329	19.5329	19.5329	19.5329	19.5329	19.5329	19.5329	19.5329	19.5329	19.5329	19.5329	19.5329	19.5329	19.5329	19.5329	19.5329	19.5329
19.5079	19.5079	19.5079	19.5079	19.5079	19.5079	19.5079	19.5079	19.5079	19.5079	19.5079	19.5079	19.5079	19.5079	19.5079	19.5079	19.5079	19.5079	19.5079	19.5079	19.5079	19.5079	19.5079	19.5079	19.5079	19.5079	19.5079	19.5079	19.5079	19.5079	19.5079	19.5079	19.5079	19.5079	19.5079	19.5079	19.5079	19.5079	19.5079	19.5079	19.5079	19.5079	19.5079	19.5079	19.5079	19.5079	19.5079	19.5079	19.5079	19.5079
19.49	19.49	19.49	19.49	19.49	19.49	19.49	19.49	19.49	19.49	19.49	19.49	19.49	19.49	19.49	19.49	19.49	19.49	19.49	19.49	19.49	19.49	19.49	19.49	19.49	19.49	19.49	19.49	19.49	19.49	19.49	19.49	19.49	19.49	19.49	19.49	19.49	19.49	19.49	19.49	19.49	19.49	19.49	19.49	19.49	19.49	19.49	19.49	19.49	19.49
19.4758	19.4758	19.4758	19.4758	19.4758	19.4758	19.4758	19.4758	19.4758	19.4758	19.4758	19.4758	19.4758	19.4758	19.4758	19.4758	19.4758	19.4758	19.4758	19.4758	19.4758	19.4758	19.4758	19.4758	19.4758	19.4758	19.4758	19.4758	19.4758	19.4758	19.4758	19.4758	19.4758	19.4758	19.4758	19.4758	19.4758	19.4758	19.4758	19.4758	19.4758	19.4758	19.4758	19.4758	19.4758	19.4758	19.4758	19.4758	19.4758	19.4758
19.4722	19.4722	19.4722	19.4722	19.4722	19.4722	19.4722	19.4722	19.4722	19.4722	19.4722	19.4722	19.4722	19.4722	19.4722	19.4722	19.4722	19.4722	19.4722	19.4722	19.4722	19.4722	19.4722	19.4722	19.4722	19.4722	19.4722	19.4722	19.4722	19.4722	19.4722	19.4722	19.4722	19.4722	19.4722	19.4722	19.4722	19.4722	19.4722	19.4722	19.4722	19.4722	19.4722	19.4722	19.4722	19.4722	19.4722	19.4722	19.4722	19.4722
19.4722	19.4722	19.4722	19.4722	19.4722	19.4722	19.4722	19.4722	19.4722	19.4722	19.4722	19.4722	19.4722	19.4722	19.4722	19.4722	19.4722	19.4722	19.4722	19.4722	19.4722	19.4722	19.4722	19.4722	19.4722	19.4722	19.4722	19.4722	19.4722	19.4722	19.4722	19.4722	19.4722	19.4722	19.4722	19.4722	19.4722	19.4722	19.4722	19.4722	19.4722	19.4722	19.4722	19.4722	19.4722	19.4722	19.4722	19.4722	19.4722	19.4722
19.4365	19.4365	19.4365	19.4365	19.4365	19.4365	19.4365	19.4365	19.4365	19.4365	19.4365	19.4365	19.4365	19.4365	19.4365	19.4365	19.4365	19.4365	19.4365	19.4365	19.4365	19.4365	19.4365	19.4365	19.4365	19.4365	19.4365	19.4365	19.4365	19.4365	19.4365	19.4365	19.4365	19.4365	19.4365	19.4365	19.4365	19.4365	19.4365	19.4365	19.4365	19.4365	19.4365	19.4365	19.4365	19.4365	19.4365	19.4365	19.4365	19.4365
19.4507	19.4507	19.4507	19.4507	19.4507	19.4507	19.4507	19.4507	19.4507	19.4507	19.4507	19.4507	19.4507	19.4507	19.4507	19.4507	19.4507	19.4507	19.4507	19.4507	19.4507	19.4507	19.4507	19.4507	19.4507	19.4507	19.4507	19.4507	19.4507	19.4507	19.4507	19.4507	19.4507	19.4507	19.4507	19.4507	19.4507	19.4507	19.4507	19.4507	19.4507	19.4507	19.4507	19.4507	19.4507	19.4507	19.4507	19.4507	19.4507	19.4507
19.4079	19.4079	19.4079	19.4079	19.4079	19.4079	19.4079	19.4079	19.4079	19.4079	19.4079	19.4079	19.4079	19.4079	19.4079	19.4079	19.4079	19.4079	19.4079	19.4079	19.4079	19.4079	19.4079	19.4079	19.4079	19.4079	19.4079	19.4079	19.4079	19.4079	19.4079	19.4079	19.4079	19.4079	19.4079	19.4079	19.4079	19.4079	19.4079	19.4079	19.4079	19.4079	19.4079	19.4079	19.4079	19.4079	19.4079	19.4079	19.4079	19.4079
19.365	19.365	19.365	19.365	19.365	19.365	19.365	19.365	19.365	19.365	19.365	19.365	19.365	19.365	19.365	19.365	19.365	19.365	19.365	19.365	19.365	19.365	19.365	19.365	19.365	19.365	19.365	19.365	19.365	19.365	19.365	19.365	19.365	19.365	19.365	19.365	19.365	19.365	19.365	19.365	19.365	19.365	19.365	19.365	19.365	19.365	19.365	19.365	19.365	19.365
19.3436	19.3436	19.3436	19.3436	19.3436	19.3436	19.3436	19.3436	19.3436	19.3436	19.3436	19.3436	19.3436	19.3436	19.3436	19.3436	19.3436	19.3436	19.3436	19.3436	19.3436	19.3436	19.3436	19.3436	19.3436	19.3436	19.3436	19.3436	19.3436	19.3436	19.3436	19.3436	19.3436	19.3436	19.3436	19.3436	19.3436	19.3436	19.3436	19.3436	19.3436	19.3436	19.3436	19.3436	19.3436	19.3436	19.3436	19.3436	19.3436	19.3436
19.3293	19.3293	19.3293	19.3293	19.3293	19.3293	19.3293	19.3293	19.3293	19.3293	19.3293	19.3293	19.3293	19.3293	19.3293	19.3293	19.3293	19.3293	19.3293	19.3293	19.3293	19.3293	19.3293	19.3293	19.3293	19.3293	19.3293	19.3293	19.3293	19.3293	19.3293	19.3293	19.3293	19.3293	19.3293	19.3293	19.3293	19.3293	19.3293	19.3293	19.3293	19.3293	19.3293	19.3293	19.3293	19.3293	19.3293	19.3293	19.3293	19.3293
19.3472	19.3472	19.3472	19.3472	19.3472	19.3472	19.3472	19.3472	19.3472	19.3472	19.3472	19.3472	19.3472	19.3472	19.3472	19.3472	19.3472	19.3472	19.3472	19.3472	19.3472	19.3472	19.3472	19.3472	19.3472	19.3472	19.3472	19.3472	19.3472	19.3472	19.3472	19.3472	19.3472	19.3472	19.3472	19.3472	19.3472	19.3472	19.3472	19.3472	19.3472	19.3472	19.3472	19.3472	19.3472	19.3472	19.3472	19.3472	19.3472	19.3472
19.3293	19.3293	19.3293	19.3293	19.3293	19.3293	19.3293	19.3293	19.3293	19.3293	19.3293	19.3293	19.3293	19.3293	19.3293	19.3293	19.3293	19.3293	19.3293	19.3293	19.3293	19.3293	19.3293	19.3293	19.3293	19.3293	19.3293	19.3293	19.3293	19.3293	19.3293	19.3293	19.3293	19.3293	19.3293	19.3293	19.3293	19.3293	19.3293	19.3293	19.3293	19.3293	19.3293	19.3293	19.3293	19.3293	19.3293	19.3293	19.3293	19.3293
19.2578	19.2578	19.2578	19.2578	19.2578	19.2578	19.2578	19.2578	19.2578	19.2578	19.2578	19.2578	19.2578	19.2578	19.2578	19.2578	19.2578	19.2578	19.2578	19.2578	19.2578	19.2578	19.2578	19.2578	19.2578	19.2578	19.2578	19.2578	19.2578	19.2578	19.2578	19.2578	19.2578	19.2578	19.2578	19.2578	19.2578	19.2578	19.2578	19.2578	19.2578	19.2578	19.2578	19.2578	19.2578	19.2578	19.2578	19.2578	19.2578	19.2578
19.2864	19.2864	19.2864	19.2864	19.2864	19.2864	19.2864	19.2864	19.2864	19.2864	19.2864	19.2864	19.2864	19.2864	19.2864	19.2864	19.2864	19.2864	19.2864	19.2864	19.2864	19.2864	19.2864	19.2864	19.2864	19.2864	19.2864	19.2864	19.2864	19.2864	19.2864	19.2864	19.2864	19.2864	19.2864	19.2864	19.2864	19.2864	19.2864	19.2864	19.2864	19.2864	19.2864	19.2864	19.2864	19.2864	19.2864	19.2864	19.2864	19.2864
19.3007	19.3007	19.3007	19.3007	19.3007	19.3007	19.3007	19.3007	19.3007	19.3007	19.3007	19.3007	19.3007	19.3007	19.3007	19.3007	19.3007	19.3007	19.3007	19.3007	19.3007	19.3007	19.3007	19.3007	19.3007	19.3007	19.3007	19.3007	19.3007	19.3007	19.3007	19.3007	19.3007	19.3007	19.3007	19.3007	19.3007	19.3007	19.3007	19.3007	19.3007	19.3007	19.3007	19.3007	19.3007	19.3007	19.3007	19.3007	19.3007	19.3007
19.2293	19.2293	19.2293	19.2293	19.2293	19.2293	19.2293	19.2293	19.2293	19.2293	19.2293	19.2293	19.2293	19.2293	19.2293	19.2293	19.2293	19.2293	19.2293	19.2293	19.2293	19.2293	19.2293	19.2293	19.2293	19.2293	19.2293	19.2293	19.2293	19.2293	19.2293	19.2293	19.2293	19.2293	19.2293	19.2293	19.2293	19.2293	19.2293	19.2293	19.2293	19.2293	19.2293	19.2293	19.2293	19.2293	19.2293	19.2293	19.2293	19.2293
19.2328	19.2328	19.2328	19.2328	19.2328	19.2328	19.2328	19.2328	19.2328	19.2328	19.2328	19.2328	19.2328	19.2328	19.2328	19.2328	19.2328	19.2328	19.2328	19.2328	19.2328	19.2328	19.2328	19.2328	19.2328	19.2328	19.2328	19.2328	19.2328	19.2328	19.2328	19.2328	19.2328	19.2328	19.2328	19.2328	19.2328	19.2328	19.2328	19.2328	19.2328	19.2328	19.2328	19.2328	19.2328	19.2328	19.2328	19.2328	19.2328	19.2328
19.1935	19.1935	19.1935	19.1935	19.1935	19.1935	19.1935	19.1935	19.1935	19.1935	19.1935	19.1935	19.1935	19.1935	19.1935	19.1935	19.1935	19.1935	19.1935	19.1935	19.1935	19.1935	19.1935	19.1935	19.1935	19.1935	19.1935	19.1935	19.1935	19.1935	19.1935	19.1935	19.1935	19.1935	19.1935	19.1935	19.1935	19.1935	19.1935	19.1935	19.1935	19.1935	19.1935	19.1935	19.1935	19.1935	19.1935	19.1935	19.1935	19.1935
19.1757	19.1757	19.1757	19.1757	19.1757	19.1757	19.1757	19.1757	19.1757	19.1757	19.1757	19.1757	19.1757	19.1757	19.1757	19.1757	19.1757	19.1757	19.1757	19.1757	19.1757	19.1757	19.1757	19.1757	19.1757	19.1757	19.1757	19.1757	19.1757	19.1757	19.1757	19.1757	19.1757	19.1757	19.1757	19.1757	19.1757	19.1757	19.1757	19.1757	19.1757	19.1757	19.1757	19.1757	19.1757	19.1757	19.1757	19.1757	19.1757	19.1757
19.1614	19.1614	19.1614	19.1614	19.1614	19.1614	19.1614	19.1614	19.1614	19.1614	19.1614	19.1614	19.1614	19.1614	19.1614	19.1614	19.1614	19.1614	19.1614	19.1614	19.1614	19.1614	19.1614	19.1614	19.1614	19.1614	19.1614	19.1614	19.1614	19.1614	19.1614	19.1614	19.1614	19.1614	19.1614	19.1614	19.1614	19.1614	19.1614	19.1614	19.1614	19.1614	19.1614	19.1614	19.1614	19.1614	19.1614	19.1614	19.1614	19.1614
19.1793	19.1793	19.1793	19.1793	19.1793	19.1793	19.1793	19.1793	19.1793	19.1793	19.1793	19.1793	19.1793	19.1793	19.1793	19.1793	19.1793	19.1793	19.1793	19.1793	19.1793	19.1793	19.1793	19.1793	19.1793	19.1793	19.1793	19.1793	19.1793	19.1793	19.1793	19.1793	19.1793	19.1793	19.1793	19.1793	19.1793	19.1793	19.1793	19.1793	19.1793	19.1793	19.1793	19.1793	19.1793	19.1793	19.1793	19.1793	19.1793	19.1793
19.1221	19.1221	19.1221	19.1221	19.1221	19.1221	19.1221	19.1221	19.1221	19.1221	19.1221	19.1221	19.1221	19.1221	19.1221	19.1221	19.1221	19.1221	19.1221	19.1221	19.1221	19.1221	19.1221	19.1221	19.1221	19.1221	19.1221	19.1221	19.1221	19.1221	19.1221	19.1221	19.1221	19.1221	19.1221	19.1221	19.1221	19.1221	19.1221	19.1221	19.1221	19.1221	19.1221	19.1221	19.1221	19.1221	19.1221	19.1221	19.1221	19.1221
19.1221	19.1221	19.1221	19.1221	19.1221	19.1221	19.1221	19.1221	19.1221	19.1221	19.1221	19.1221	19.1221	19.1221	19.1221	19.1221	19.1221	19.1221	19.1221	19.1221	19.1221	19.1221	19.1221	19.1221	19.1221	19.1221	19.1221	19.1221	19.1221	19.1221	19.1221	19.1221	19.1221	19.1221	19.1221	19.1221	19.1221	19.1221	19.1221	19.1221	19.1221	19.1221	19.1221	19.1221	19.1221	19.1221	19.1221	19.1221	19.1221	19.1221
19.0614	19.0614	19.0614	19.0614	19.0614	19.0614	19.0614	19.0614	19.0614	19.0614	19.0614	19.0614	19.0614	19.0614	19.0614	19.0614	19.0614	19.0614	19.0614	19.0614	19.0614	19.0614	19.0614	19.0614	19.0614	19.0614	19.0614	19.0614	19.0614	19.0614	19.0614	19.0614	19.0614	19.0614	19.0614	19.0614	19.0614	19.0614	19.0614	19.0614	19.0614	19.0614	19.0614	19.0614	19.0614	19.0614	19.0614	19.0614	19.0614	19.0614
19.0792	19.0792	19.0792	19.0792	19.0792	19.0792	19.0792	19.0792	19.0792	19.0792	19.0792	19.0792	19.0792	19.0792	19.0792	19.0792	19.0792	19.0792	19.0792	19.0792	19.0792	19.0792	19.0792	19.0792	19.0792	19.0792	19.0792	19.0792	19.0792	19.0792	19.0792	19.0792	19.0792	19.0792	19.0792	19.0792	19.0792	19.0792	19.0792	19.0792	19.0792	19.0792	19.0792	19.0792	19.0792	19.0792	19.0792	19.0792	19.0792	19.0792
19.0757	19.0757	19.0757	19.0757	19.0757	19.0757	19.0757	19.0757	19.0757	19.0757	19.0757	19.0757	19.0757	19.0757	19.0757	19.0757	19.0757	19.0757	19.0757	19.0757	19.0757	19.0757	19.0757	19.0757	19.0757	19.0757	19.0757	19.0757	19.0757	19.0757	19.0757	19.0757	19.0757	19.0757	19.0757	19.0757	19.0757	19.0757	19.0757	19.0757	19.0757	19.0757	19.0757	19.0757	19.0757	19.0757	19.0757	19.0757	19.0757	19.0757
19.0507	19.0507	19.0507	19.0507	19.0507	19.0507	19.0507	19.0507	19.0507	19.0507	19.0507	19.0507	19.0507	19.0507	19.0507	19.0507	19.0507	19.0507	19.0507	19.0507	19.0507	19.0507	19.0507	19.0507	19.0507	19.0507	19.0507	19.0507	19.0507	19.0507	19.0507	19.0507	19.0507	19.0507	19.0507	19.0507	19.0507	19.0507	19.0507	19.0507	19.0507	19.0507	19.0507	19.0507	19.0507	19.0507	19.0507	19.0507	19.0507	19.0507
19.0435	19.0435	19.0435	19.0435	19.0435	19.0435	19.0435	19.0435	19.0435	19.0435	19.0435	19.0435	19.0435	19.0435	19.0435	19.0435	19.0435	19.0435	19.0435	19.0435	19.0435	19.0435	19.0435	19.0435	19.0435	19.0435	19.0435	19.0435	19.0435	19.0435	19.0435	19.0435	19.0435	19.0435	19.0435	19.0435	19.0435	19.0435	19.0435	19.0435	19.0435	19.0435	19.0435	19.0435	19.0435	19.0435	19.0435	19.0435	19.0435	19.0435
19.0221	19.0221	19.0221	19.0221	19.0221	19.0221	19.0221	19.0221	19.0221	19.0221	19.0221	19.0221	19.0221	19.0221	19.0221	19.0221	19.0221	19.0221	19.0221	19.0221	19.0221	19.0221	19.0221	19.0221	19.0221	19.0221	19.0221	19.0221	19.0221	19.0221	19.0221	19.0221	19.0221	19.0221	19.0221	19.0221	19.0221	19.0221	19.0221	19.0221	19.0221	19.0221	19.0221	19.0221	19.0221	19.0221	19.0221	19.0221	19.0221	19.0221
19.0007	19.0007	19.0007	19.0007	19.0007	19.0007	19.0007	19.0007	19.0007	19.0007	19.0007	19.0007	19.0007	19.0007	19.0007	19.0007	19.0007	19.0007	19.0007	19.0007	19.0007	19.0007	19.0007	19.0007	19.0007	19.0007	19.0007	19.0007	19.0007	19.0007	19.0007	19.0007	19.0007	19.0007	19.0007	19.0007	19.0007	19.0007	19.0007	19.0007	19.0007	19.0007	19.0007	19.0007	19.0007	19.0007	19.0007	19.0007	19.0007	19.0007
18.9614	18.9614	18.9614	18.9614	18.9614	18.9614	18.9614	18.9614	18.9614	18.9614	18.9614	18.9614	18.9614	18.9614	18.9614	18.9614	18.9614	18.9614	18.9614	18.9614	18.9614	18.9614	18.9614	18.9614	18.9614	18.9614	18.9614	18.9614	18.9614	18.9614	18.9614	18.9614	18.9614	18.9614	18.9614	18.9614	18.9614	18.9614	18.9614	18.9614	18.9614	18.9614	18.9614	18.9614	18.9614	18.9614	18.9614	18.9614	18.9614	18.9614
18.9256	18.9256	18.9256	18.9256	18.9256	18.9256	18.9256	18.9256	18.9256	18.9256	18.9256	18.9256	18.9256	18.9256	18.9256	18.9256	18.9256	18.9256	18.9256	18.9256	18.9256	18.9256	18.9256	18.9256	18.9256	18.9256	18.9256	18.9256	18.9256	18.9256	18.9256	18.9256	18.9256	18.9256	18.9256	18.9256	18.9256	18.9256	18.9256	18.9256	18.9256	18.9256	18.9256	18.9256	18.9256	18.9256	18.9256	18.9256	18.9256	18.9256
18.9614	18.9614	18.9614	18.9614	18.9614	18.9614	18.9614	18.9614	18.9614	18.9614	18.9614	18.9614	18.9614	18.9614	18.9614	18.9614	18.9614	18.9614	18.9614	18.9614	18.9614	18.9614	18.9614	18.9614	18.9614	18.9614	18.9614	18.9614	18.9614	18.9614	18.9614	18.9614	18.9614	18.9614	18.9614	18.9614	18.9614	18.9614	18.9614	18.9614	18.9614	18.9614	18.9614	18.9614	18.9614	18.9614	18.9614	18.9614	18.9614	18.9614
18.8792	18.8792	18.8792	18.8792	18.8792	18.8792	18.8792	18.8792	18.8792	18.8792	18.8792	18.8792	18.8792	18.8792	18.8792	18.8792	18.8792	18.8792	18.8792	18.8792	18.8792	18.8792	18.8792	18.8792	18.8792	18.8792	18.8792	18.8792	18.8792	18.8792	18.8792	18.8792	18.8792	18.8792	18.8792	18.8792	18.8792	18.8792	18.8792	18.8792	18.8792	18.8792	18.8792	18.8792	18.8792	18.8792	18.8792	18.8792	18.8792	18.8792
18.8971	18.8971	18.8971	18.8971	18.8971	18.8971	18.8971	18.8971	18.8971	18.8971	18.8971	18.8971	18.8971	18.8971	18.8971	18.8971	18.8971	18.8971	18.8971	18.8971	18.8971	18.8971	18.8971	18.8971	18.8971	18.8971	18.8971	18.8971	18.8971	18.8971	18.8971	18.8971	18.8971	18.8971	18.8971	18.8971	18.8971	18.8971	18.8971	18.8971	18.8971	18.8971	18.8971	18.8971	18.8971	18.8971	18.8971	18.8971	18.8971	18.8971
18.8649	18.8649	18.8649	18.8649	18.8649	18.8649	18.8649	18.8649	18.8649	18.8649	18.8649	18.8649	18.8649	18.8649	18.8649	18.8649	18.8649	18.8649	18.8649	18.8649	18.8649	18.8649	18.8649	18.8649	18.8649	18.8649	18.8649	18.8649	18.8649	18.8649	18.8649	18.8649	18.8649	18.8649	18.8649	18.8649	18.8649	18.8649	18.8649	18.8649	18.8649	18.8649	18.8649	18.8649	18.8649	18.8649	18.8649	18.8649	18.8649	18.8649
18.8542	18.8542	18.8542	18.8542	18.8542	18.8542	18.8542	18.8542	18.8542	18.8542	18.8542	18.8542	18.8542	18.8542	18.8542	18.8542	18.8542	18.8542	18.8542	18.8542	18.8542	18.8542	18.8542	18.8542	18.8542	18.8542	18.8542	18.8542	18.8542	18.8542	18.8542	18.8542	18.8542	18.8542	18.8542	18.8542	18.8542	18.8542	18.8542	18.8542	18.8542	18.8542	18.8542	18.8542	18.8542	18.8542	18.8542	18.8542	18.8542	18.8542
18.8328	18.8328	18.8328	18.8328	18.8328	18.8328	18.8328	18.8328	18.8328	18.8328	18.8328	18.8328	18.8328	18.8328	18.8328	18.8328	18.8328	18.8328	18.8328	18.8328	18.8328	18.8328	18.8328	18.8328	18.8328	18.8328	18.8328	18.8328	18.8328	18.8328	18.8328	18.8328	18.8328	18.8328	18.8328	18.8328	18.8328	18.8328	18.8328	18.8328	18.8328	18.8328	18.8328	18.8328	18.8328	18.8328	18.8328	18.8328	18.8328	18.8328
18.8149	18.8149	18.8149	18.8149	18.8149	18.8149	18.8149	18.8149	18.8149	18.8149	18.8149	18.8149	18.8149	18.8149	18.8149	18.8149	18.8149	18.8149	18.8149	18.8149	18.8149	18.8149	18.8149	18.8149	18.8149	18.8149	18.8149	18.8149	18.8149	18.8149	18.8149	18.8149	18.8149	18.8149	18.8149	18.8149	18.8149	18.8149	18.8149	18.8149	18.8149	18.8149	18.8149	18.8149	18.8149	18.8149	18.8149	18.8149	18.8149	18.8149
18.7935	18.7935	18.7935	18.7935	18.7935	18.7935	18.7935	18.7935	18.7935	18.7935	18.7935	18.7935	18.7935	18.7935	18.7935	18.7935	18.7935	18.7935	18.7935	18.7935	18.7935	18.7935	18.7935	18.7935	18.7935	18.7935	18.7935	18.7935	18.7935	18.7935	18.7935	18.7935	18.7935	18.7935	18.7935	18.7935	18.7935	18.7935	18.7935	18.7935	18.7935	18.7935	18.7935	18.7935	18.7935	18.7935	18.7935	18.7935	18.7935	18.7935
18.7363	18.7363	18.7363	18.7363	18.7363	18.7363	18.7363	18.7363	18.7363	18.7363	18.7363	18.7363	18.7363	18.7363	18.7363	18.7363	18.7363	18.7363	18.7363	18.7363	18.7363	18.7363	18.7363	18.7363	18.7363	18.7363	18.7363	18.7363	18.7363	18.7363	18.7363	18.7363	18.7363	18.7363	18.7363	18.7363	18.7363	18.7363	18.7363	18.7363	18.7363	18.7363	18.7363	18.7363	18.7363	18.7363	18.7363	18.7363	18.7363	18.7363
18.7685	18.7685	18.7685	18.7685	18.7685	18.7685	18.7685	18.7685	18.7685	18.7685	18.7685	18.7685	18.7685	18.7685	18.7685	18.7685	18.7685	18.7685	18.7685	18.7685	18.7685	18.7685	18.7685	18.7685	18.7685	18.7685	18.7685	18.7685	18.7685	18.7685	18.7685	18.7685	18.7685	18.7685	18.7685	18.7685	18.7685	18.7685	18.7685	18.7685	18.7685	18.7685	18.7685	18.7685	18.7685	18.7685	18.7685	18.7685	18.7685	18.7685
18.7042	18.7042	18.7042	18.7042	18.7042	18.7042	18.7042	18.7042	18.7042	18.7042	18.7042	18.7042	18.7042	18.7042	18.7042	18.7042	18.7042	18.7042	18.7042	18.7042	18.7042	18.7042	18.7042	18.7042	18.7042	18.7042	18.7042	18.7042	18.7042	18.7042	18.7042	18.7042	18.7042	18.7042	18.7042	18.7042	18.7042	18.7042	18.7042	18.7042	18.7042	18.7042	18.7042	18.7042	18.7042	18.7042	18.7042	18.7042	18.7042	18.7042
18.7113	18.7113	18.7113	18.7113	18.7113	18.7113	18.7113	18.7113	18.7113	18.7113	18.7113	18.7113	18.7113	18.7113	18.7113	18.7113	18.7113	18.7113	18.7113	18.7113	18.7113	18.7113	18.7113	18.7113	18.7113	18.7113	18.7113	18.7113	18.7113	18.7113	18.7113	18.7113	18.7113	18.7113	18.7113	18.7113	18.7113	18.7113	18.7113	18.7113	18.7113	18.7113	18.7113	18.7113	18.7113	18.7113	18.7113	18.7113	18.7113	18.7113
18.6899	18.6899	18.6899	18.6899	18.6899	18.6899	18.6899	18.6899	18.6899	18.6899	18.6899	18.6899	18.6899	18.6899	18.6899	18.6899	18.6899	18.6899	18.6899	18.6899	18.6899	18.6899	18.6899	18.6899	18.6899	18.6899	18.6899	18.6899	18.6899	18.6899	18.6899	18.6899	18.6899	18.6899	18.6899	18.6899	18.6899	18.6899	18.6899	18.6899	18.6899	18.6899	18.6899	18.6899	18.6899	18.6899	18.6899	18.6899	18.6899	18.6899
18.6756	18.6756	18.6756	18.6756	18.6756	18.6756	18.6756	18.6756	18.6756	18.6756	18.6756	18.6756	18.6756	18.6756	18.6756	18.6756	18.6756	18.6756	18.6756	18.6756	18.6756	18.6756	18.6756	18.6756	18.6756	18.6756	18.6756	18.6756	18.6756	18.6756	18.6756	18.6756	18.6756	18.6756	18.6756	18.6756	18.6756	18.6756	18.6756	18.6756	18.6756	18.6756	18.6756	18.6756	18.6756	18.6756	18.6756	18.6756	18.6756	18.6756
18.6327	18.6327	18.6327	18.6327	18.6327	18.6327	18.6327	18.6327	18.6327	18.6327	18.6327	18.6327	18.6327	18.6327	18.6327	18.6327	18.6327	18.6327	18.6327	18.6327	18.6327	18.6327	18.6327	18.6327	18.6327	18.6327	18.6327	18.6327	18.6327	18.6327	18.6327	18.6327	18.6327	18.6327	18.6327	18.6327	18.6327	18.6327	18.6327	18.6327	18.6327	18.6327	18.6327	18.6327	18.6327	18.6327	18.6327	18.6327	18.6327	18.6327
18.6291	18.6291	18.6291	18.6291	18.6291	18.6291	18.6291	18.6291	18.6291	18.6291	18.6291	18.6291	18.6291	18.6291	18.6291	18.6291	18.6291	18.6291	18.6291	18.6291	18.6291	18.6291	18.6291	18.6291	18.6291	18.6291	18.6291	18.6291	18.6291	18.6291	18.6291	18.6291	18.6291	18.6291	18.6291	18.6291	18.6291	18.6291	18.6291	18.6291	18.6291	18.6291	18.6291	18.6291	18.6291	18.6291	18.6291	18.6291	18.6291	18.6291
18.572	18.572	18.572	18.572	18.572	18.572	18.572	18.572	18.572	18.572	18.572	18.572	18.572	18.572	18.572	18.572	18.572	18.572	18.572	18.572	18.572	18.572	18.572	18.572	18.572	18.572	18.572	18.572	18.572	18.572	18.572	18.572	18.572	18.572	18.572	18.572	18.572	18.572	18.572	18.572	18.572	18.572	18.572	18.572	18.572	18.572	18.572	18.572	18.572	18.572
18.5505	18.5505	18.5505	18.5505	18.5505	18.5505	18.5505	18.5505	18.5505	18.5505	18.5505	18.5505	18.5505	18.5505	18.5505	18.5505	18.5505	18.5505	18.5505	18.5505	18.5505	18.5505	18.5505	18.5505	18.5505	18.5505	18.5505	18.5505	18.5505	18.5505	18.5505	18.5505	18.5505	18.5505	18.5505	18.5505	18.5505	18.5505	18.5505	18.5505	18.5505	18.5505	18.5505	18.5505	18.5505	18.5505	18.5505	18.5505	18.5505	18.5505
18.597	18.597	18.597	18.597	18.597	18.597	18.597	18.597	18.597	18.597	18.597	18.597	18.597	18.597	18.597	18.597	18.597	18.597	18.597	18.597	18.597	18.597	18.597	18.597	18.597	18.597	18.597	18.597	18.597	18.597	18.597	18.597	18.597	18.597	18.597	18.597	18.597	18.597	18.597	18.597	18.597	18.597	18.597	18.597	18.597	18.597	18.597	18.597	18.597	18.597
18.5505	18.5505	18.5505	18.5505	18.5505	18.5505	18.5505	18.5505	18.5505	18.5505	18.5505	18.5505	18.5505	18.5505	18.5505	18.5505	18.5505	18.5505	18.5505	18.5505	18.5505	18.5505	18.5505	18.5505	18.5505	18.5505	18.5505	18.5505	18.5505	18.5505	18.5505	18.5505	18.5505	18.5505	18.5505	18.5505	18.5505	18.5505	18.5505	18.5505	18.5505	18.5505	18.5505	18.5505	18.5505	18.5505	18.5505	18.5505	18.5505	18.5505
18.5363	18.5363	18.5363	18.5363	18.5363	18.5363	18.5363	18.5363	18.5363	18.5363	18.5363	18.5363	18.5363	18.5363	18.5363	18.5363	18.5363	18.5363	18.5363	18.5363	18.5363	18.5363	18.5363	18.5363	18.5363	18.5363	18.5363	18.5363	18.5363	18.5363	18.5363	18.5363	18.5363	18.5363	18.5363	18.5363	18.5363	18.5363	18.5363	18.5363	18.5363	18.5363	18.5363	18.5363	18.5363	18.5363	18.5363	18.5363	18.5363	18.5363
18.5434	18.5434	18.5434	18.5434	18.5434	18.5434	18.5434	18.5434	18.5434	18.5434	18.5434	18.5434	18.5434	18.5434	18.5434	18.5434	18.5434	18.5434	18.5434	18.5434	18.5434	18.5434	18.5434	18.5434	18.5434	18.5434	18.5434	18.5434	18.5434	18.5434	18.5434	18.5434	18.5434	18.5434	18.5434	18.5434	18.5434	18.5434	18.5434	18.5434	18.5434	18.5434	18.5434	18.5434	18.5434	18.5434	18.5434	18.5434	18.5434	18.5434
18.5434	18.5434	18.5434	18.5434	18.5434	18.5434	18.5434	18.5434	18.5434	18.5434	18.5434	18.5434	18.5434	18.5434	18.5434	18.5434	18.5434	18.5434	18.5434	18.5434	18.5434	18.5434	18.5434	18.5434	18.5434	18.5434	18.5434	18.5434	18.5434	18.5434	18.5434	18.5434	18.5434	18.5434	18.5434	18.5434	18.5434	18.5434	18.5434	18.5434	18.5434	18.5434	18.5434	18.5434	18.5434	18.5434	18.5434	18.5434	18.5434	18.5434
18.472	18.472	18.472	18.472	18.472	18.472	18.472	18.472	18.472	18.472	18.472	18.472	18.472	18.472	18.472	18.472	18.472	18.472	18.472	18.472	18.472	18.472	18.472	18.472	18.472	18.472	18.472	18.472	18.472	18.472	18.472	18.472	18.472	18.472	18.472	18.472	18.472	18.472	18.472	18.472	18.472	18.472	18.472	18.472	18.472	18.472	18.472	18.472	18.472	18.472
18.4862	18.4862	18.4862	18.4862	18.4862	18.4862	18.4862	18.4862	18.4862	18.4862	18.4862	18.4862	18.4862	18.4862	18.4862	18.4862	18.4862	18.4862	18.4862	18.4862	18.4862	18.4862	18.4862	18.4862	18.4862	18.4862	18.4862	18.4862	18.4862	18.4862	18.4862	18.4862	18.4862	18.4862	18.4862	18.4862	18.4862	18.4862	18.4862	18.4862	18.4862	18.4862	18.4862	18.4862	18.4862	18.4862	18.4862	18.4862	18.4862	18.4862
18.4041	18.4041	18.4041	18.4041	18.4041	18.4041	18.4041	18.4041	18.4041	18.4041	18.4041	18.4041	18.4041	18.4041	18.4041	18.4041	18.4041	18.4041	18.4041	18.4041	18.4041	18.4041	18.4041	18.4041	18.4041	18.4041	18.4041	18.4041	18.4041	18.4041	18.4041	18.4041	18.4041	18.4041	18.4041	18.4041	18.4041	18.4041	18.4041	18.4041	18.4041	18.4041	18.4041	18.4041	18.4041	18.4041	18.4041	18.4041	18.4041	18.4041
18.4005	18.4005	18.4005	18.4005	18.4005	18.4005	18.4005	18.4005	18.4005	18.4005	18.4005	18.4005	18.4005	18.4005	18.4005	18.4005	18.4005	18.4005	18.4005	18.4005	18.4005	18.4005	18.4005	18.4005	18.4005	18.4005	18.4005	18.4005	18.4005	18.4005	18.4005	18.4005	18.4005	18.4005	18.4005	18.4005	18.4005	18.4005	18.4005	18.4005	18.4005	18.4005	18.4005	18.4005	18.4005	18.4005	18.4005	18.4005	18.4005	18.4005
18.3791	18.3791	18.3791	18.3791	18.3791	18.3791	18.3791	18.3791	18.3791	18.3791	18.3791	18.3791	18.3791	18.3791	18.3791	18.3791	18.3791	18.3791	18.3791	18.3791	18.3791	18.3791	18.3791	18.3791	18.3791	18.3791	18.3791	18.3791	18.3791	18.3791	18.3791	18.3791	18.3791	18.3791	18.3791	18.3791	18.3791	18.3791	18.3791	18.3791	18.3791	18.3791	18.3791	18.3791	18.3791	18.3791	18.3791	18.3791	18.3791	18.3791
18.3827	18.3827	18.3827	18.3827	18.3827	18.3827	18.3827	18.3827	18.3827	18.3827	18.3827	18.3827	18.3827	18.3827	18.3827	18.3827	18.3827	18.3827	18.3827	18.3827	18.3827	18.3827	18.3827	18.3827	18.3827	18.3827	18.3827	18.3827	18.3827	18.3827	18.3827	18.3827	18.3827	18.3827	18.3827	18.3827	18.3827	18.3827	18.3827	18.3827	18.3827	18.3827	18.3827	18.3827	18.3827	18.3827	18.3827	18.3827	18.3827	18.3827
18.3398	18.3398	18.3398	18.3398	18.3398	18.3398	18.3398	18.3398	18.3398	18.3398	18.3398	18.3398	18.3398	18.3398	18.3398	18.3398	18.3398	18.3398	18.3398	18.3398	18.3398	18.3398	18.3398	18.3398	18.3398	18.3398	18.3398	18.3398	18.3398	18.3398	18.3398	18.3398	18.3398	18.3398	18.3398	18.3398	18.3398	18.3398	18.3398	18.3398	18.3398	18.3398	18.3398	18.3398	18.3398	18.3398	18.3398	18.3398	18.3398	18.3398
18.3291	18.3291	18.3291	18.3291	18.3291	18.3291	18.3291	18.3291	18.3291	18.3291	18.3291	18.3291	18.3291	18.3291	18.3291	18.3291	18.3291	18.3291	18.3291	18.3291	18.3291	18.3291	18.3291	18.3291	18.3291	18.3291	18.3291	18.3291	18.3291	18.3291	18.3291	18.3291	18.3291	18.3291	18.3291	18.3291	18.3291	18.3291	18.3291	18.3291	18.3291	18.3291	18.3291	18.3291	18.3291	18.3291	18.3291	18.3291	18.3291	18.3291
18.3398	18.3398	18.3398	18.3398	18.3398	18.3398	18.3398	18.3398	18.3398	18.3398	18.3398	18.3398	18.3398	18.3398	18.3398	18.3398	18.3398	18.3398	18.3398	18.3398	18.3398	18.3398	18.3398	18.3398	18.3398	18.3398	18.3398	18.3398	18.3398	18.3398	18.3398	18.3398	18.3398	18.3398	18.3398	18.3398	18.3398	18.3398	18.3398	18.3398	18.3398	18.3398	18.3398	18.3398	18.3398	18.3398	18.3398	18.3398	18.3398	18.3398
18.2969	18.2969	18.2969	18.2969	18.2969	18.2969	18.2969	18.2969	18.2969	18.2969	18.2969	18.2969	18.2969	18.2969	18.2969	18.2969	18.2969	18.2969	18.2969	18.2969	18.2969	18.2969	18.2969	18.2969	18.2969	18.2969	18.2969	18.2969	18.2969	18.2969	18.2969	18.2969	18.2969	18.2969	18.2969	18.2969	18.2969	18.2969	18.2969	18.2969	18.2969	18.2969	18.2969	18.2969	18.2969	18.2969	18.2969	18.2969	18.2969	18.2969
18.2398	18.2398	18.2398	18.2398	18.2398	18.2398	18.2398	18.2398	18.2398	18.2398	18.2398	18.2398	18.2398	18.2398	18.2398	18.2398	18.2398	18.2398	18.2398	18.2398	18.2398	18.2398	18.2398	18.2398	18.2398	18.2398	18.2398	18.2398	18.2398	18.2398	18.2398	18.2398	18.2398	18.2398	18.2398	18.2398	18.2398	18.2398	18.2398	18.2398	18.2398	18.2398	18.2398	18.2398	18.2398	18.2398	18.2398	18.2398	18.2398	18.2398
18.2433	18.2433	18.2433	18.2433	18.2433	18.2433	18.2433	18.2433	18.2433	18.2433	18.2433	18.2433	18.2433	18.2433	18.2433	18.2433	18.2433	18.2433	18.2433	18.2433	18.2433	18.2433	18.2433	18.2433	18.2433	18.2433	18.2433	18.2433	18.2433	18.2433	18.2433	18.2433	18.2433	18.2433	18.2433	18.2433	18.2433	18.2433	18.2433	18.2433	18.2433	18.2433	18.2433	18.2433	18.2433	18.2433	18.2433	18.2433	18.2433	18.2433
18.2433	18.2433	18.2433	18.2433	18.2433	18.2433	18.2433	18.2433	18.2433	18.2433	18.2433	18.2433	18.2433	18.2433	18.2433	18.2433	18.2433	18.2433	18.2433	18.2433	18.2433	18.2433	18.2433	18.2433	18.2433	18.2433	18.2433	18.2433	18.2433	18.2433	18.2433	18.2433	18.2433	18.2433	18.2433	18.2433	18.2433	18.2433	18.2433	18.2433	18.2433	18.2433	18.2433	18.2433	18.2433	18.2433	18.2433	18.2433	18.2433	18.2433
18.1933	18.1933	18.1933	18.1933	18.1933	18.1933	18.1933	18.1933	18.1933	18.1933	18.1933	18.1933	18.1933	18.1933	18.1933	18.1933	18.1933	18.1933	18.1933	18.1933	18.1933	18.1933	18.1933	18.1933	18.1933	18.1933	18.1933	18.1933	18.1933	18.1933	18.1933	18.1933	18.1933	18.1933	18.1933	18.1933	18.1933	18.1933	18.1933	18.1933	18.1933	18.1933	18.1933	18.1933	18.1933	18.1933	18.1933	18.1933	18.1933	18.1933
18.1826	18.1826	18.1826	18.1826	18.1826	18.1826	18.1826	18.1826	18.1826	18.1826	18.1826	18.1826	18.1826	18.1826	18.1826	18.1826	18.1826	18.1826	18.1826	18.1826	18.1826	18.1826	18.1826	18.1826	18.1826	18.1826	18.1826	18.1826	18.1826	18.1826	18.1826	18.1826	18.1826	18.1826	18.1826	18.1826	18.1826	18.1826	18.1826	18.1826	18.1826	18.1826	18.1826	18.1826	18.1826	18.1826	18.1826	18.1826	18.1826	18.1826
18.154	18.154	18.154	18.154	18.154	18.154	18.154	18.154	18.154	18.154	18.154	18.154	18.154	18.154	18.154	18.154	18.154	18.154	18.154	18.154	18.154	18.154	18.154	18.154	18.154	18.154	18.154	18.154	18.154	18.154	18.154	18.154	18.154	18.154	18.154	18.154	18.154	18.154	18.154	18.154	18.154	18.154	18.154	18.154	18.154	18.154	18.154	18.154	18.154	18.154
18.1397	18.1397	18.1397	18.1397	18.1397	18.1397	18.1397	18.1397	18.1397	18.1397	18.1397	18.1397	18.1397	18.1397	18.1397	18.1397	18.1397	18.1397	18.1397	18.1397	18.1397	18.1397	18.1397	18.1397	18.1397	18.1397	18.1397	18.1397	18.1397	18.1397	18.1397	18.1397	18.1397	18.1397	18.1397	18.1397	18.1397	18.1397	18.1397	18.1397	18.1397	18.1397	18.1397	18.1397	18.1397	18.1397	18.1397	18.1397	18.1397	18.1397
18.1255	18.1255	18.1255	18.1255	18.1255	18.1255	18.1255	18.1255	18.1255	18.1255	18.1255	18.1255	18.1255	18.1255	18.1255	18.1255	18.1255	18.1255	18.1255	18.1255	18.1255	18.1255	18.1255	18.1255	18.1255	18.1255	18.1255	18.1255	18.1255	18.1255	18.1255	18.1255	18.1255	18.1255	18.1255	18.1255	18.1255	18.1255	18.1255	18.1255	18.1255	18.1255	18.1255	18.1255	18.1255	18.1255	18.1255	18.1255	18.1255	18.1255
18.1112	18.1112	18.1112	18.1112	18.1112	18.1112	18.1112	18.1112	18.1112	18.1112	18.1112	18.1112	18.1112	18.1112	18.1112	18.1112	18.1112	18.1112	18.1112	18.1112	18.1112	18.1112	18.1112	18.1112	18.1112	18.1112	18.1112	18.1112	18.1112	18.1112	18.1112	18.1112	18.1112	18.1112	18.1112	18.1112	18.1112	18.1112	18.1112	18.1112	18.1112	18.1112	18.1112	18.1112	18.1112	18.1112	18.1112	18.1112	18.1112	18.1112
18.0897	18.0897	18.0897	18.0897	18.0897	18.0897	18.0897	18.0897	18.0897	18.0897	18.0897	18.0897	18.0897	18.0897	18.0897	18.0897	18.0897	18.0897	18.0897	18.0897	18.0897	18.0897	18.0897	18.0897	18.0897	18.0897	18.0897	18.0897	18.0897	18.0897	18.0897	18.0897	18.0897	18.0897	18.0897	18.0897	18.0897	18.0897	18.0897	18.0897	18.0897	18.0897	18.0897	18.0897	18.0897	18.0897	18.0897	18.0897	18.0897	18.0897
18.0576	18.0576	18.0576	18.0576	18.0576	18.0576	18.0576	18.0576	18.0576	18.0576	18.0576	18.0576	18.0576	18.0576	18.0576	18.0576	18.0576	18.0576	18.0576	18.0576	18.0576	18.0576	18.0576	18.0576	18.0576	18.0576	18.0576	18.0576	18.0576	18.0576	18.0576	18.0576	18.0576	18.0576	18.0576	18.0576	18.0576	18.0576	18.0576	18.0576	18.0576	18.0576	18.0576	18.0576	18.0576	18.0576	18.0576	18.0576	18.0576	18.0576
18.0361	18.0361	18.0361	18.0361	18.0361	18.0361	18.0361	18.0361	18.0361	18.0361	18.0361	18.0361	18.0361	18.0361	18.0361	18.0361	18.0361	18.0361	18.0361	18.0361	18.0361	18.0361	18.0361	18.0361	18.0361	18.0361	18.0361	18.0361	18.0361	18.0361	18.0361	18.0361	18.0361	18.0361	18.0361	18.0361	18.0361	18.0361	18.0361	18.0361	18.0361	18.0361	18.0361	18.0361	18.0361	18.0361	18.0361	18.0361	18.0361	18.0361
18.0397	18.0397	18.0397	18.0397	18.0397	18.0397	18.0397	18.0397	18.0397	18.0397	18.0397	18.0397	18.0397	18.0397	18.0397	18.0397	18.0397	18.0397	18.0397	18.0397	18.0397	18.0397	18.0397	18.0397	18.0397	18.0397	18.0397	18.0397	18.0397	18.0397	18.0397	18.0397	18.0397	18.0397	18.0397	18.0397	18.0397	18.0397	18.0397	18.0397	18.0397	18.0397	18.0397	18.0397	18.0397	18.0397	18.0397	18.0397	18.0397	18.0397
18.0147	18.0147	18.0147	18.0147	18.0147	18.0147	18.0147	18.0147	18.0147	18.0147	18.0147	18.0147	18.0147	18.0147	18.0147	18.0147	18.0147	18.0147	18.0147	18.0147	18.0147	18.0147	18.0147	18.0147	18.0147	18.0147	18.0147	18.0147	18.0147	18.0147	18.0147	18.0147	18.0147	18.0147	18.0147	18.0147	18.0147	18.0147	18.0147	18.0147	18.0147	18.0147	18.0147	18.0147	18.0147	18.0147	18.0147	18.0147	18.0147	18.0147
17.979	17.979	17.979	17.979	17.979	17.979	17.979	17.979	17.979	17.979	17.979	17.979	17.979	17.979	17.979	17.979	17.979	17.979	17.979	17.979	17.979	17.979	17.979	17.979	17.979	17.979	17.979	17.979	17.979	17.979	17.979	17.979	17.979	17.979	17.979	17.979	17.979	17.979	17.979	17.979	17.979	17.979	17.979	17.979	17.979	17.979	17.979	17.979	17.979	17.979
17.9576	17.9576	17.9576	17.9576	17.9576	17.9576	17.9576	17.9576	17.9576	17.9576	17.9576	17.9576	17.9576	17.9576	17.9576	17.9576	17.9576	17.9576	17.9576	17.9576	17.9576	17.9576	17.9576	17.9576	17.9576	17.9576	17.9576	17.9576	17.9576	17.9576	17.9576	17.9576	17.9576	17.9576	17.9576	17.9576	17.9576	17.9576	17.9576	17.9576	17.9576	17.9576	17.9576	17.9576	17.9576	17.9576	17.9576	17.9576	17.9576	17.9576
17.9718	17.9718	17.9718	17.9718	17.9718	17.9718	17.9718	17.9718	17.9718	17.9718	17.9718	17.9718	17.9718	17.9718	17.9718	17.9718	17.9718	17.9718	17.9718	17.9718	17.9718	17.9718	17.9718	17.9718	17.9718	17.9718	17.9718	17.9718	17.9718	17.9718	17.9718	17.9718	17.9718	17.9718	17.9718	17.9718	17.9718	17.9718	17.9718	17.9718	17.9718	17.9718	17.9718	17.9718	17.9718	17.9718	17.9718	17.9718	17.9718	17.9718
17.9147	17.9147	17.9147	17.9147	17.9147	17.9147	17.9147	17.9147	17.9147	17.9147	17.9147	17.9147	17.9147	17.9147	17.9147	17.9147	17.9147	17.9147	17.9147	17.9147	17.9147	17.9147	17.9147	17.9147	17.9147	17.9147	17.9147	17.9147	17.9147	17.9147	17.9147	17.9147	17.9147	17.9147	17.9147	17.9147	17.9147	17.9147	17.9147	17.9147	17.9147	17.9147	17.9147	17.9147	17.9147	17.9147	17.9147	17.9147	17.9147	17.9147
17.8718	17.8718	17.8718	17.8718	17.8718	17.8718	17.8718	17.8718	17.8718	17.8718	17.8718	17.8718	17.8718	17.8718	17.8718	17.8718	17.8718	17.8718	17.8718	17.8718	17.8718	17.8718	17.8718	17.8718	17.8718	17.8718	17.8718	17.8718	17.8718	17.8718	17.8718	17.8718	17.8718	17.8718	17.8718	17.8718	17.8718	17.8718	17.8718	17.8718	17.8718	17.8718	17.8718	17.8718	17.8718	17.8718	17.8718	17.8718	17.8718	17.8718
17.9147	17.9147	17.9147	17.9147	17.9147	17.9147	17.9147	17.9147	17.9147	17.9147	17.9147	17.9147	17.9147	17.9147	17.9147	17.9147	17.9147	17.9147	17.9147	17.9147	17.9147	17.9147	17.9147	17.9147	17.9147	17.9147	17.9147	17.9147	17.9147	17.9147	17.9147	17.9147	17.9147	17.9147	17.9147	17.9147	17.9147	17.9147	17.9147	17.9147	17.9147	17.9147	17.9147	17.9147	17.9147	17.9147	17.9147	17.9147	17.9147	17.9147
17.8504	17.8504	17.8504	17.8504	17.8504	17.8504	17.8504	17.8504	17.8504	17.8504	17.8504	17.8504	17.8504	17.8504	17.8504	17.8504	17.8504	17.8504	17.8504	17.8504	17.8504	17.8504	17.8504	17.8504	17.8504	17.8504	17.8504	17.8504	17.8504	17.8504	17.8504	17.8504	17.8504	17.8504	17.8504	17.8504	17.8504	17.8504	17.8504	17.8504	17.8504	17.8504	17.8504	17.8504	17.8504	17.8504	17.8504	17.8504	17.8504	17.8504
17.8254	17.8254	17.8254	17.8254	17.8254	17.8254	17.8254	17.8254	17.8254	17.8254	17.8254	17.8254	17.8254	17.8254	17.8254	17.8254	17.8254	17.8254	17.8254	17.8254	17.8254	17.8254	17.8254	17.8254	17.8254	17.8254	17.8254	17.8254	17.8254	17.8254	17.8254	17.8254	17.8254	17.8254	17.8254	17.8254	17.8254	17.8254	17.8254	17.8254	17.8254	17.8254	17.8254	17.8254	17.8254	17.8254	17.8254	17.8254	17.8254	17.8254
17.8504	17.8504	17.8504	17.8504	17.8504	17.8504	17.8504	17.8504	17.8504	17.8504	17.8504	17.8504	17.8504	17.8504	17.8504	17.8504	17.8504	17.8504	17.8504	17.8504	17.8504	17.8504	17.8504	17.8504	17.8504	17.8504	17.8504	17.8504	17.8504	17.8504	17.8504	17.8504	17.8504	17.8504	17.8504	17.8504	17.8504	17.8504	17.8504	17.8504	17.8504	17.8504	17.8504	17.8504	17.8504	17.8504	17.8504	17.8504	17.8504	17.8504
17.8182	17.8182	17.8182	17.8182	17.8182	17.8182	17.8182	17.8182	17.8182	17.8182	17.8182	17.8182	17.8182	17.8182	17.8182	17.8182	17.8182	17.8182	17.8182	17.8182	17.8182	17.8182	17.8182	17.8182	17.8182	17.8182	17.8182	17.8182	17.8182	17.8182	17.8182	17.8182	17.8182	17.8182	17.8182	17.8182	17.8182	17.8182	17.8182	17.8182	17.8182	17.8182	17.8182	17.8182	17.8182	17.8182	17.8182	17.8182	17.8182	17.8182
17.804	17.804	17.804	17.804	17.804	17.804	17.804	17.804	17.804	17.804	17.804	17.804	17.804	17.804	17.804	17.804	17.804	17.804	17.804	17.804	17.804	17.804	17.804	17.804	17.804	17.804	17.804	17.804	17.804	17.804	17.804	17.804	17.804	17.804	17.804	17.804	17.804	17.804	17.804	17.804	17.804	17.804	17.804	17.804	17.804	17.804	17.804	17.804	17.804	17.804
17.7682	17.7682	17.7682	17.7682	17.7682	17.7682	17.7682	17.7682	17.7682	17.7682	17.7682	17.7682	17.7682	17.7682	17.7682	17.7682	17.7682	17.7682	17.7682	17.7682	17.7682	17.7682	17.7682	17.7682	17.7682	17.7682	17.7682	17.7682	17.7682	17.7682	17.7682	17.7682	17.7682	17.7682	17.7682	17.7682	17.7682	17.7682	17.7682	17.7682	17.7682	17.7682	17.7682	17.7682	17.7682	17.7682	17.7682	17.7682	17.7682	17.7682
17.7218	17.7218	17.7218	17.7218	17.7218	17.7218	17.7218	17.7218	17.7218	17.7218	17.7218	17.7218	17.7218	17.7218	17.7218	17.7218	17.7218	17.7218	17.7218	17.7218	17.7218	17.7218	17.7218	17.7218	17.7218	17.7218	17.7218	17.7218	17.7218	17.7218	17.7218	17.7218	17.7218	17.7218	17.7218	17.7218	17.7218	17.7218	17.7218	17.7218	17.7218	17.7218	17.7218	17.7218	17.7218	17.7218	17.7218	17.7218	17.7218	17.7218
17.7432	17.7432	17.7432	17.7432	17.7432	17.7432	17.7432	17.7432	17.7432	17.7432	17.7432	17.7432	17.7432	17.7432	17.7432	17.7432	17.7432	17.7432	17.7432	17.7432	17.7432	17.7432	17.7432	17.7432	17.7432	17.7432	17.7432	17.7432	17.7432	17.7432	17.7432	17.7432	17.7432	17.7432	17.7432	17.7432	17.7432	17.7432	17.7432	17.7432	17.7432	17.7432	17.7432	17.7432	17.7432	17.7432	17.7432	17.7432	17.7432	17.7432
17.6968	17.6968	17.6968	17.6968	17.6968	17.6968	17.6968	17.6968	17.6968	17.6968	17.6968	17.6968	17.6968	17.6968	17.6968	17.6968	17.6968	17.6968	17.6968	17.6968	17.6968	17.6968	17.6968	17.6968	17.6968	17.6968	17.6968	17.6968	17.6968	17.6968	17.6968	17.6968	17.6968	17.6968	17.6968	17.6968	17.6968	17.6968	17.6968	17.6968	17.6968	17.6968	17.6968	17.6968	17.6968	17.6968	17.6968	17.6968	17.6968	17.6968
17.7075	17.7075	17.7075	17.7075	17.7075	17.7075	17.7075	17.7075	17.7075	17.7075	17.7075	17.7075	17.7075	17.7075	17.7075	17.7075	17.7075	17.7075	17.7075	17.7075	17.7075	17.7075	17.7075	17.7075	17.7075	17.7075	17.7075	17.7075	17.7075	17.7075	17.7075	17.7075	17.7075	17.7075	17.7075	17.7075	17.7075	17.7075	17.7075	17.7075	17.7075	17.7075	17.7075	17.7075	17.7075	17.7075	17.7075	17.7075	17.7075	17.7075
17.6861	17.6861	17.6861	17.6861	17.6861	17.6861	17.6861	17.6861	17.6861	17.6861	17.6861	17.6861	17.6861	17.6861	17.6861	17.6861	17.6861	17.6861	17.6861	17.6861	17.6861	17.6861	17.6861	17.6861	17.6861	17.6861	17.6861	17.6861	17.6861	17.6861	17.6861	17.6861	17.6861	17.6861	17.6861	17.6861	17.6861	17.6861	17.6861	17.6861	17.6861	17.6861	17.6861	17.6861	17.6861	17.6861	17.6861	17.6861	17.6861	17.6861
17.6111	17.6111	17.6111	17.6111	17.6111	17.6111	17.6111	17.6111	17.6111	17.6111	17.6111	17.6111	17.6111	17.6111	17.6111	17.6111	17.6111	17.6111	17.6111	17.6111	17.6111	17.6111	17.6111	17.6111	17.6111	17.6111	17.6111	17.6111	17.6111	17.6111	17.6111	17.6111	17.6111	17.6111	17.6111	17.6111	17.6111	17.6111	17.6111	17.6111	17.6111	17.6111	17.6111	17.6111	17.6111	17.6111	17.6111	17.6111	17.6111	17.6111
17.6075	17.6075	17.6075	17.6075	17.6075	17.6075	17.6075	17.6075	17.6075	17.6075	17.6075	17.6075	17.6075	17.6075	17.6075	17.6075	17.6075	17.6075	17.6075	17.6075	17.6075	17.6075	17.6075	17.6075	17.6075	17.6075	17.6075	17.6075	17.6075	17.6075	17.6075	17.6075	17.6075	17.6075	17.6075	17.6075	17.6075	17.6075	17.6075	17.6075	17.6075	17.6075	17.6075	17.6075	17.6075	17.6075	17.6075	17.6075	17.6075	17.6075
17.6111	17.6111	17.6111	17.6111	17.6111	17.6111	17.6111	17.6111	17.6111	17.6111	17.6111	17.6111	17.6111	17.6111	17.6111	17.6111	17.6111	17.6111	17.6111	17.6111	17.6111	17.6111	17.6111	17.6111	17.6111	17.6111	17.6111	17.6111	17.6111	17.6111	17.6111	17.6111	17.6111	17.6111	17.6111	17.6111	17.6111	17.6111	17.6111	17.6111	17.6111	17.6111	17.6111	17.6111	17.6111	17.6111	17.6111	17.6111	17.6111	17.6111
17.5575	17.5575	17.5575	17.5575	17.5575	17.5575	17.5575	17.5575	17.5575	17.5575	17.5575	17.5575	17.5575	17.5575	17.5575	17.5575	17.5575	17.5575	17.5575	17.5575	17.5575	17.5575	17.5575	17.5575	17.5575	17.5575	17.5575	17.5575	17.5575	17.5575	17.5575	17.5575	17.5575	17.5575	17.5575	17.5575	17.5575	17.5575	17.5575	17.5575	17.5575	17.5575	17.5575	17.5575	17.5575	17.5575	17.5575	17.5575	17.5575	17.5575
17.5682	17.5682	17.5682	17.5682	17.5682	17.5682	17.5682	17.5682	17.5682	17.5682	17.5682	17.5682	17.5682	17.5682	17.5682	17.5682	17.5682	17.5682	17.5682	17.5682	17.5682	17.5682	17.5682	17.5682	17.5682	17.5682	17.5682	17.5682	17.5682	17.5682	17.5682	17.5682	17.5682	17.5682	17.5682	17.5682	17.5682	17.5682	17.5682	17.5682	17.5682	17.5682	17.5682	17.5682	17.5682	17.5682	17.5682	17.5682	17.5682	17.5682
17.5718	17.5718	17.5718	17.5718	17.5718	17.5718	17.5718	17.5718	17.5718	17.5718	17.5718	17.5718	17.5718	17.5718	17.5718	17.5718	17.5718	17.5718	17.5718	17.5718	17.5718	17.5718	17.5718	17.5718	17.5718	17.5718	17.5718	17.5718	17.5718	17.5718	17.5718	17.5718	17.5718	17.5718	17.5718	17.5718	17.5718	17.5718	17.5718	17.5718	17.5718	17.5718	17.5718	17.5718	17.5718	17.5718	17.5718	17.5718	17.5718	17.5718
17.5468	17.5468	17.5468	17.5468	17.5468	17.5468	17.5468	17.5468	17.5468	17.5468	17.5468	17.5468	17.5468	17.5468	17.5468	17.5468	17.5468	17.5468	17.5468	17.5468	17.5468	17.5468	17.5468	17.5468	17.5468	17.5468	17.5468	17.5468	17.5468	17.5468	17.5468	17.5468	17.5468	17.5468	17.5468	17.5468	17.5468	17.5468	17.5468	17.5468	17.5468	17.5468	17.5468	17.5468	17.5468	17.5468	17.5468	17.5468	17.5468	17.5468
17.5253	17.5253	17.5253	17.5253	17.5253	17.5253	17.5253	17.5253	17.5253	17.5253	17.5253	17.5253	17.5253	17.5253	17.5253	17.5253	17.5253	17.5253	17.5253	17.5253	17.5253	17.5253	17.5253	17.5253	17.5253	17.5253	17.5253	17.5253	17.5253	17.5253	17.5253	17.5253	17.5253	17.5253	17.5253	17.5253	17.5253	17.5253	17.5253	17.5253	17.5253	17.5253	17.5253	17.5253	17.5253	17.5253	17.5253	17.5253	17.5253	17.5253
17.5503	17.5503	17.5503	17.5503	17.5503	17.5503	17.5503	17.5503	17.5503	17.5503	17.5503	17.5503	17.5503	17.5503	17.5503	17.5503	17.5503	17.5503	17.5503	17.5503	17.5503	17.5503	17.5503	17.5503	17.5503	17.5503	17.5503	17.5503	17.5503	17.5503	17.5503	17.5503	17.5503	17.5503	17.5503	17.5503	17.5503	17.5503	17.5503	17.5503	17.5503	17.5503	17.5503	17.5503	17.5503	17.5503	17.5503	17.5503	17.5503	17.5503
17.4825	17.4825	17.4825	17.4825	17.4825	17.4825	17.4825	17.4825	17.4825	17.4825	17.4825	17.4825	17.4825	17.4825	17.4825	17.4825	17.4825	17.4825	17.4825	17.4825	17.4825	17.4825	17.4825	17.4825	17.4825	17.4825	17.4825	17.4825	17.4825	17.4825	17.4825	17.4825	17.4825	17.4825	17.4825	17.4825	17.4825	17.4825	17.4825	17.4825	17.4825	17.4825	17.4825	17.4825	17.4825	17.4825	17.4825	17.4825	17.4825	17.4825
17.4574	17.4574	17.4574	17.4574	17.4574	17.4574	17.4574	17.4574	17.4574	17.4574	17.4574	17.4574	17.4574	17.4574	17.4574	17.4574	17.4574	17.4574	17.4574	17.4574	17.4574	17.4574	17.4574	17.4574	17.4574	17.4574	17.4574	17.4574	17.4574	17.4574	17.4574	17.4574	17.4574	17.4574	17.4574	17.4574	17.4574	17.4574	17.4574	17.4574	17.4574	17.4574	17.4574	17.4574	17.4574	17.4574	17.4574	17.4574	17.4574	17.4574
17.4289	17.4289	17.4289	17.4289	17.4289	17.4289	17.4289	17.4289	17.4289	17.4289	17.4289	17.4289	17.4289	17.4289	17.4289	17.4289	17.4289	17.4289	17.4289	17.4289	17.4289	17.4289	17.4289	17.4289	17.4289	17.4289	17.4289	17.4289	17.4289	17.4289	17.4289	17.4289	17.4289	17.4289	17.4289	17.4289	17.4289	17.4289	17.4289	17.4289	17.4289	17.4289	17.4289	17.4289	17.4289	17.4289	17.4289	17.4289	17.4289	17.4289
17.4003	17.4003	17.4003	17.4003	17.4003	17.4003	17.4003	17.4003	17.4003	17.4003	17.4003	17.4003	17.4003	17.4003	17.4003	17.4003	17.4003	17.4003	17.4003	17.4003	17.4003	17.4003	17.4003	17.4003	17.4003	17.4003	17.4003	17.4003	17.4003	17.4003	17.4003	17.4003	17.4003	17.4003	17.4003	17.4003	17.4003	17.4003	17.4003	17.4003	17.4003	17.4003	17.4003	17.4003	17.4003	17.4003	17.4003	17.4003	17.4003	17.4003
17.361	17.361	17.361	17.361	17.361	17.361	17.361	17.361	17.361	17.361	17.361	17.361	17.361	17.361	17.361	17.361	17.361	17.361	17.361	17.361	17.361	17.361	17.361	17.361	17.361	17.361	17.361	17.361	17.361	17.361	17.361	17.361	17.361	17.361	17.361	17.361	17.361	17.361	17.361	17.361	17.361	17.361	17.361	17.361	17.361	17.361	17.361	17.361	17.361	17.361
17.361	17.361	17.361	17.361	17.361	17.361	17.361	17.361	17.361	17.361	17.361	17.361	17.361	17.361	17.361	17.361	17.361	17.361	17.361	17.361	17.361	17.361	17.361	17.361	17.361	17.361	17.361	17.361	17.361	17.361	17.361	17.361	17.361	17.361	17.361	17.361	17.361	17.361	17.361	17.361	17.361	17.361	17.361	17.361	17.361	17.361	17.361	17.361	17.361	17.361
17.3217	17.3217	17.3217	17.3217	17.3217	17.3217	17.3217	17.3217	17.3217	17.3217	17.3217	17.3217	17.3217	17.3217	17.3217	17.3217	17.3217	17.3217	17.3217	17.3217	17.3217	17.3217	17.3217	17.3217	17.3217	17.3217	17.3217	17.3217	17.3217	17.3217	17.3217	17.3217	17.3217	17.3217	17.3217	17.3217	17.3217	17.3217	17.3217	17.3217	17.3217	17.3217	17.3217	17.3217	17.3217	17.3217	17.3217	17.3217	17.3217	17.3217
17.3467	17.3467	17.3467	17.3467	17.3467	17.3467	17.3467	17.3467	17.3467	17.3467	17.3467	17.3467	17.3467	17.3467	17.3467	17.3467	17.3467	17.3467	17.3467	17.3467	17.3467	17.3467	17.3467	17.3467	17.3467	17.3467	17.3467	17.3467	17.3467	17.3467	17.3467	17.3467	17.3467	17.3467	17.3467	17.3467	17.3467	17.3467	17.3467	17.3467	17.3467	17.3467	17.3467	17.3467	17.3467	17.3467	17.3467	17.3467	17.3467	17.3467
17.3146	17.3146	17.3146	17.3146	17.3146	17.3146	17.3146	17.3146	17.3146	17.3146	17.3146	17.3146	17.3146	17.3146	17.3146	17.3146	17.3146	17.3146	17.3146	17.3146	17.3146	17.3146	17.3146	17.3146	17.3146	17.3146	17.3146	17.3146	17.3146	17.3146	17.3146	17.3146	17.3146	17.3146	17.3146	17.3146	17.3146	17.3146	17.3146	17.3146	17.3146	17.3146	17.3146	17.3146	17.3146	17.3146	17.3146	17.3146	17.3146	17.3146
17.2788	17.2788	17.2788	17.2788	17.2788	17.2788	17.2788	17.2788	17.2788	17.2788	17.2788	17.2788	17.2788	17.2788	17.2788	17.2788	17.2788	17.2788	17.2788	17.2788	17.2788	17.2788	17.2788	17.2788	17.2788	17.2788	17.2788	17.2788	17.2788	17.2788	17.2788	17.2788	17.2788	17.2788	17.2788	17.2788	17.2788	17.2788	17.2788	17.2788	17.2788	17.2788	17.2788	17.2788	17.2788	17.2788	17.2788	17.2788	17.2788	17.2788
17.2717	17.2717	17.2717	17.2717	17.2717	17.2717	17.2717	17.2717	17.2717	17.2717	17.2717	17.2717	17.2717	17.2717	17.2717	17.2717	17.2717	17.2717	17.2717	17.2717	17.2717	17.2717	17.2717	17.2717	17.2717	17.2717	17.2717	17.2717	17.2717	17.2717	17.2717	17.2717	17.2717	17.2717	17.2717	17.2717	17.2717	17.2717	17.2717	17.2717	17.2717	17.2717	17.2717	17.2717	17.2717	17.2717	17.2717	17.2717	17.2717	17.2717
17.2467	17.2467	17.2467	17.2467	17.2467	17.2467	17.2467	17.2467	17.2467	17.2467	17.2467	17.2467	17.2467	17.2467	17.2467	17.2467	17.2467	17.2467	17.2467	17.2467	17.2467	17.2467	17.2467	17.2467	17.2467	17.2467	17.2467	17.2467	17.2467	17.2467	17.2467	17.2467	17.2467	17.2467	17.2467	17.2467	17.2467	17.2467	17.2467	17.2467	17.2467	17.2467	17.2467	17.2467	17.2467	17.2467	17.2467	17.2467	17.2467	17.2467
17.2253	17.2253	17.2253	17.2253	17.2253	17.2253	17.2253	17.2253	17.2253	17.2253	17.2253	17.2253	17.2253	17.2253	17.2253	17.2253	17.2253	17.2253	17.2253	17.2253	17.2253	17.2253	17.2253	17.2253	17.2253	17.2253	17.2253	17.2253	17.2253	17.2253	17.2253	17.2253	17.2253	17.2253	17.2253	17.2253	17.2253	17.2253	17.2253	17.2253	17.2253	17.2253	17.2253	17.2253	17.2253	17.2253	17.2253	17.2253	17.2253	17.2253
17.1967	17.1967	17.1967	17.1967	17.1967	17.1967	17.1967	17.1967	17.1967	17.1967	17.1967	17.1967	17.1967	17.1967	17.1967	17.1967	17.1967	17.1967	17.1967	17.1967	17.1967	17.1967	17.1967	17.1967	17.1967	17.1967	17.1967	17.1967	17.1967	17.1967	17.1967	17.1967	17.1967	17.1967	17.1967	17.1967	17.1967	17.1967	17.1967	17.1967	17.1967	17.1967	17.1967	17.1967	17.1967	17.1967	17.1967	17.1967	17.1967	17.1967
17.1824	17.1824	17.1824	17.1824	17.1824	17.1824	17.1824	17.1824	17.1824	17.1824	17.1824	17.1824	17.1824	17.1824	17.1824	17.1824	17.1824	17.1824	17.1824	17.1824	17.1824	17.1824	17.1824	17.1824	17.1824	17.1824	17.1824	17.1824	17.1824	17.1824	17.1824	17.1824	17.1824	17.1824	17.1824	17.1824	17.1824	17.1824	17.1824	17.1824	17.1824	17.1824	17.1824	17.1824	17.1824	17.1824	17.1824	17.1824	17.1824	17.1824
17.1645	17.1645	17.1645	17.1645	17.1645	17.1645	17.1645	17.1645	17.1645	17.1645	17.1645	17.1645	17.1645	17.1645	17.1645	17.1645	17.1645	17.1645	17.1645	17.1645	17.1645	17.1645	17.1645	17.1645	17.1645	17.1645	17.1645	17.1645	17.1645	17.1645	17.1645	17.1645	17.1645	17.1645	17.1645	17.1645	17.1645	17.1645	17.1645	17.1645	17.1645	17.1645	17.1645	17.1645	17.1645	17.1645	17.1645	17.1645	17.1645	17.1645
17.1252	17.1252	17.1252	17.1252	17.1252	17.1252	17.1252	17.1252	17.1252	17.1252	17.1252	17.1252	17.1252	17.1252	17.1252	17.1252	17.1252	17.1252	17.1252	17.1252	17.1252	17.1252	17.1252	17.1252	17.1252	17.1252	17.1252	17.1252	17.1252	17.1252	17.1252	17.1252	17.1252	17.1252	17.1252	17.1252	17.1252	17.1252	17.1252	17.1252	17.1252	17.1252	17.1252	17.1252	17.1252	17.1252	17.1252	17.1252	17.1252	17.1252
17.1324	17.1324	17.1324	17.1324	17.1324	17.1324	17.1324	17.1324	17.1324	17.1324	17.1324	17.1324	17.1324	17.1324	17.1324	17.1324	17.1324	17.1324	17.1324	17.1324	17.1324	17.1324	17.1324	17.1324	17.1324	17.1324	17.1324	17.1324	17.1324	17.1324	17.1324	17.1324	17.1324	17.1324	17.1324	17.1324	17.1324	17.1324	17.1324	17.1324	17.1324	17.1324	17.1324	17.1324	17.1324	17.1324	17.1324	17.1324	17.1324	17.1324
17.1109	17.1109	17.1109	17.1109	17.1109	17.1109	17.1109	17.1109	17.1109	17.1109	17.1109	17.1109	17.1109	17.1109	17.1109	17.1109	17.1109	17.1109	17.1109	17.1109	17.1109	17.1109	17.1109	17.1109	17.1109	17.1109	17.1109	17.1109	17.1109	17.1109	17.1109	17.1109	17.1109	17.1109	17.1109	17.1109	17.1109	17.1109	17.1109	17.1109	17.1109	17.1109	17.1109	17.1109	17.1109	17.1109	17.1109	17.1109	17.1109	17.1109
17.0788	17.0788	17.0788	17.0788	17.0788	17.0788	17.0788	17.0788	17.0788	17.0788	17.0788	17.0788	17.0788	17.0788	17.0788	17.0788	17.0788	17.0788	17.0788	17.0788	17.0788	17.0788	17.0788	17.0788	17.0788	17.0788	17.0788	17.0788	17.0788	17.0788	17.0788	17.0788	17.0788	17.0788	17.0788	17.0788	17.0788	17.0788	17.0788	17.0788	17.0788	17.0788	17.0788	17.0788	17.0788	17.0788	17.0788	17.0788	17.0788	17.0788
17.0824	17.0824	17.0824	17.0824	17.0824	17.0824	17.0824	17.0824	17.0824	17.0824	17.0824	17.0824	17.0824	17.0824	17.0824	17.0824	17.0824	17.0824	17.0824	17.0824	17.0824	17.0824	17.0824	17.0824	17.0824	17.0824	17.0824	17.0824	17.0824	17.0824	17.0824	17.0824	17.0824	17.0824	17.0824	17.0824	17.0824	17.0824	17.0824	17.0824	17.0824	17.0824	17.0824	17.0824	17.0824	17.0824	17.0824	17.0824	17.0824	17.0824
16.9931	16.9931	16.9931	16.9931	16.9931	16.9931	16.9931	16.9931	16.9931	16.9931	16.9931	16.9931	16.9931	16.9931	16.9931	16.9931	16.9931	16.9931	16.9931	16.9931	16.9931	16.9931	16.9931	16.9931	16.9931	16.9931	16.9931	16.9931	16.9931	16.9931	16.9931	16.9931	16.9931	16.9931	16.9931	16.9931	16.9931	16.9931	16.9931	16.9931	16.9931	16.9931	16.9931	16.9931	16.9931	16.9931	16.9931	16.9931	16.9931	16.9931
17.0216	17.0216	17.0216	17.0216	17.0216	17.0216	17.0216	17.0216	17.0216	17.0216	17.0216	17.0216	17.0216	17.0216	17.0216	17.0216	17.0216	17.0216	17.0216	17.0216	17.0216	17.0216	17.0216	17.0216	17.0216	17.0216	17.0216	17.0216	17.0216	17.0216	17.0216	17.0216	17.0216	17.0216	17.0216	17.0216	17.0216	17.0216	17.0216	17.0216	17.0216	17.0216	17.0216	17.0216	17.0216	17.0216	17.0216	17.0216	17.0216	17.0216
17.0288	17.0288	17.0288	17.0288	17.0288	17.0288	17.0288	17.0288	17.0288	17.0288	17.0288	17.0288	17.0288	17.0288	17.0288	17.0288	17.0288	17.0288	17.0288	17.0288	17.0288	17.0288	17.0288	17.0288	17.0288	17.0288	17.0288	17.0288	17.0288	17.0288	17.0288	17.0288	17.0288	17.0288	17.0288	17.0288	17.0288	17.0288	17.0288	17.0288	17.0288	17.0288	17.0288	17.0288	17.0288	17.0288	17.0288	17.0288	17.0288	17.0288
17.0145	17.0145	17.0145	17.0145	17.0145	17.0145	17.0145	17.0145	17.0145	17.0145	17.0145	17.0145	17.0145	17.0145	17.0145	17.0145	17.0145	17.0145	17.0145	17.0145	17.0145	17.0145	17.0145	17.0145	17.0145	17.0145	17.0145	17.0145	17.0145	17.0145	17.0145	17.0145	17.0145	17.0145	17.0145	17.0145	17.0145	17.0145	17.0145	17.0145	17.0145	17.0145	17.0145	17.0145	17.0145	17.0145	17.0145	17.0145	17.0145	17.0145
16.9252	16.9252	16.9252	16.9252	16.9252	16.9252	16.9252	16.9252	16.9252	16.9252	16.9252	16.9252	16.9252	16.9252	16.9252	16.9252	16.9252	16.9252	16.9252	16.9252	16.9252	16.9252	16.9252	16.9252	16.9252	16.9252	16.9252	16.9252	16.9252	16.9252	16.9252	16.9252	16.9252	16.9252	16.9252	16.9252	16.9252	16.9252	16.9252	16.9252	16.9252	16.9252	16.9252	16.9252	16.9252	16.9252	16.9252	16.9252	16.9252	16.9252
16.9323	16.9323	16.9323	16.9323	16.9323	16.9323	16.9323	16.9323	16.9323	16.9323	16.9323	16.9323	16.9323	16.9323	16.9323	16.9323	16.9323	16.9323	16.9323	16.9323	16.9323	16.9323	16.9323	16.9323	16.9323	16.9323	16.9323	16.9323	16.9323	16.9323	16.9323	16.9323	16.9323	16.9323	16.9323	16.9323	16.9323	16.9323	16.9323	16.9323	16.9323	16.9323	16.9323	16.9323	16.9323	16.9323	16.9323	16.9323	16.9323	16.9323
16.9002	16.9002	16.9002	16.9002	16.9002	16.9002	16.9002	16.9002	16.9002	16.9002	16.9002	16.9002	16.9002	16.9002	16.9002	16.9002	16.9002	16.9002	16.9002	16.9002	16.9002	16.9002	16.9002	16.9002	16.9002	16.9002	16.9002	16.9002	16.9002	16.9002	16.9002	16.9002	16.9002	16.9002	16.9002	16.9002	16.9002	16.9002	16.9002	16.9002	16.9002	16.9002	16.9002	16.9002	16.9002	16.9002	16.9002	16.9002	16.9002	16.9002
16.8788	16.8788	16.8788	16.8788	16.8788	16.8788	16.8788	16.8788	16.8788	16.8788	16.8788	16.8788	16.8788	16.8788	16.8788	16.8788	16.8788	16.8788	16.8788	16.8788	16.8788	16.8788	16.8788	16.8788	16.8788	16.8788	16.8788	16.8788	16.8788	16.8788	16.8788	16.8788	16.8788	16.8788	16.8788	16.8788	16.8788	16.8788	16.8788	16.8788	16.8788	16.8788	16.8788	16.8788	16.8788	16.8788	16.8788	16.8788	16.8788	16.8788
16.868	16.868	16.868	16.868	16.868	16.868	16.868	16.868	16.868	16.868	16.868	16.868	16.868	16.868	16.868	16.868	16.868	16.868	16.868	16.868	16.868	16.868	16.868	16.868	16.868	16.868	16.868	16.868	16.868	16.868	16.868	16.868	16.868	16.868	16.868	16.868	16.868	16.868	16.868	16.868	16.868	16.868	16.868	16.868	16.868	16.868	16.868	16.868	16.868	16.868
16.8216	16.8216	16.8216	16.8216	16.8216	16.8216	16.8216	16.8216	16.8216	16.8216	16.8216	16.8216	16.8216	16.8216	16.8216	16.8216	16.8216	16.8216	16.8216	16.8216	16.8216	16.8216	16.8216	16.8216	16.8216	16.8216	16.8216	16.8216	16.8216	16.8216	16.8216	16.8216	16.8216	16.8216	16.8216	16.8216	16.8216	16.8216	16.8216	16.8216	16.8216	16.8216	16.8216	16.8216	16.8216	16.8216	16.8216	16.8216	16.8216	16.8216
16.7787	16.7787	16.7787	16.7787	16.7787	16.7787	16.7787	16.7787	16.7787	16.7787	16.7787	16.7787	16.7787	16.7787	16.7787	16.7787	16.7787	16.7787	16.7787	16.7787	16.7787	16.7787	16.7787	16.7787	16.7787	16.7787	16.7787	16.7787	16.7787	16.7787	16.7787	16.7787	16.7787	16.7787	16.7787	16.7787	16.7787	16.7787	16.7787	16.7787	16.7787	16.7787	16.7787	16.7787	16.7787	16.7787	16.7787	16.7787	16.7787	16.7787
16.7894	16.7894	16.7894	16.7894	16.7894	16.7894	16.7894	16.7894	16.7894	16.7894	16.7894	16.7894	16.7894	16.7894	16.7894	16.7894	16.7894	16.7894	16.7894	16.7894	16.7894	16.7894	16.7894	16.7894	16.7894	16.7894	16.7894	16.7894	16.7894	16.7894	16.7894	16.7894	16.7894	16.7894	16.7894	16.7894	16.7894	16.7894	16.7894	16.7894	16.7894	16.7894	16.7894	16.7894	16.7894	16.7894	16.7894	16.7894	16.7894	16.7894
16.7716	16.7716	16.7716	16.7716	16.7716	16.7716	16.7716	16.7716	16.7716	16.7716	16.7716	16.7716	16.7716	16.7716	16.7716	16.7716	16.7716	16.7716	16.7716	16.7716	16.7716	16.7716	16.7716	16.7716	16.7716	16.7716	16.7716	16.7716	16.7716	16.7716	16.7716	16.7716	16.7716	16.7716	16.7716	16.7716	16.7716	16.7716	16.7716	16.7716	16.7716	16.7716	16.7716	16.7716	16.7716	16.7716	16.7716	16.7716	16.7716	16.7716
16.7752	16.7752	16.7752	16.7752	16.7752	16.7752	16.7752	16.7752	16.7752	16.7752	16.7752	16.7752	16.7752	16.7752	16.7752	16.7752	16.7752	16.7752	16.7752	16.7752	16.7752	16.7752	16.7752	16.7752	16.7752	16.7752	16.7752	16.7752	16.7752	16.7752	16.7752	16.7752	16.7752	16.7752	16.7752	16.7752	16.7752	16.7752	16.7752	16.7752	16.7752	16.7752	16.7752	16.7752	16.7752	16.7752	16.7752	16.7752	16.7752	16.7752
16.6751	16.6751	16.6751	16.6751	16.6751	16.6751	16.6751	16.6751	16.6751	16.6751	16.6751	16.6751	16.6751	16.6751	16.6751	16.6751	16.6751	16.6751	16.6751	16.6751	16.6751	16.6751	16.6751	16.6751	16.6751	16.6751	16.6751	16.6751	16.6751	16.6751	16.6751	16.6751	16.6751	16.6751	16.6751	16.6751	16.6751	16.6751	16.6751	16.6751	16.6751	16.6751	16.6751	16.6751	16.6751	16.6751	16.6751	16.6751	16.6751	16.6751
16.718	16.718	16.718	16.718	16.718	16.718	16.718	16.718	16.718	16.718	16.718	16.718	16.718	16.718	16.718	16.718	16.718	16.718	16.718	16.718	16.718	16.718	16.718	16.718	16.718	16.718	16.718	16.718	16.718	16.718	16.718	16.718	16.718	16.718	16.718	16.718	16.718	16.718	16.718	16.718	16.718	16.718	16.718	16.718	16.718	16.718	16.718	16.718	16.718	16.718
16.7394	16.7394	16.7394	16.7394	16.7394	16.7394	16.7394	16.7394	16.7394	16.7394	16.7394	16.7394	16.7394	16.7394	16.7394	16.7394	16.7394	16.7394	16.7394	16.7394	16.7394	16.7394	16.7394	16.7394	16.7394	16.7394	16.7394	16.7394	16.7394	16.7394	16.7394	16.7394	16.7394	16.7394	16.7394	16.7394	16.7394	16.7394	16.7394	16.7394	16.7394	16.7394	16.7394	16.7394	16.7394	16.7394	16.7394	16.7394	16.7394	16.7394
16.6787	16.6787	16.6787	16.6787	16.6787	16.6787	16.6787	16.6787	16.6787	16.6787	16.6787	16.6787	16.6787	16.6787	16.6787	16.6787	16.6787	16.6787	16.6787	16.6787	16.6787	16.6787	16.6787	16.6787	16.6787	16.6787	16.6787	16.6787	16.6787	16.6787	16.6787	16.6787	16.6787	16.6787	16.6787	16.6787	16.6787	16.6787	16.6787	16.6787	16.6787	16.6787	16.6787	16.6787	16.6787	16.6787	16.6787	16.6787	16.6787	16.6787
16.6501	16.6501	16.6501	16.6501	16.6501	16.6501	16.6501	16.6501	16.6501	16.6501	16.6501	16.6501	16.6501	16.6501	16.6501	16.6501	16.6501	16.6501	16.6501	16.6501	16.6501	16.6501	16.6501	16.6501	16.6501	16.6501	16.6501	16.6501	16.6501	16.6501	16.6501	16.6501	16.6501	16.6501	16.6501	16.6501	16.6501	16.6501	16.6501	16.6501	16.6501	16.6501	16.6501	16.6501	16.6501	16.6501	16.6501	16.6501	16.6501	16.6501
16.6537	16.6537	16.6537	16.6537	16.6537	16.6537	16.6537	16.6537	16.6537	16.6537	16.6537	16.6537	16.6537	16.6537	16.6537	16.6537	16.6537	16.6537	16.6537	16.6537	16.6537	16.6537	16.6537	16.6537	16.6537	16.6537	16.6537	16.6537	16.6537	16.6537	16.6537	16.6537	16.6537	16.6537	16.6537	16.6537	16.6537	16.6537	16.6537	16.6537	16.6537	16.6537	16.6537	16.6537	16.6537	16.6537	16.6537	16.6537	16.6537	16.6537
16.593	16.593	16.593	16.593	16.593	16.593	16.593	16.593	16.593	16.593	16.593	16.593	16.593	16.593	16.593	16.593	16.593	16.593	16.593	16.593	16.593	16.593	16.593	16.593	16.593	16.593	16.593	16.593	16.593	16.593	16.593	16.593	16.593	16.593	16.593	16.593	16.593	16.593	16.593	16.593	16.593	16.593	16.593	16.593	16.593	16.593	16.593	16.593	16.593	16.593
16.618	16.618	16.618	16.618	16.618	16.618	16.618	16.618	16.618	16.618	16.618	16.618	16.618	16.618	16.618	16.618	16.618	16.618	16.618	16.618	16.618	16.618	16.618	16.618	16.618	16.618	16.618	16.618	16.618	16.618	16.618	16.618	16.618	16.618	16.618	16.618	16.618	16.618	16.618	16.618	16.618	16.618	16.618	16.618	16.618	16.618	16.618	16.618	16.618	16.618
16.6001	16.6001	16.6001	16.6001	16.6001	16.6001	16.6001	16.6001	16.6001	16.6001	16.6001	16.6001	16.6001	16.6001	16.6001	16.6001	16.6001	16.6001	16.6001	16.6001	16.6001	16.6001	16.6001	16.6001	16.6001	16.6001	16.6001	16.6001	16.6001	16.6001	16.6001	16.6001	16.6001	16.6001	16.6001	16.6001	16.6001	16.6001	16.6001	16.6001	16.6001	16.6001	16.6001	16.6001	16.6001	16.6001	16.6001	16.6001	16.6001	16.6001
16.5965	16.5965	16.5965	16.5965	16.5965	16.5965	16.5965	16.5965	16.5965	16.5965	16.5965	16.5965	16.5965	16.5965	16.5965	16.5965	16.5965	16.5965	16.5965	16.5965	16.5965	16.5965	16.5965	16.5965	16.5965	16.5965	16.5965	16.5965	16.5965	16.5965	16.5965	16.5965	16.5965	16.5965	16.5965	16.5965	16.5965	16.5965	16.5965	16.5965	16.5965	16.5965	16.5965	16.5965	16.5965	16.5965	16.5965	16.5965	16.5965	16.5965
16.5608	16.5608	16.5608	16.5608	16.5608	16.5608	16.5608	16.5608	16.5608	16.5608	16.5608	16.5608	16.5608	16.5608	16.5608	16.5608	16.5608	16.5608	16.5608	16.5608	16.5608	16.5608	16.5608	16.5608	16.5608	16.5608	16.5608	16.5608	16.5608	16.5608	16.5608	16.5608	16.5608	16.5608	16.5608	16.5608	16.5608	16.5608	16.5608	16.5608	16.5608	16.5608	16.5608	16.5608	16.5608	16.5608	16.5608	16.5608	16.5608	16.5608
16.5215	16.5215	16.5215	16.5215	16.5215	16.5215	16.5215	16.5215	16.5215	16.5215	16.5215	16.5215	16.5215	16.5215	16.5215	16.5215	16.5215	16.5215	16.5215	16.5215	16.5215	16.5215	16.5215	16.5215	16.5215	16.5215	16.5215	16.5215	16.5215	16.5215	16.5215	16.5215	16.5215	16.5215	16.5215	16.5215	16.5215	16.5215	16.5215	16.5215	16.5215	16.5215	16.5215	16.5215	16.5215	16.5215	16.5215	16.5215	16.5215	16.5215
16.5287	16.5287	16.5287	16.5287	16.5287	16.5287	16.5287	16.5287	16.5287	16.5287	16.5287	16.5287	16.5287	16.5287	16.5287	16.5287	16.5287	16.5287	16.5287	16.5287	16.5287	16.5287	16.5287	16.5287	16.5287	16.5287	16.5287	16.5287	16.5287	16.5287	16.5287	16.5287	16.5287	16.5287	16.5287	16.5287	16.5287	16.5287	16.5287	16.5287	16.5287	16.5287	16.5287	16.5287	16.5287	16.5287	16.5287	16.5287	16.5287	16.5287
16.5108	16.5108	16.5108	16.5108	16.5108	16.5108	16.5108	16.5108	16.5108	16.5108	16.5108	16.5108	16.5108	16.5108	16.5108	16.5108	16.5108	16.5108	16.5108	16.5108	16.5108	16.5108	16.5108	16.5108	16.5108	16.5108	16.5108	16.5108	16.5108	16.5108	16.5108	16.5108	16.5108	16.5108	16.5108	16.5108	16.5108	16.5108	16.5108	16.5108	16.5108	16.5108	16.5108	16.5108	16.5108	16.5108	16.5108	16.5108	16.5108	16.5108
16.4965	16.4965	16.4965	16.4965	16.4965	16.4965	16.4965	16.4965	16.4965	16.4965	16.4965	16.4965	16.4965	16.4965	16.4965	16.4965	16.4965	16.4965	16.4965	16.4965	16.4965	16.4965	16.4965	16.4965	16.4965	16.4965	16.4965	16.4965	16.4965	16.4965	16.4965	16.4965	16.4965	16.4965	16.4965	16.4965	16.4965	16.4965	16.4965	16.4965	16.4965	16.4965	16.4965	16.4965	16.4965	16.4965	16.4965	16.4965	16.4965	16.4965
16.4894	16.4894	16.4894	16.4894	16.4894	16.4894	16.4894	16.4894	16.4894	16.4894	16.4894	16.4894	16.4894	16.4894	16.4894	16.4894	16.4894	16.4894	16.4894	16.4894	16.4894	16.4894	16.4894	16.4894	16.4894	16.4894	16.4894	16.4894	16.4894	16.4894	16.4894	16.4894	16.4894	16.4894	16.4894	16.4894	16.4894	16.4894	16.4894	16.4894	16.4894	16.4894	16.4894	16.4894	16.4894	16.4894	16.4894	16.4894	16.4894	16.4894
16.4715	16.4715	16.4715	16.4715	16.4715	16.4715	16.4715	16.4715	16.4715	16.4715	16.4715	16.4715	16.4715	16.4715	16.4715	16.4715	16.4715	16.4715	16.4715	16.4715	16.4715	16.4715	16.4715	16.4715	16.4715	16.4715	16.4715	16.4715	16.4715	16.4715	16.4715	16.4715	16.4715	16.4715	16.4715	16.4715	16.4715	16.4715	16.4715	16.4715	16.4715	16.4715	16.4715	16.4715	16.4715	16.4715	16.4715	16.4715	16.4715	16.4715
16.4537	16.4537	16.4537	16.4537	16.4537	16.4537	16.4537	16.4537	16.4537	16.4537	16.4537	16.4537	16.4537	16.4537	16.4537	16.4537	16.4537	16.4537	16.4537	16.4537	16.4537	16.4537	16.4537	16.4537	16.4537	16.4537	16.4537	16.4537	16.4537	16.4537	16.4537	16.4537	16.4537	16.4537	16.4537	16.4537	16.4537	16.4537	16.4537	16.4537	16.4537	16.4537	16.4537	16.4537	16.4537	16.4537	16.4537	16.4537	16.4537	16.4537
16.4537	16.4537	16.4537	16.4537	16.4537	16.4537	16.4537	16.4537	16.4537	16.4537	16.4537	16.4537	16.4537	16.4537	16.4537	16.4537	16.4537	16.4537	16.4537	16.4537	16.4537	16.4537	16.4537	16.4537	16.4537	16.4537	16.4537	16.4537	16.4537	16.4537	16.4537	16.4537	16.4537	16.4537	16.4537	16.4537	16.4537	16.4537	16.4537	16.4537	16.4537	16.4537	16.4537	16.4537	16.4537	16.4537	16.4537	16.4537	16.4537	16.4537
16.4286	16.4286	16.4286	16.4286	16.4286	16.4286	16.4286	16.4286	16.4286	16.4286	16.4286	16.4286	16.4286	16.4286	16.4286	16.4286	16.4286	16.4286	16.4286	16.4286	16.4286	16.4286	16.4286	16.4286	16.4286	16.4286	16.4286	16.4286	16.4286	16.4286	16.4286	16.4286	16.4286	16.4286	16.4286	16.4286	16.4286	16.4286	16.4286	16.4286	16.4286	16.4286	16.4286	16.4286	16.4286	16.4286	16.4286	16.4286	16.4286	16.4286
16.4036	16.4036	16.4036	16.4036	16.4036	16.4036	16.4036	16.4036	16.4036	16.4036	16.4036	16.4036	16.4036	16.4036	16.4036	16.4036	16.4036	16.4036	16.4036	16.4036	16.4036	16.4036	16.4036	16.4036	16.4036	16.4036	16.4036	16.4036	16.4036	16.4036	16.4036	16.4036	16.4036	16.4036	16.4036	16.4036	16.4036	16.4036	16.4036	16.4036	16.4036	16.4036	16.4036	16.4036	16.4036	16.4036	16.4036	16.4036	16.4036	16.4036
16.3715	16.3715	16.3715	16.3715	16.3715	16.3715	16.3715	16.3715	16.3715	16.3715	16.3715	16.3715	16.3715	16.3715	16.3715	16.3715	16.3715	16.3715	16.3715	16.3715	16.3715	16.3715	16.3715	16.3715	16.3715	16.3715	16.3715	16.3715	16.3715	16.3715	16.3715	16.3715	16.3715	16.3715	16.3715	16.3715	16.3715	16.3715	16.3715	16.3715	16.3715	16.3715	16.3715	16.3715	16.3715	16.3715	16.3715	16.3715	16.3715	16.3715
16.3715	16.3715	16.3715	16.3715	16.3715	16.3715	16.3715	16.3715	16.3715	16.3715	16.3715	16.3715	16.3715	16.3715	16.3715	16.3715	16.3715	16.3715	16.3715	16.3715	16.3715	16.3715	16.3715	16.3715	16.3715	16.3715	16.3715	16.3715	16.3715	16.3715	16.3715	16.3715	16.3715	16.3715	16.3715	16.3715	16.3715	16.3715	16.3715	16.3715	16.3715	16.3715	16.3715	16.3715	16.3715	16.3715	16.3715	16.3715	16.3715	16.3715
16.3822	16.3822	16.3822	16.3822	16.3822	16.3822	16.3822	16.3822	16.3822	16.3822	16.3822	16.3822	16.3822	16.3822	16.3822	16.3822	16.3822	16.3822	16.3822	16.3822	16.3822	16.3822	16.3822	16.3822	16.3822	16.3822	16.3822	16.3822	16.3822	16.3822	16.3822	16.3822	16.3822	16.3822	16.3822	16.3822	16.3822	16.3822	16.3822	16.3822	16.3822	16.3822	16.3822	16.3822	16.3822	16.3822	16.3822	16.3822	16.3822	16.3822
16.3465	16.3465	16.3465	16.3465	16.3465	16.3465	16.3465	16.3465	16.3465	16.3465	16.3465	16.3465	16.3465	16.3465	16.3465	16.3465	16.3465	16.3465	16.3465	16.3465	16.3465	16.3465	16.3465	16.3465	16.3465	16.3465	16.3465	16.3465	16.3465	16.3465	16.3465	16.3465	16.3465	16.3465	16.3465	16.3465	16.3465	16.3465	16.3465	16.3465	16.3465	16.3465	16.3465	16.3465	16.3465	16.3465	16.3465	16.3465	16.3465	16.3465
16.3322	16.3322	16.3322	16.3322	16.3322	16.3322	16.3322	16.3322	16.3322	16.3322	16.3322	16.3322	16.3322	16.3322	16.3322	16.3322	16.3322	16.3322	16.3322	16.3322	16.3322	16.3322	16.3322	16.3322	16.3322	16.3322	16.3322	16.3322	16.3322	16.3322	16.3322	16.3322	16.3322	16.3322	16.3322	16.3322	16.3322	16.3322	16.3322	16.3322	16.3322	16.3322	16.3322	16.3322	16.3322	16.3322	16.3322	16.3322	16.3322	16.3322
16.3	16.3	16.3	16.3	16.3	16.3	16.3	16.3	16.3	16.3	16.3	16.3	16.3	16.3	16.3	16.3	16.3	16.3	16.3	16.3	16.3	16.3	16.3	16.3	16.3	16.3	16.3	16.3	16.3	16.3	16.3	16.3	16.3	16.3	16.3	16.3	16.3	16.3	16.3	16.3	16.3	16.3	16.3	16.3	16.3	16.3	16.3	16.3	16.3	16.3
16.3251	16.3251	16.3251	16.3251	16.3251	16.3251	16.3251	16.3251	16.3251	16.3251	16.3251	16.3251	16.3251	16.3251	16.3251	16.3251	16.3251	16.3251	16.3251	16.3251	16.3251	16.3251	16.3251	16.3251	16.3251	16.3251	16.3251	16.3251	16.3251	16.3251	16.3251	16.3251	16.3251	16.3251	16.3251	16.3251	16.3251	16.3251	16.3251	16.3251	16.3251	16.3251	16.3251	16.3251	16.3251	16.3251	16.3251	16.3251	16.3251	16.3251
16.2858	16.2858	16.2858	16.2858	16.2858	16.2858	16.2858	16.2858	16.2858	16.2858	16.2858	16.2858	16.2858	16.2858	16.2858	16.2858	16.2858	16.2858	16.2858	16.2858	16.2858	16.2858	16.2858	16.2858	16.2858	16.2858	16.2858	16.2858	16.2858	16.2858	16.2858	16.2858	16.2858	16.2858	16.2858	16.2858	16.2858	16.2858	16.2858	16.2858	16.2858	16.2858	16.2858	16.2858	16.2858	16.2858	16.2858	16.2858	16.2858	16.2858
16.2465	16.2465	16.2465	16.2465	16.2465	16.2465	16.2465	16.2465	16.2465	16.2465	16.2465	16.2465	16.2465	16.2465	16.2465	16.2465	16.2465	16.2465	16.2465	16.2465	16.2465	16.2465	16.2465	16.2465	16.2465	16.2465	16.2465	16.2465	16.2465	16.2465	16.2465	16.2465	16.2465	16.2465	16.2465	16.2465	16.2465	16.2465	16.2465	16.2465	16.2465	16.2465	16.2465	16.2465	16.2465	16.2465	16.2465	16.2465	16.2465	16.2465
16.2072	16.2072	16.2072	16.2072	16.2072	16.2072	16.2072	16.2072	16.2072	16.2072	16.2072	16.2072	16.2072	16.2072	16.2072	16.2072	16.2072	16.2072	16.2072	16.2072	16.2072	16.2072	16.2072	16.2072	16.2072	16.2072	16.2072	16.2072	16.2072	16.2072	16.2072	16.2072	16.2072	16.2072	16.2072	16.2072	16.2072	16.2072	16.2072	16.2072	16.2072	16.2072	16.2072	16.2072	16.2072	16.2072	16.2072	16.2072	16.2072	16.2072
16.1679	16.1679	16.1679	16.1679	16.1679	16.1679	16.1679	16.1679	16.1679	16.1679	16.1679	16.1679	16.1679	16.1679	16.1679	16.1679	16.1679	16.1679	16.1679	16.1679	16.1679	16.1679	16.1679	16.1679	16.1679	16.1679	16.1679	16.1679	16.1679	16.1679	16.1679	16.1679	16.1679	16.1679	16.1679	16.1679	16.1679	16.1679	16.1679	16.1679	16.1679	16.1679	16.1679	16.1679	16.1679	16.1679	16.1679	16.1679	16.1679	16.1679
16.2215	16.2215	16.2215	16.2215	16.2215	16.2215	16.2215	16.2215	16.2215	16.2215	16.2215	16.2215	16.2215	16.2215	16.2215	16.2215	16.2215	16.2215	16.2215	16.2215	16.2215	16.2215	16.2215	16.2215	16.2215	16.2215	16.2215	16.2215	16.2215	16.2215	16.2215	16.2215	16.2215	16.2215	16.2215	16.2215	16.2215	16.2215	16.2215	16.2215	16.2215	16.2215	16.2215	16.2215	16.2215	16.2215	16.2215	16.2215	16.2215	16.2215
16.1715	16.1715	16.1715	16.1715	16.1715	16.1715	16.1715	16.1715	16.1715	16.1715	16.1715	16.1715	16.1715	16.1715	16.1715	16.1715	16.1715	16.1715	16.1715	16.1715	16.1715	16.1715	16.1715	16.1715	16.1715	16.1715	16.1715	16.1715	16.1715	16.1715	16.1715	16.1715	16.1715	16.1715	16.1715	16.1715	16.1715	16.1715	16.1715	16.1715	16.1715	16.1715	16.1715	16.1715	16.1715	16.1715	16.1715	16.1715	16.1715	16.1715
16.1429	16.1429	16.1429	16.1429	16.1429	16.1429	16.1429	16.1429	16.1429	16.1429	16.1429	16.1429	16.1429	16.1429	16.1429	16.1429	16.1429	16.1429	16.1429	16.1429	16.1429	16.1429	16.1429	16.1429	16.1429	16.1429	16.1429	16.1429	16.1429	16.1429	16.1429	16.1429	16.1429	16.1429	16.1429	16.1429	16.1429	16.1429	16.1429	16.1429	16.1429	16.1429	16.1429	16.1429	16.1429	16.1429	16.1429	16.1429	16.1429	16.1429
16.1357	16.1357	16.1357	16.1357	16.1357	16.1357	16.1357	16.1357	16.1357	16.1357	16.1357	16.1357	16.1357	16.1357	16.1357	16.1357	16.1357	16.1357	16.1357	16.1357	16.1357	16.1357	16.1357	16.1357	16.1357	16.1357	16.1357	16.1357	16.1357	16.1357	16.1357	16.1357	16.1357	16.1357	16.1357	16.1357	16.1357	16.1357	16.1357	16.1357	16.1357	16.1357	16.1357	16.1357	16.1357	16.1357	16.1357	16.1357	16.1357	16.1357
16.1286	16.1286	16.1286	16.1286	16.1286	16.1286	16.1286	16.1286	16.1286	16.1286	16.1286	16.1286	16.1286	16.1286	16.1286	16.1286	16.1286	16.1286	16.1286	16.1286	16.1286	16.1286	16.1286	16.1286	16.1286	16.1286	16.1286	16.1286	16.1286	16.1286	16.1286	16.1286	16.1286	16.1286	16.1286	16.1286	16.1286	16.1286	16.1286	16.1286	16.1286	16.1286	16.1286	16.1286	16.1286	16.1286	16.1286	16.1286	16.1286	16.1286
16.1357	16.1357	16.1357	16.1357	16.1357	16.1357	16.1357	16.1357	16.1357	16.1357	16.1357	16.1357	16.1357	16.1357	16.1357	16.1357	16.1357	16.1357	16.1357	16.1357	16.1357	16.1357	16.1357	16.1357	16.1357	16.1357	16.1357	16.1357	16.1357	16.1357	16.1357	16.1357	16.1357	16.1357	16.1357	16.1357	16.1357	16.1357	16.1357	16.1357	16.1357	16.1357	16.1357	16.1357	16.1357	16.1357	16.1357	16.1357	16.1357	16.1357
16.1322	16.1322	16.1322	16.1322	16.1322	16.1322	16.1322	16.1322	16.1322	16.1322	16.1322	16.1322	16.1322	16.1322	16.1322	16.1322	16.1322	16.1322	16.1322	16.1322	16.1322	16.1322	16.1322	16.1322	16.1322	16.1322	16.1322	16.1322	16.1322	16.1322	16.1322	16.1322	16.1322	16.1322	16.1322	16.1322	16.1322	16.1322	16.1322	16.1322	16.1322	16.1322	16.1322	16.1322	16.1322	16.1322	16.1322	16.1322	16.1322	16.1322
16.1072	16.1072	16.1072	16.1072	16.1072	16.1072	16.1072	16.1072	16.1072	16.1072	16.1072	16.1072	16.1072	16.1072	16.1072	16.1072	16.1072	16.1072	16.1072	16.1072	16.1072	16.1072	16.1072	16.1072	16.1072	16.1072	16.1072	16.1072	16.1072	16.1072	16.1072	16.1072	16.1072	16.1072	16.1072	16.1072	16.1072	16.1072	16.1072	16.1072	16.1072	16.1072	16.1072	16.1072	16.1072	16.1072	16.1072	16.1072	16.1072	16.1072
16.0929	16.0929	16.0929	16.0929	16.0929	16.0929	16.0929	16.0929	16.0929	16.0929	16.0929	16.0929	16.0929	16.0929	16.0929	16.0929	16.0929	16.0929	16.0929	16.0929	16.0929	16.0929	16.0929	16.0929	16.0929	16.0929	16.0929	16.0929	16.0929	16.0929	16.0929	16.0929	16.0929	16.0929	16.0929	16.0929	16.0929	16.0929	16.0929	16.0929	16.0929	16.0929	16.0929	16.0929	16.0929	16.0929	16.0929	16.0929	16.0929	16.0929
16.1214	16.1214	16.1214	16.1214	16.1214	16.1214	16.1214	16.1214	16.1214	16.1214	16.1214	16.1214	16.1214	16.1214	16.1214	16.1214	16.1214	16.1214	16.1214	16.1214	16.1214	16.1214	16.1214	16.1214	16.1214	16.1214	16.1214	16.1214	16.1214	16.1214	16.1214	16.1214	16.1214	16.1214	16.1214	16.1214	16.1214	16.1214	16.1214	16.1214	16.1214	16.1214	16.1214	16.1214	16.1214	16.1214	16.1214	16.1214	16.1214	16.1214
16.1214	16.1214	16.1214	16.1214	16.1214	16.1214	16.1214	16.1214	16.1214	16.1214	16.1214	16.1214	16.1214	16.1214	16.1214	16.1214	16.1214	16.1214	16.1214	16.1214	16.1214	16.1214	16.1214	16.1214	16.1214	16.1214	16.1214	16.1214	16.1214	16.1214	16.1214	16.1214	16.1214	16.1214	16.1214	16.1214	16.1214	16.1214	16.1214	16.1214	16.1214	16.1214	16.1214	16.1214	16.1214	16.1214	16.1214	16.1214	16.1214	16.1214
16.0964	16.0964	16.0964	16.0964	16.0964	16.0964	16.0964	16.0964	16.0964	16.0964	16.0964	16.0964	16.0964	16.0964	16.0964	16.0964	16.0964	16.0964	16.0964	16.0964	16.0964	16.0964	16.0964	16.0964	16.0964	16.0964	16.0964	16.0964	16.0964	16.0964	16.0964	16.0964	16.0964	16.0964	16.0964	16.0964	16.0964	16.0964	16.0964	16.0964	16.0964	16.0964	16.0964	16.0964	16.0964	16.0964	16.0964	16.0964	16.0964	16.0964
16.0929	16.0929	16.0929	16.0929	16.0929	16.0929	16.0929	16.0929	16.0929	16.0929	16.0929	16.0929	16.0929	16.0929	16.0929	16.0929	16.0929	16.0929	16.0929	16.0929	16.0929	16.0929	16.0929	16.0929	16.0929	16.0929	16.0929	16.0929	16.0929	16.0929	16.0929	16.0929	16.0929	16.0929	16.0929	16.0929	16.0929	16.0929	16.0929	16.0929	16.0929	16.0929	16.0929	16.0929	16.0929	16.0929	16.0929	16.0929	16.0929	16.0929
16.0679	16.0679	16.0679	16.0679	16.0679	16.0679	16.0679	16.0679	16.0679	16.0679	16.0679	16.0679	16.0679	16.0679	16.0679	16.0679	16.0679	16.0679	16.0679	16.0679	16.0679	16.0679	16.0679	16.0679	16.0679	16.0679	16.0679	16.0679	16.0679	16.0679	16.0679	16.0679	16.0679	16.0679	16.0679	16.0679	16.0679	16.0679	16.0679	16.0679	16.0679	16.0679	16.0679	16.0679	16.0679	16.0679	16.0679	16.0679	16.0679	16.0679
16.0679	16.0679	16.0679	16.0679	16.0679	16.0679	16.0679	16.0679	16.0679	16.0679	16.0679	16.0679	16.0679	16.0679	16.0679	16.0679	16.0679	16.0679	16.0679	16.0679	16.0679	16.0679	16.0679	16.0679	16.0679	16.0679	16.0679	16.0679	16.0679	16.0679	16.0679	16.0679	16.0679	16.0679	16.0679	16.0679	16.0679	16.0679	16.0679	16.0679	16.0679	16.0679	16.0679	16.0679	16.0679	16.0679	16.0679	16.0679	16.0679	16.0679
16.0893	16.0893	16.0893	16.0893	16.0893	16.0893	16.0893	16.0893	16.0893	16.0893	16.0893	16.0893	16.0893	16.0893	16.0893	16.0893	16.0893	16.0893	16.0893	16.0893	16.0893	16.0893	16.0893	16.0893	16.0893	16.0893	16.0893	16.0893	16.0893	16.0893	16.0893	16.0893	16.0893	16.0893	16.0893	16.0893	16.0893	16.0893	16.0893	16.0893	16.0893	16.0893	16.0893	16.0893	16.0893	16.0893	16.0893	16.0893	16.0893	16.0893
16.0893	16.0893	16.0893	16.0893	16.0893	16.0893	16.0893	16.0893	16.0893	16.0893	16.0893	16.0893	16.0893	16.0893	16.0893	16.0893	16.0893	16.0893	16.0893	16.0893	16.0893	16.0893	16.0893	16.0893	16.0893	16.0893	16.0893	16.0893	16.0893	16.0893	16.0893	16.0893	16.0893	16.0893	16.0893	16.0893	16.0893	16.0893	16.0893	16.0893	16.0893	16.0893	16.0893	16.0893	16.0893	16.0893	16.0893	16.0893	16.0893	16.0893
16.075	16.075	16.075	16.075	16.075	16.075	16.075	16.075	16.075	16.075	16.075	16.075	16.075	16.075	16.075	16.075	16.075	16.075	16.075	16.075	16.075	16.075	16.075	16.075	16.075	16.075	16.075	16.075	16.075	16.075	16.075	16.075	16.075	16.075	16.075	16.075	16.075	16.075	16.075	16.075	16.075	16.075	16.075	16.075	16.075	16.075	16.075	16.075	16.075	16.075
16.05	16.05	16.05	16.05	16.05	16.05	16.05	16.05	16.05	16.05	16.05	16.05	16.05	16.05	16.05	16.05	16.05	16.05	16.05	16.05	16.05	16.05	16.05	16.05	16.05	16.05	16.05	16.05	16.05	16.05	16.05	16.05	16.05	16.05	16.05	16.05	16.05	16.05	16.05	16.05	16.05	16.05	16.05	16.05	16.05	16.05	16.05	16.05	16.05	16.05
16.0571	16.0571	16.0571	16.0571	16.0571	16.0571	16.0571	16.0571	16.0571	16.0571	16.0571	16.0571	16.0571	16.0571	16.0571	16.0571	16.0571	16.0571	16.0571	16.0571	16.0571	16.0571	16.0571	16.0571	16.0571	16.0571	16.0571	16.0571	16.0571	16.0571	16.0571	16.0571	16.0571	16.0571	16.0571	16.0571	16.0571	16.0571	16.0571	16.0571	16.0571	16.0571	16.0571	16.0571	16.0571	16.0571	16.0571	16.0571	16.0571	16.0571
16.0571	16.0571	16.0571	16.0571	16.0571	16.0571	16.0571	16.0571	16.0571	16.0571	16.0571	16.0571	16.0571	16.0571	16.0571	16.0571	16.0571	16.0571	16.0571	16.0571	16.0571	16.0571	16.0571	16.0571	16.0571	16.0571	16.0571	16.0571	16.0571	16.0571	16.0571	16.0571	16.0571	16.0571	16.0571	16.0571	16.0571	16.0571	16.0571	16.0571	16.0571	16.0571	16.0571	16.0571	16.0571	16.0571	16.0571	16.0571	16.0571	16.0571
16.0714	16.0714	16.0714	16.0714	16.0714	16.0714	16.0714	16.0714	16.0714	16.0714	16.0714	16.0714	16.0714	16.0714	16.0714	16.0714	16.0714	16.0714	16.0714	16.0714	16.0714	16.0714	16.0714	16.0714	16.0714	16.0714	16.0714	16.0714	16.0714	16.0714	16.0714	16.0714	16.0714	16.0714	16.0714	16.0714	16.0714	16.0714	16.0714	16.0714	16.0714	16.0714	16.0714	16.0714	16.0714	16.0714	16.0714	16.0714	16.0714	16.0714
16.0893	16.0893	16.0893	16.0893	16.0893	16.0893	16.0893	16.0893	16.0893	16.0893	16.0893	16.0893	16.0893	16.0893	16.0893	16.0893	16.0893	16.0893	16.0893	16.0893	16.0893	16.0893	16.0893	16.0893	16.0893	16.0893	16.0893	16.0893	16.0893	16.0893	16.0893	16.0893	16.0893	16.0893	16.0893	16.0893	16.0893	16.0893	16.0893	16.0893	16.0893	16.0893	16.0893	16.0893	16.0893	16.0893	16.0893	16.0893	16.0893	16.0893
16.0607	16.0607	16.0607	16.0607	16.0607	16.0607	16.0607	16.0607	16.0607	16.0607	16.0607	16.0607	16.0607	16.0607	16.0607	16.0607	16.0607	16.0607	16.0607	16.0607	16.0607	16.0607	16.0607	16.0607	16.0607	16.0607	16.0607	16.0607	16.0607	16.0607	16.0607	16.0607	16.0607	16.0607	16.0607	16.0607	16.0607	16.0607	16.0607	16.0607	16.0607	16.0607	16.0607	16.0607	16.0607	16.0607	16.0607	16.0607	16.0607	16.0607
16.0607	16.0607	16.0607	16.0607	16.0607	16.0607	16.0607	16.0607	16.0607	16.0607	16.0607	16.0607	16.0607	16.0607	16.0607	16.0607	16.0607	16.0607	16.0607	16.0607	16.0607	16.0607	16.0607	16.0607	16.0607	16.0607	16.0607	16.0607	16.0607	16.0607	16.0607	16.0607	16.0607	16.0607	16.0607	16.0607	16.0607	16.0607	16.0607	16.0607	16.0607	16.0607	16.0607	16.0607	16.0607	16.0607	16.0607	16.0607	16.0607	16.0607
16.0214	16.0214	16.0214	16.0214	16.0214	16.0214	16.0214	16.0214	16.0214	16.0214	16.0214	16.0214	16.0214	16.0214	16.0214	16.0214	16.0214	16.0214	16.0214	16.0214	16.0214	16.0214	16.0214	16.0214	16.0214	16.0214	16.0214	16.0214	16.0214	16.0214	16.0214	16.0214	16.0214	16.0214	16.0214	16.0214	16.0214	16.0214	16.0214	16.0214	16.0214	16.0214	16.0214	16.0214	16.0214	16.0214	16.0214	16.0214	16.0214	16.0214
16.0036	16.0036	16.0036	16.0036	16.0036	16.0036	16.0036	16.0036	16.0036	16.0036	16.0036	16.0036	16.0036	16.0036	16.0036	16.0036	16.0036	16.0036	16.0036	16.0036	16.0036	16.0036	16.0036	16.0036	16.0036	16.0036	16.0036	16.0036	16.0036	16.0036	16.0036	16.0036	16.0036	16.0036	16.0036	16.0036	16.0036	16.0036	16.0036	16.0036	16.0036	16.0036	16.0036	16.0036	16.0036	16.0036	16.0036	16.0036	16.0036	16.0036
15.9893	15.9893	15.9893	15.9893	15.9893	15.9893	15.9893	15.9893	15.9893	15.9893	15.9893	15.9893	15.9893	15.9893	15.9893	15.9893	15.9893	15.9893	15.9893	15.9893	15.9893	15.9893	15.9893	15.9893	15.9893	15.9893	15.9893	15.9893	15.9893	15.9893	15.9893	15.9893	15.9893	15.9893	15.9893	15.9893	15.9893	15.9893	15.9893	15.9893	15.9893	15.9893	15.9893	15.9893	15.9893	15.9893	15.9893	15.9893	15.9893	15.9893
15.9928	15.9928	15.9928	15.9928	15.9928	15.9928	15.9928	15.9928	15.9928	15.9928	15.9928	15.9928	15.9928	15.9928	15.9928	15.9928	15.9928	15.9928	15.9928	15.9928	15.9928	15.9928	15.9928	15.9928	15.9928	15.9928	15.9928	15.9928	15.9928	15.9928	15.9928	15.9928	15.9928	15.9928	15.9928	15.9928	15.9928	15.9928	15.9928	15.9928	15.9928	15.9928	15.9928	15.9928	15.9928	15.9928	15.9928	15.9928	15.9928	15.9928
15.9857	15.9857	15.9857	15.9857	15.9857	15.9857	15.9857	15.9857	15.9857	15.9857	15.9857	15.9857	15.9857	15.9857	15.9857	15.9857	15.9857	15.9857	15.9857	15.9857	15.9857	15.9857	15.9857	15.9857	15.9857	15.9857	15.9857	15.9857	15.9857	15.9857	15.9857	15.9857	15.9857	15.9857	15.9857	15.9857	15.9857	15.9857	15.9857	15.9857	15.9857	15.9857	15.9857	15.9857	15.9857	15.9857	15.9857	15.9857	15.9857	15.9857
15.9464	15.9464	15.9464	15.9464	15.9464	15.9464	15.9464	15.9464	15.9464	15.9464	15.9464	15.9464	15.9464	15.9464	15.9464	15.9464	15.9464	15.9464	15.9464	15.9464	15.9464	15.9464	15.9464	15.9464	15.9464	15.9464	15.9464	15.9464	15.9464	15.9464	15.9464	15.9464	15.9464	15.9464	15.9464	15.9464	15.9464	15.9464	15.9464	15.9464	15.9464	15.9464	15.9464	15.9464	15.9464	15.9464	15.9464	15.9464	15.9464	15.9464
15.95	15.95	15.95	15.95	15.95	15.95	15.95	15.95	15.95	15.95	15.95	15.95	15.95	15.95	15.95	15.95	15.95	15.95	15.95	15.95	15.95	15.95	15.95	15.95	15.95	15.95	15.95	15.95	15.95	15.95	15.95	15.95	15.95	15.95	15.95	15.95	15.95	15.95	15.95	15.95	15.95	15.95	15.95	15.95	15.95	15.95	15.95	15.95	15.95	15.95
15.9107	15.9107	15.9107	15.9107	15.9107	15.9107	15.9107	15.9107	15.9107	15.9107	15.9107	15.9107	15.9107	15.9107	15.9107	15.9107	15.9107	15.9107	15.9107	15.9107	15.9107	15.9107	15.9107	15.9107	15.9107	15.9107	15.9107	15.9107	15.9107	15.9107	15.9107	15.9107	15.9107	15.9107	15.9107	15.9107	15.9107	15.9107	15.9107	15.9107	15.9107	15.9107	15.9107	15.9107	15.9107	15.9107	15.9107	15.9107	15.9107	15.9107
15.9428	15.9428	15.9428	15.9428	15.9428	15.9428	15.9428	15.9428	15.9428	15.9428	15.9428	15.9428	15.9428	15.9428	15.9428	15.9428	15.9428	15.9428	15.9428	15.9428	15.9428	15.9428	15.9428	15.9428	15.9428	15.9428	15.9428	15.9428	15.9428	15.9428	15.9428	15.9428	15.9428	15.9428	15.9428	15.9428	15.9428	15.9428	15.9428	15.9428	15.9428	15.9428	15.9428	15.9428	15.9428	15.9428	15.9428	15.9428	15.9428	15.9428
15.8928	15.8928	15.8928	15.8928	15.8928	15.8928	15.8928	15.8928	15.8928	15.8928	15.8928	15.8928	15.8928	15.8928	15.8928	15.8928	15.8928	15.8928	15.8928	15.8928	15.8928	15.8928	15.8928	15.8928	15.8928	15.8928	15.8928	15.8928	15.8928	15.8928	15.8928	15.8928	15.8928	15.8928	15.8928	15.8928	15.8928	15.8928	15.8928	15.8928	15.8928	15.8928	15.8928	15.8928	15.8928	15.8928	15.8928	15.8928	15.8928	15.8928
15.9071	15.9071	15.9071	15.9071	15.9071	15.9071	15.9071	15.9071	15.9071	15.9071	15.9071	15.9071	15.9071	15.9071	15.9071	15.9071	15.9071	15.9071	15.9071	15.9071	15.9071	15.9071	15.9071	15.9071	15.9071	15.9071	15.9071	15.9071	15.9071	15.9071	15.9071	15.9071	15.9071	15.9071	15.9071	15.9071	15.9071	15.9071	15.9071	15.9071	15.9071	15.9071	15.9071	15.9071	15.9071	15.9071	15.9071	15.9071	15.9071	15.9071
15.9214	15.9214	15.9214	15.9214	15.9214	15.9214	15.9214	15.9214	15.9214	15.9214	15.9214	15.9214	15.9214	15.9214	15.9214	15.9214	15.9214	15.9214	15.9214	15.9214	15.9214	15.9214	15.9214	15.9214	15.9214	15.9214	15.9214	15.9214	15.9214	15.9214	15.9214	15.9214	15.9214	15.9214	15.9214	15.9214	15.9214	15.9214	15.9214	15.9214	15.9214	15.9214	15.9214	15.9214	15.9214	15.9214	15.9214	15.9214	15.9214	15.9214
15.8464	15.8464	15.8464	15.8464	15.8464	15.8464	15.8464	15.8464	15.8464	15.8464	15.8464	15.8464	15.8464	15.8464	15.8464	15.8464	15.8464	15.8464	15.8464	15.8464	15.8464	15.8464	15.8464	15.8464	15.8464	15.8464	15.8464	15.8464	15.8464	15.8464	15.8464	15.8464	15.8464	15.8464	15.8464	15.8464	15.8464	15.8464	15.8464	15.8464	15.8464	15.8464	15.8464	15.8464	15.8464	15.8464	15.8464	15.8464	15.8464	15.8464
15.8357	15.8357	15.8357	15.8357	15.8357	15.8357	15.8357	15.8357	15.8357	15.8357	15.8357	15.8357	15.8357	15.8357	15.8357	15.8357	15.8357	15.8357	15.8357	15.8357	15.8357	15.8357	15.8357	15.8357	15.8357	15.8357	15.8357	15.8357	15.8357	15.8357	15.8357	15.8357	15.8357	15.8357	15.8357	15.8357	15.8357	15.8357	15.8357	15.8357	15.8357	15.8357	15.8357	15.8357	15.8357	15.8357	15.8357	15.8357	15.8357	15.8357
15.8357	15.8357	15.8357	15.8357	15.8357	15.8357	15.8357	15.8357	15.8357	15.8357	15.8357	15.8357	15.8357	15.8357	15.8357	15.8357	15.8357	15.8357	15.8357	15.8357	15.8357	15.8357	15.8357	15.8357	15.8357	15.8357	15.8357	15.8357	15.8357	15.8357	15.8357	15.8357	15.8357	15.8357	15.8357	15.8357	15.8357	15.8357	15.8357	15.8357	15.8357	15.8357	15.8357	15.8357	15.8357	15.8357	15.8357	15.8357	15.8357	15.8357
15.7642	15.7642	15.7642	15.7642	15.7642	15.7642	15.7642	15.7642	15.7642	15.7642	15.7642	15.7642	15.7642	15.7642	15.7642	15.7642	15.7642	15.7642	15.7642	15.7642	15.7642	15.7642	15.7642	15.7642	15.7642	15.7642	15.7642	15.7642	15.7642	15.7642	15.7642	15.7642	15.7642	15.7642	15.7642	15.7642	15.7642	15.7642	15.7642	15.7642	15.7642	15.7642	15.7642	15.7642	15.7642	15.7642	15.7642	15.7642	15.7642	15.7642
15.7535	15.7535	15.7535	15.7535	15.7535	15.7535	15.7535	15.7535	15.7535	15.7535	15.7535	15.7535	15.7535	15.7535	15.7535	15.7535	15.7535	15.7535	15.7535	15.7535	15.7535	15.7535	15.7535	15.7535	15.7535	15.7535	15.7535	15.7535	15.7535	15.7535	15.7535	15.7535	15.7535	15.7535	15.7535	15.7535	15.7535	15.7535	15.7535	15.7535	15.7535	15.7535	15.7535	15.7535	15.7535	15.7535	15.7535	15.7535	15.7535	15.7535
15.6999	15.6999	15.6999	15.6999	15.6999	15.6999	15.6999	15.6999	15.6999	15.6999	15.6999	15.6999	15.6999	15.6999	15.6999	15.6999	15.6999	15.6999	15.6999	15.6999	15.6999	15.6999	15.6999	15.6999	15.6999	15.6999	15.6999	15.6999	15.6999	15.6999	15.6999	15.6999	15.6999	15.6999	15.6999	15.6999	15.6999	15.6999	15.6999	15.6999	15.6999	15.6999	15.6999	15.6999	15.6999	15.6999	15.6999	15.6999	15.6999	15.6999
15.6749	15.6749	15.6749	15.6749	15.6749	15.6749	15.6749	15.6749	15.6749	15.6749	15.6749	15.6749	15.6749	15.6749	15.6749	15.6749	15.6749	15.6749	15.6749	15.6749	15.6749	15.6749	15.6749	15.6749	15.6749	15.6749	15.6749	15.6749	15.6749	15.6749	15.6749	15.6749	15.6749	15.6749	15.6749	15.6749	15.6749	15.6749	15.6749	15.6749	15.6749	15.6749	15.6749	15.6749	15.6749	15.6749	15.6749	15.6749	15.6749	15.6749
15.657	15.657	15.657	15.657	15.657	15.657	15.657	15.657	15.657	15.657	15.657	15.657	15.657	15.657	15.657	15.657	15.657	15.657	15.657	15.657	15.657	15.657	15.657	15.657	15.657	15.657	15.657	15.657	15.657	15.657	15.657	15.657	15.657	15.657	15.657	15.657	15.657	15.657	15.657	15.657	15.657	15.657	15.657	15.657	15.657	15.657	15.657	15.657	15.657	15.657
15.6285	15.6285	15.6285	15.6285	15.6285	15.6285	15.6285	15.6285	15.6285	15.6285	15.6285	15.6285	15.6285	15.6285	15.6285	15.6285	15.6285	15.6285	15.6285	15.6285	15.6285	15.6285	15.6285	15.6285	15.6285	15.6285	15.6285	15.6285	15.6285	15.6285	15.6285	15.6285	15.6285	15.6285	15.6285	15.6285	15.6285	15.6285	15.6285	15.6285	15.6285	15.6285	15.6285	15.6285	15.6285	15.6285	15.6285	15.6285	15.6285	15.6285
15.6178	15.6178	15.6178	15.6178	15.6178	15.6178	15.6178	15.6178	15.6178	15.6178	15.6178	15.6178	15.6178	15.6178	15.6178	15.6178	15.6178	15.6178	15.6178	15.6178	15.6178	15.6178	15.6178	15.6178	15.6178	15.6178	15.6178	15.6178	15.6178	15.6178	15.6178	15.6178	15.6178	15.6178	15.6178	15.6178	15.6178	15.6178	15.6178	15.6178	15.6178	15.6178	15.6178	15.6178	15.6178	15.6178	15.6178	15.6178	15.6178	15.6178
15.6035	15.6035	15.6035	15.6035	15.6035	15.6035	15.6035	15.6035	15.6035	15.6035	15.6035	15.6035	15.6035	15.6035	15.6035	15.6035	15.6035	15.6035	15.6035	15.6035	15.6035	15.6035	15.6035	15.6035	15.6035	15.6035	15.6035	15.6035	15.6035	15.6035	15.6035	15.6035	15.6035	15.6035	15.6035	15.6035	15.6035	15.6035	15.6035	15.6035	15.6035	15.6035	15.6035	15.6035	15.6035	15.6035	15.6035	15.6035	15.6035	15.6035
15.5392	15.5392	15.5392	15.5392	15.5392	15.5392	15.5392	15.5392	15.5392	15.5392	15.5392	15.5392	15.5392	15.5392	15.5392	15.5392	15.5392	15.5392	15.5392	15.5392	15.5392	15.5392	15.5392	15.5392	15.5392	15.5392	15.5392	15.5392	15.5392	15.5392	15.5392	15.5392	15.5392	15.5392	15.5392	15.5392	15.5392	15.5392	15.5392	15.5392	15.5392	15.5392	15.5392	15.5392	15.5392	15.5392	15.5392	15.5392	15.5392	15.5392
15.4784	15.4784	15.4784	15.4784	15.4784	15.4784	15.4784	15.4784	15.4784	15.4784	15.4784	15.4784	15.4784	15.4784	15.4784	15.4784	15.4784	15.4784	15.4784	15.4784	15.4784	15.4784	15.4784	15.4784	15.4784	15.4784	15.4784	15.4784	15.4784	15.4784	15.4784	15.4784	15.4784	15.4784	15.4784	15.4784	15.4784	15.4784	15.4784	15.4784	15.4784	15.4784	15.4784	15.4784	15.4784	15.4784	15.4784	15.4784	15.4784	15.4784
15.4999	15.4999	15.4999	15.4999	15.4999	15.4999	15.4999	15.4999	15.4999	15.4999	15.4999	15.4999	15.4999	15.4999	15.4999	15.4999	15.4999	15.4999	15.4999	15.4999	15.4999	15.4999	15.4999	15.4999	15.4999	15.4999	15.4999	15.4999	15.4999	15.4999	15.4999	15.4999	15.4999	15.4999	15.4999	15.4999	15.4999	15.4999	15.4999	15.4999	15.4999	15.4999	15.4999	15.4999	15.4999	15.4999	15.4999	15.4999	15.4999	15.4999
15.4641	15.4641	15.4641	15.4641	15.4641	15.4641	15.4641	15.4641	15.4641	15.4641	15.4641	15.4641	15.4641	15.4641	15.4641	15.4641	15.4641	15.4641	15.4641	15.4641	15.4641	15.4641	15.4641	15.4641	15.4641	15.4641	15.4641	15.4641	15.4641	15.4641	15.4641	15.4641	15.4641	15.4641	15.4641	15.4641	15.4641	15.4641	15.4641	15.4641	15.4641	15.4641	15.4641	15.4641	15.4641	15.4641	15.4641	15.4641	15.4641	15.4641
15.4463	15.4463	15.4463	15.4463	15.4463	15.4463	15.4463	15.4463	15.4463	15.4463	15.4463	15.4463	15.4463	15.4463	15.4463	15.4463	15.4463	15.4463	15.4463	15.4463	15.4463	15.4463	15.4463	15.4463	15.4463	15.4463	15.4463	15.4463	15.4463	15.4463	15.4463	15.4463	15.4463	15.4463	15.4463	15.4463	15.4463	15.4463	15.4463	15.4463	15.4463	15.4463	15.4463	15.4463	15.4463	15.4463	15.4463	15.4463	15.4463	15.4463
15.4106	15.4106	15.4106	15.4106	15.4106	15.4106	15.4106	15.4106	15.4106	15.4106	15.4106	15.4106	15.4106	15.4106	15.4106	15.4106	15.4106	15.4106	15.4106	15.4106	15.4106	15.4106	15.4106	15.4106	15.4106	15.4106	15.4106	15.4106	15.4106	15.4106	15.4106	15.4106	15.4106	15.4106	15.4106	15.4106	15.4106	15.4106	15.4106	15.4106	15.4106	15.4106	15.4106	15.4106	15.4106	15.4106	15.4106	15.4106	15.4106	15.4106
15.3963	15.3963	15.3963	15.3963	15.3963	15.3963	15.3963	15.3963	15.3963	15.3963	15.3963	15.3963	15.3963	15.3963	15.3963	15.3963	15.3963	15.3963	15.3963	15.3963	15.3963	15.3963	15.3963	15.3963	15.3963	15.3963	15.3963	15.3963	15.3963	15.3963	15.3963	15.3963	15.3963	15.3963	15.3963	15.3963	15.3963	15.3963	15.3963	15.3963	15.3963	15.3963	15.3963	15.3963	15.3963	15.3963	15.3963	15.3963	15.3963	15.3963
15.4034	15.4034	15.4034	15.4034	15.4034	15.4034	15.4034	15.4034	15.4034	15.4034	15.4034	15.4034	15.4034	15.4034	15.4034	15.4034	15.4034	15.4034	15.4034	15.4034	15.4034	15.4034	15.4034	15.4034	15.4034	15.4034	15.4034	15.4034	15.4034	15.4034	15.4034	15.4034	15.4034	15.4034	15.4034	15.4034	15.4034	15.4034	15.4034	15.4034	15.4034	15.4034	15.4034	15.4034	15.4034	15.4034	15.4034	15.4034	15.4034	15.4034
15.357	15.357	15.357	15.357	15.357	15.357	15.357	15.357	15.357	15.357	15.357	15.357	15.357	15.357	15.357	15.357	15.357	15.357	15.357	15.357	15.357	15.357	15.357	15.357	15.357	15.357	15.357	15.357	15.357	15.357	15.357	15.357	15.357	15.357	15.357	15.357	15.357	15.357	15.357	15.357	15.357	15.357	15.357	15.357	15.357	15.357	15.357	15.357	15.357	15.357
15.3355	15.3355	15.3355	15.3355	15.3355	15.3355	15.3355	15.3355	15.3355	15.3355	15.3355	15.3355	15.3355	15.3355	15.3355	15.3355	15.3355	15.3355	15.3355	15.3355	15.3355	15.3355	15.3355	15.3355	15.3355	15.3355	15.3355	15.3355	15.3355	15.3355	15.3355	15.3355	15.3355	15.3355	15.3355	15.3355	15.3355	15.3355	15.3355	15.3355	15.3355	15.3355	15.3355	15.3355	15.3355	15.3355	15.3355	15.3355	15.3355	15.3355
15.3713	15.3713	15.3713	15.3713	15.3713	15.3713	15.3713	15.3713	15.3713	15.3713	15.3713	15.3713	15.3713	15.3713	15.3713	15.3713	15.3713	15.3713	15.3713	15.3713	15.3713	15.3713	15.3713	15.3713	15.3713	15.3713	15.3713	15.3713	15.3713	15.3713	15.3713	15.3713	15.3713	15.3713	15.3713	15.3713	15.3713	15.3713	15.3713	15.3713	15.3713	15.3713	15.3713	15.3713	15.3713	15.3713	15.3713	15.3713	15.3713	15.3713
15.3498	15.3498	15.3498	15.3498	15.3498	15.3498	15.3498	15.3498	15.3498	15.3498	15.3498	15.3498	15.3498	15.3498	15.3498	15.3498	15.3498	15.3498	15.3498	15.3498	15.3498	15.3498	15.3498	15.3498	15.3498	15.3498	15.3498	15.3498	15.3498	15.3498	15.3498	15.3498	15.3498	15.3498	15.3498	15.3498	15.3498	15.3498	15.3498	15.3498	15.3498	15.3498	15.3498	15.3498	15.3498	15.3498	15.3498	15.3498	15.3498	15.3498
15.2963	15.2963	15.2963	15.2963	15.2963	15.2963	15.2963	15.2963	15.2963	15.2963	15.2963	15.2963	15.2963	15.2963	15.2963	15.2963	15.2963	15.2963	15.2963	15.2963	15.2963	15.2963	15.2963	15.2963	15.2963	15.2963	15.2963	15.2963	15.2963	15.2963	15.2963	15.2963	15.2963	15.2963	15.2963	15.2963	15.2963	15.2963	15.2963	15.2963	15.2963	15.2963	15.2963	15.2963	15.2963	15.2963	15.2963	15.2963	15.2963	15.2963
15.2998	15.2998	15.2998	15.2998	15.2998	15.2998	15.2998	15.2998	15.2998	15.2998	15.2998	15.2998	15.2998	15.2998	15.2998	15.2998	15.2998	15.2998	15.2998	15.2998	15.2998	15.2998	15.2998	15.2998	15.2998	15.2998	15.2998	15.2998	15.2998	15.2998	15.2998	15.2998	15.2998	15.2998	15.2998	15.2998	15.2998	15.2998	15.2998	15.2998	15.2998	15.2998	15.2998	15.2998	15.2998	15.2998	15.2998	15.2998	15.2998	15.2998
15.2712	15.2712	15.2712	15.2712	15.2712	15.2712	15.2712	15.2712	15.2712	15.2712	15.2712	15.2712	15.2712	15.2712	15.2712	15.2712	15.2712	15.2712	15.2712	15.2712	15.2712	15.2712	15.2712	15.2712	15.2712	15.2712	15.2712	15.2712	15.2712	15.2712	15.2712	15.2712	15.2712	15.2712	15.2712	15.2712	15.2712	15.2712	15.2712	15.2712	15.2712	15.2712	15.2712	15.2712	15.2712	15.2712	15.2712	15.2712	15.2712	15.2712
15.2355	15.2355	15.2355	15.2355	15.2355	15.2355	15.2355	15.2355	15.2355	15.2355	15.2355	15.2355	15.2355	15.2355	15.2355	15.2355	15.2355	15.2355	15.2355	15.2355	15.2355	15.2355	15.2355	15.2355	15.2355	15.2355	15.2355	15.2355	15.2355	15.2355	15.2355	15.2355	15.2355	15.2355	15.2355	15.2355	15.2355	15.2355	15.2355	15.2355	15.2355	15.2355	15.2355	15.2355	15.2355	15.2355	15.2355	15.2355	15.2355	15.2355
15.2498	15.2498	15.2498	15.2498	15.2498	15.2498	15.2498	15.2498	15.2498	15.2498	15.2498	15.2498	15.2498	15.2498	15.2498	15.2498	15.2498	15.2498	15.2498	15.2498	15.2498	15.2498	15.2498	15.2498	15.2498	15.2498	15.2498	15.2498	15.2498	15.2498	15.2498	15.2498	15.2498	15.2498	15.2498	15.2498	15.2498	15.2498	15.2498	15.2498	15.2498	15.2498	15.2498	15.2498	15.2498	15.2498	15.2498	15.2498	15.2498	15.2498
15.2177	15.2177	15.2177	15.2177	15.2177	15.2177	15.2177	15.2177	15.2177	15.2177	15.2177	15.2177	15.2177	15.2177	15.2177	15.2177	15.2177	15.2177	15.2177	15.2177	15.2177	15.2177	15.2177	15.2177	15.2177	15.2177	15.2177	15.2177	15.2177	15.2177	15.2177	15.2177	15.2177	15.2177	15.2177	15.2177	15.2177	15.2177	15.2177	15.2177	15.2177	15.2177	15.2177	15.2177	15.2177	15.2177	15.2177	15.2177	15.2177	15.2177
15.2141	15.2141	15.2141	15.2141	15.2141	15.2141	15.2141	15.2141	15.2141	15.2141	15.2141	15.2141	15.2141	15.2141	15.2141	15.2141	15.2141	15.2141	15.2141	15.2141	15.2141	15.2141	15.2141	15.2141	15.2141	15.2141	15.2141	15.2141	15.2141	15.2141	15.2141	15.2141	15.2141	15.2141	15.2141	15.2141	15.2141	15.2141	15.2141	15.2141	15.2141	15.2141	15.2141	15.2141	15.2141	15.2141	15.2141	15.2141	15.2141	15.2141
15.1712	15.1712	15.1712	15.1712	15.1712	15.1712	15.1712	15.1712	15.1712	15.1712	15.1712	15.1712	15.1712	15.1712	15.1712	15.1712	15.1712	15.1712	15.1712	15.1712	15.1712	15.1712	15.1712	15.1712	15.1712	15.1712	15.1712	15.1712	15.1712	15.1712	15.1712	15.1712	15.1712	15.1712	15.1712	15.1712	15.1712	15.1712	15.1712	15.1712	15.1712	15.1712	15.1712	15.1712	15.1712	15.1712	15.1712	15.1712	15.1712	15.1712
15.1605	15.1605	15.1605	15.1605	15.1605	15.1605	15.1605	15.1605	15.1605	15.1605	15.1605	15.1605	15.1605	15.1605	15.1605	15.1605	15.1605	15.1605	15.1605	15.1605	15.1605	15.1605	15.1605	15.1605	15.1605	15.1605	15.1605	15.1605	15.1605	15.1605	15.1605	15.1605	15.1605	15.1605	15.1605	15.1605	15.1605	15.1605	15.1605	15.1605	15.1605	15.1605	15.1605	15.1605	15.1605	15.1605	15.1605	15.1605	15.1605	15.1605
15.1355	15.1355	15.1355	15.1355	15.1355	15.1355	15.1355	15.1355	15.1355	15.1355	15.1355	15.1355	15.1355	15.1355	15.1355	15.1355	15.1355	15.1355	15.1355	15.1355	15.1355	15.1355	15.1355	15.1355	15.1355	15.1355	15.1355	15.1355	15.1355	15.1355	15.1355	15.1355	15.1355	15.1355	15.1355	15.1355	15.1355	15.1355	15.1355	15.1355	15.1355	15.1355	15.1355	15.1355	15.1355	15.1355	15.1355	15.1355	15.1355	15.1355
15.1069	15.1069	15.1069	15.1069	15.1069	15.1069	15.1069	15.1069	15.1069	15.1069	15.1069	15.1069	15.1069	15.1069	15.1069	15.1069	15.1069	15.1069	15.1069	15.1069	15.1069	15.1069	15.1069	15.1069	15.1069	15.1069	15.1069	15.1069	15.1069	15.1069	15.1069	15.1069	15.1069	15.1069	15.1069	15.1069	15.1069	15.1069	15.1069	15.1069	15.1069	15.1069	15.1069	15.1069	15.1069	15.1069	15.1069	15.1069	15.1069	15.1069
15.0748	15.0748	15.0748	15.0748	15.0748	15.0748	15.0748	15.0748	15.0748	15.0748	15.0748	15.0748	15.0748	15.0748	15.0748	15.0748	15.0748	15.0748	15.0748	15.0748	15.0748	15.0748	15.0748	15.0748	15.0748	15.0748	15.0748	15.0748	15.0748	15.0748	15.0748	15.0748	15.0748	15.0748	15.0748	15.0748	15.0748	15.0748	15.0748	15.0748	15.0748	15.0748	15.0748	15.0748	15.0748	15.0748	15.0748	15.0748	15.0748	15.0748
15.0676	15.0676	15.0676	15.0676	15.0676	15.0676	15.0676	15.0676	15.0676	15.0676	15.0676	15.0676	15.0676	15.0676	15.0676	15.0676	15.0676	15.0676	15.0676	15.0676	15.0676	15.0676	15.0676	15.0676	15.0676	15.0676	15.0676	15.0676	15.0676	15.0676	15.0676	15.0676	15.0676	15.0676	15.0676	15.0676	15.0676	15.0676	15.0676	15.0676	15.0676	15.0676	15.0676	15.0676	15.0676	15.0676	15.0676	15.0676	15.0676	15.0676
15.0319	15.0319	15.0319	15.0319	15.0319	15.0319	15.0319	15.0319	15.0319	15.0319	15.0319	15.0319	15.0319	15.0319	15.0319	15.0319	15.0319	15.0319	15.0319	15.0319	15.0319	15.0319	15.0319	15.0319	15.0319	15.0319	15.0319	15.0319	15.0319	15.0319	15.0319	15.0319	15.0319	15.0319	15.0319	15.0319	15.0319	15.0319	15.0319	15.0319	15.0319	15.0319	15.0319	15.0319	15.0319	15.0319	15.0319	15.0319	15.0319	15.0319
15.0176	15.0176	15.0176	15.0176	15.0176	15.0176	15.0176	15.0176	15.0176	15.0176	15.0176	15.0176	15.0176	15.0176	15.0176	15.0176	15.0176	15.0176	15.0176	15.0176	15.0176	15.0176	15.0176	15.0176	15.0176	15.0176	15.0176	15.0176	15.0176	15.0176	15.0176	15.0176	15.0176	15.0176	15.0176	15.0176	15.0176	15.0176	15.0176	15.0176	15.0176	15.0176	15.0176	15.0176	15.0176	15.0176	15.0176	15.0176	15.0176	15.0176
14.9855	14.9855	14.9855	14.9855	14.9855	14.9855	14.9855	14.9855	14.9855	14.9855	14.9855	14.9855	14.9855	14.9855	14.9855	14.9855	14.9855	14.9855	14.9855	14.9855	14.9855	14.9855	14.9855	14.9855	14.9855	14.9855	14.9855	14.9855	14.9855	14.9855	14.9855	14.9855	14.9855	14.9855	14.9855	14.9855	14.9855	14.9855	14.9855	14.9855	14.9855	14.9855	14.9855	14.9855	14.9855	14.9855	14.9855	14.9855	14.9855	14.9855
14.989	14.989	14.989	14.989	14.989	14.989	14.989	14.989	14.989	14.989	14.989	14.989	14.989	14.989	14.989	14.989	14.989	14.989	14.989	14.989	14.989	14.989	14.989	14.989	14.989	14.989	14.989	14.989	14.989	14.989	14.989	14.989	14.989	14.989	14.989	14.989	14.989	14.989	14.989	14.989	14.989	14.989	14.989	14.989	14.989	14.989	14.989	14.989	14.989	14.989
14.9605	14.9605	14.9605	14.9605	14.9605	14.9605	14.9605	14.9605	14.9605	14.9605	14.9605	14.9605	14.9605	14.9605	14.9605	14.9605	14.9605	14.9605	14.9605	14.9605	14.9605	14.9605	14.9605	14.9605	14.9605	14.9605	14.9605	14.9605	14.9605	14.9605	14.9605	14.9605	14.9605	14.9605	14.9605	14.9605	14.9605	14.9605	14.9605	14.9605	14.9605	14.9605	14.9605	14.9605	14.9605	14.9605	14.9605	14.9605	14.9605	14.9605
14.9712	14.9712	14.9712	14.9712	14.9712	14.9712	14.9712	14.9712	14.9712	14.9712	14.9712	14.9712	14.9712	14.9712	14.9712	14.9712	14.9712	14.9712	14.9712	14.9712	14.9712	14.9712	14.9712	14.9712	14.9712	14.9712	14.9712	14.9712	14.9712	14.9712	14.9712	14.9712	14.9712	14.9712	14.9712	14.9712	14.9712	14.9712	14.9712	14.9712	14.9712	14.9712	14.9712	14.9712	14.9712	14.9712	14.9712	14.9712	14.9712	14.9712
14.939	14.939	14.939	14.939	14.939	14.939	14.939	14.939	14.939	14.939	14.939	14.939	14.939	14.939	14.939	14.939	14.939	14.939	14.939	14.939	14.939	14.939	14.939	14.939	14.939	14.939	14.939	14.939	14.939	14.939	14.939	14.939	14.939	14.939	14.939	14.939	14.939	14.939	14.939	14.939	14.939	14.939	14.939	14.939	14.939	14.939	14.939	14.939	14.939	14.939
14.9247	14.9247	14.9247	14.9247	14.9247	14.9247	14.9247	14.9247	14.9247	14.9247	14.9247	14.9247	14.9247	14.9247	14.9247	14.9247	14.9247	14.9247	14.9247	14.9247	14.9247	14.9247	14.9247	14.9247	14.9247	14.9247	14.9247	14.9247	14.9247	14.9247	14.9247	14.9247	14.9247	14.9247	14.9247	14.9247	14.9247	14.9247	14.9247	14.9247	14.9247	14.9247	14.9247	14.9247	14.9247	14.9247	14.9247	14.9247	14.9247	14.9247
14.9069	14.9069	14.9069	14.9069	14.9069	14.9069	14.9069	14.9069	14.9069	14.9069	14.9069	14.9069	14.9069	14.9069	14.9069	14.9069	14.9069	14.9069	14.9069	14.9069	14.9069	14.9069	14.9069	14.9069	14.9069	14.9069	14.9069	14.9069	14.9069	14.9069	14.9069	14.9069	14.9069	14.9069	14.9069	14.9069	14.9069	14.9069	14.9069	14.9069	14.9069	14.9069	14.9069	14.9069	14.9069	14.9069	14.9069	14.9069	14.9069	14.9069
14.8604	14.8604	14.8604	14.8604	14.8604	14.8604	14.8604	14.8604	14.8604	14.8604	14.8604	14.8604	14.8604	14.8604	14.8604	14.8604	14.8604	14.8604	14.8604	14.8604	14.8604	14.8604	14.8604	14.8604	14.8604	14.8604	14.8604	14.8604	14.8604	14.8604	14.8604	14.8604	14.8604	14.8604	14.8604	14.8604	14.8604	14.8604	14.8604	14.8604	14.8604	14.8604	14.8604	14.8604	14.8604	14.8604	14.8604	14.8604	14.8604	14.8604
14.8533	14.8533	14.8533	14.8533	14.8533	14.8533	14.8533	14.8533	14.8533	14.8533	14.8533	14.8533	14.8533	14.8533	14.8533	14.8533	14.8533	14.8533	14.8533	14.8533	14.8533	14.8533	14.8533	14.8533	14.8533	14.8533	14.8533	14.8533	14.8533	14.8533	14.8533	14.8533	14.8533	14.8533	14.8533	14.8533	14.8533	14.8533	14.8533	14.8533	14.8533	14.8533	14.8533	14.8533	14.8533	14.8533	14.8533	14.8533	14.8533	14.8533
14.8462	14.8462	14.8462	14.8462	14.8462	14.8462	14.8462	14.8462	14.8462	14.8462	14.8462	14.8462	14.8462	14.8462	14.8462	14.8462	14.8462	14.8462	14.8462	14.8462	14.8462	14.8462	14.8462	14.8462	14.8462	14.8462	14.8462	14.8462	14.8462	14.8462	14.8462	14.8462	14.8462	14.8462	14.8462	14.8462	14.8462	14.8462	14.8462	14.8462	14.8462	14.8462	14.8462	14.8462	14.8462	14.8462	14.8462	14.8462	14.8462	14.8462
14.7819	14.7819	14.7819	14.7819	14.7819	14.7819	14.7819	14.7819	14.7819	14.7819	14.7819	14.7819	14.7819	14.7819	14.7819	14.7819	14.7819	14.7819	14.7819	14.7819	14.7819	14.7819	14.7819	14.7819	14.7819	14.7819	14.7819	14.7819	14.7819	14.7819	14.7819	14.7819	14.7819	14.7819	14.7819	14.7819	14.7819	14.7819	14.7819	14.7819	14.7819	14.7819	14.7819	14.7819	14.7819	14.7819	14.7819	14.7819	14.7819	14.7819
14.8176	14.8176	14.8176	14.8176	14.8176	14.8176	14.8176	14.8176	14.8176	14.8176	14.8176	14.8176	14.8176	14.8176	14.8176	14.8176	14.8176	14.8176	14.8176	14.8176	14.8176	14.8176	14.8176	14.8176	14.8176	14.8176	14.8176	14.8176	14.8176	14.8176	14.8176	14.8176	14.8176	14.8176	14.8176	14.8176	14.8176	14.8176	14.8176	14.8176	14.8176	14.8176	14.8176	14.8176	14.8176	14.8176	14.8176	14.8176	14.8176	14.8176
14.7747	14.7747	14.7747	14.7747	14.7747	14.7747	14.7747	14.7747	14.7747	14.7747	14.7747	14.7747	14.7747	14.7747	14.7747	14.7747	14.7747	14.7747	14.7747	14.7747	14.7747	14.7747	14.7747	14.7747	14.7747	14.7747	14.7747	14.7747	14.7747	14.7747	14.7747	14.7747	14.7747	14.7747	14.7747	14.7747	14.7747	14.7747	14.7747	14.7747	14.7747	14.7747	14.7747	14.7747	14.7747	14.7747	14.7747	14.7747	14.7747	14.7747
14.7819	14.7819	14.7819	14.7819	14.7819	14.7819	14.7819	14.7819	14.7819	14.7819	14.7819	14.7819	14.7819	14.7819	14.7819	14.7819	14.7819	14.7819	14.7819	14.7819	14.7819	14.7819	14.7819	14.7819	14.7819	14.7819	14.7819	14.7819	14.7819	14.7819	14.7819	14.7819	14.7819	14.7819	14.7819	14.7819	14.7819	14.7819	14.7819	14.7819	14.7819	14.7819	14.7819	14.7819	14.7819	14.7819	14.7819	14.7819	14.7819	14.7819
14.764	14.764	14.764	14.764	14.764	14.764	14.764	14.764	14.764	14.764	14.764	14.764	14.764	14.764	14.764	14.764	14.764	14.764	14.764	14.764	14.764	14.764	14.764	14.764	14.764	14.764	14.764	14.764	14.764	14.764	14.764	14.764	14.764	14.764	14.764	14.764	14.764	14.764	14.764	14.764	14.764	14.764	14.764	14.764	14.764	14.764	14.764	14.764	14.764	14.764
14.7211	14.7211	14.7211	14.7211	14.7211	14.7211	14.7211	14.7211	14.7211	14.7211	14.7211	14.7211	14.7211	14.7211	14.7211	14.7211	14.7211	14.7211	14.7211	14.7211	14.7211	14.7211	14.7211	14.7211	14.7211	14.7211	14.7211	14.7211	14.7211	14.7211	14.7211	14.7211	14.7211	14.7211	14.7211	14.7211	14.7211	14.7211	14.7211	14.7211	14.7211	14.7211	14.7211	14.7211	14.7211	14.7211	14.7211	14.7211	14.7211	14.7211
14.6961	14.6961	14.6961	14.6961	14.6961	14.6961	14.6961	14.6961	14.6961	14.6961	14.6961	14.6961	14.6961	14.6961	14.6961	14.6961	14.6961	14.6961	14.6961	14.6961	14.6961	14.6961	14.6961	14.6961	14.6961	14.6961	14.6961	14.6961	14.6961	14.6961	14.6961	14.6961	14.6961	14.6961	14.6961	14.6961	14.6961	14.6961	14.6961	14.6961	14.6961	14.6961	14.6961	14.6961	14.6961	14.6961	14.6961	14.6961	14.6961	14.6961
14.7211	14.7211	14.7211	14.7211	14.7211	14.7211	14.7211	14.7211	14.7211	14.7211	14.7211	14.7211	14.7211	14.7211	14.7211	14.7211	14.7211	14.7211	14.7211	14.7211	14.7211	14.7211	14.7211	14.7211	14.7211	14.7211	14.7211	14.7211	14.7211	14.7211	14.7211	14.7211	14.7211	14.7211	14.7211	14.7211	14.7211	14.7211	14.7211	14.7211	14.7211	14.7211	14.7211	14.7211	14.7211	14.7211	14.7211	14.7211	14.7211	14.7211
14.6711	14.6711	14.6711	14.6711	14.6711	14.6711	14.6711	14.6711	14.6711	14.6711	14.6711	14.6711	14.6711	14.6711	14.6711	14.6711	14.6711	14.6711	14.6711	14.6711	14.6711	14.6711	14.6711	14.6711	14.6711	14.6711	14.6711	14.6711	14.6711	14.6711	14.6711	14.6711	14.6711	14.6711	14.6711	14.6711	14.6711	14.6711	14.6711	14.6711	14.6711	14.6711	14.6711	14.6711	14.6711	14.6711	14.6711	14.6711	14.6711	14.6711
14.6497	14.6497	14.6497	14.6497	14.6497	14.6497	14.6497	14.6497	14.6497	14.6497	14.6497	14.6497	14.6497	14.6497	14.6497	14.6497	14.6497	14.6497	14.6497	14.6497	14.6497	14.6497	14.6497	14.6497	14.6497	14.6497	14.6497	14.6497	14.6497	14.6497	14.6497	14.6497	14.6497	14.6497	14.6497	14.6497	14.6497	14.6497	14.6497	14.6497	14.6497	14.6497	14.6497	14.6497	14.6497	14.6497	14.6497	14.6497	14.6497	14.6497
14.5925	14.5925	14.5925	14.5925	14.5925	14.5925	14.5925	14.5925	14.5925	14.5925	14.5925	14.5925	14.5925	14.5925	14.5925	14.5925	14.5925	14.5925	14.5925	14.5925	14.5925	14.5925	14.5925	14.5925	14.5925	14.5925	14.5925	14.5925	14.5925	14.5925	14.5925	14.5925	14.5925	14.5925	14.5925	14.5925	14.5925	14.5925	14.5925	14.5925	14.5925	14.5925	14.5925	14.5925	14.5925	14.5925	14.5925	14.5925	14.5925	14.5925
14.6247	14.6247	14.6247	14.6247	14.6247	14.6247	14.6247	14.6247	14.6247	14.6247	14.6247	14.6247	14.6247	14.6247	14.6247	14.6247	14.6247	14.6247	14.6247	14.6247	14.6247	14.6247	14.6247	14.6247	14.6247	14.6247	14.6247	14.6247	14.6247	14.6247	14.6247	14.6247	14.6247	14.6247	14.6247	14.6247	14.6247	14.6247	14.6247	14.6247	14.6247	14.6247	14.6247	14.6247	14.6247	14.6247	14.6247	14.6247	14.6247	14.6247
14.5854	14.5854	14.5854	14.5854	14.5854	14.5854	14.5854	14.5854	14.5854	14.5854	14.5854	14.5854	14.5854	14.5854	14.5854	14.5854	14.5854	14.5854	14.5854	14.5854	14.5854	14.5854	14.5854	14.5854	14.5854	14.5854	14.5854	14.5854	14.5854	14.5854	14.5854	14.5854	14.5854	14.5854	14.5854	14.5854	14.5854	14.5854	14.5854	14.5854	14.5854	14.5854	14.5854	14.5854	14.5854	14.5854	14.5854	14.5854	14.5854	14.5854
14.6068	14.6068	14.6068	14.6068	14.6068	14.6068	14.6068	14.6068	14.6068	14.6068	14.6068	14.6068	14.6068	14.6068	14.6068	14.6068	14.6068	14.6068	14.6068	14.6068	14.6068	14.6068	14.6068	14.6068	14.6068	14.6068	14.6068	14.6068	14.6068	14.6068	14.6068	14.6068	14.6068	14.6068	14.6068	14.6068	14.6068	14.6068	14.6068	14.6068	14.6068	14.6068	14.6068	14.6068	14.6068	14.6068	14.6068	14.6068	14.6068	14.6068
14.5532	14.5532	14.5532	14.5532	14.5532	14.5532	14.5532	14.5532	14.5532	14.5532	14.5532	14.5532	14.5532	14.5532	14.5532	14.5532	14.5532	14.5532	14.5532	14.5532	14.5532	14.5532	14.5532	14.5532	14.5532	14.5532	14.5532	14.5532	14.5532	14.5532	14.5532	14.5532	14.5532	14.5532	14.5532	14.5532	14.5532	14.5532	14.5532	14.5532	14.5532	14.5532	14.5532	14.5532	14.5532	14.5532	14.5532	14.5532	14.5532	14.5532
14.5461	14.5461	14.5461	14.5461	14.5461	14.5461	14.5461	14.5461	14.5461	14.5461	14.5461	14.5461	14.5461	14.5461	14.5461	14.5461	14.5461	14.5461	14.5461	14.5461	14.5461	14.5461	14.5461	14.5461	14.5461	14.5461	14.5461	14.5461	14.5461	14.5461	14.5461	14.5461	14.5461	14.5461	14.5461	14.5461	14.5461	14.5461	14.5461	14.5461	14.5461	14.5461	14.5461	14.5461	14.5461	14.5461	14.5461	14.5461	14.5461	14.5461
14.5497	14.5497	14.5497	14.5497	14.5497	14.5497	14.5497	14.5497	14.5497	14.5497	14.5497	14.5497	14.5497	14.5497	14.5497	14.5497	14.5497	14.5497	14.5497	14.5497	14.5497	14.5497	14.5497	14.5497	14.5497	14.5497	14.5497	14.5497	14.5497	14.5497	14.5497	14.5497	14.5497	14.5497	14.5497	14.5497	14.5497	14.5497	14.5497	14.5497	14.5497	14.5497	14.5497	14.5497	14.5497	14.5497	14.5497	14.5497	14.5497	14.5497
14.4961	14.4961	14.4961	14.4961	14.4961	14.4961	14.4961	14.4961	14.4961	14.4961	14.4961	14.4961	14.4961	14.4961	14.4961	14.4961	14.4961	14.4961	14.4961	14.4961	14.4961	14.4961	14.4961	14.4961	14.4961	14.4961	14.4961	14.4961	14.4961	14.4961	14.4961	14.4961	14.4961	14.4961	14.4961	14.4961	14.4961	14.4961	14.4961	14.4961	14.4961	14.4961	14.4961	14.4961	14.4961	14.4961	14.4961	14.4961	14.4961	14.4961
14.4532	14.4532	14.4532	14.4532	14.4532	14.4532	14.4532	14.4532	14.4532	14.4532	14.4532	14.4532	14.4532	14.4532	14.4532	14.4532	14.4532	14.4532	14.4532	14.4532	14.4532	14.4532	14.4532	14.4532	14.4532	14.4532	14.4532	14.4532	14.4532	14.4532	14.4532	14.4532	14.4532	14.4532	14.4532	14.4532	14.4532	14.4532	14.4532	14.4532	14.4532	14.4532	14.4532	14.4532	14.4532	14.4532	14.4532	14.4532	14.4532	14.4532
14.4675	14.4675	14.4675	14.4675	14.4675	14.4675	14.4675	14.4675	14.4675	14.4675	14.4675	14.4675	14.4675	14.4675	14.4675	14.4675	14.4675	14.4675	14.4675	14.4675	14.4675	14.4675	14.4675	14.4675	14.4675	14.4675	14.4675	14.4675	14.4675	14.4675	14.4675	14.4675	14.4675	14.4675	14.4675	14.4675	14.4675	14.4675	14.4675	14.4675	14.4675	14.4675	14.4675	14.4675	14.4675	14.4675	14.4675	14.4675	14.4675	14.4675
14.4461	14.4461	14.4461	14.4461	14.4461	14.4461	14.4461	14.4461	14.4461	14.4461	14.4461	14.4461	14.4461	14.4461	14.4461	14.4461	14.4461	14.4461	14.4461	14.4461	14.4461	14.4461	14.4461	14.4461	14.4461	14.4461	14.4461	14.4461	14.4461	14.4461	14.4461	14.4461	14.4461	14.4461	14.4461	14.4461	14.4461	14.4461	14.4461	14.4461	14.4461	14.4461	14.4461	14.4461	14.4461	14.4461	14.4461	14.4461	14.4461	14.4461
14.3889	14.3889	14.3889	14.3889	14.3889	14.3889	14.3889	14.3889	14.3889	14.3889	14.3889	14.3889	14.3889	14.3889	14.3889	14.3889	14.3889	14.3889	14.3889	14.3889	14.3889	14.3889	14.3889	14.3889	14.3889	14.3889	14.3889	14.3889	14.3889	14.3889	14.3889	14.3889	14.3889	14.3889	14.3889	14.3889	14.3889	14.3889	14.3889	14.3889	14.3889	14.3889	14.3889	14.3889	14.3889	14.3889	14.3889	14.3889	14.3889	14.3889
14.4139	14.4139	14.4139	14.4139	14.4139	14.4139	14.4139	14.4139	14.4139	14.4139	14.4139	14.4139	14.4139	14.4139	14.4139	14.4139	14.4139	14.4139	14.4139	14.4139	14.4139	14.4139	14.4139	14.4139	14.4139	14.4139	14.4139	14.4139	14.4139	14.4139	14.4139	14.4139	14.4139	14.4139	14.4139	14.4139	14.4139	14.4139	14.4139	14.4139	14.4139	14.4139	14.4139	14.4139	14.4139	14.4139	14.4139	14.4139	14.4139	14.4139
14.3746	14.3746	14.3746	14.3746	14.3746	14.3746	14.3746	14.3746	14.3746	14.3746	14.3746	14.3746	14.3746	14.3746	14.3746	14.3746	14.3746	14.3746	14.3746	14.3746	14.3746	14.3746	14.3746	14.3746	14.3746	14.3746	14.3746	14.3746	14.3746	14.3746	14.3746	14.3746	14.3746	14.3746	14.3746	14.3746	14.3746	14.3746	14.3746	14.3746	14.3746	14.3746	14.3746	14.3746	14.3746	14.3746	14.3746	14.3746	14.3746	14.3746
14.3496	14.3496	14.3496	14.3496	14.3496	14.3496	14.3496	14.3496	14.3496	14.3496	14.3496	14.3496	14.3496	14.3496	14.3496	14.3496	14.3496	14.3496	14.3496	14.3496	14.3496	14.3496	14.3496	14.3496	14.3496	14.3496	14.3496	14.3496	14.3496	14.3496	14.3496	14.3496	14.3496	14.3496	14.3496	14.3496	14.3496	14.3496	14.3496	14.3496	14.3496	14.3496	14.3496	14.3496	14.3496	14.3496	14.3496	14.3496	14.3496	14.3496
14.3496	14.3496	14.3496	14.3496	14.3496	14.3496	14.3496	14.3496	14.3496	14.3496	14.3496	14.3496	14.3496	14.3496	14.3496	14.3496	14.3496	14.3496	14.3496	14.3496	14.3496	14.3496	14.3496	14.3496	14.3496	14.3496	14.3496	14.3496	14.3496	14.3496	14.3496	14.3496	14.3496	14.3496	14.3496	14.3496	14.3496	14.3496	14.3496	14.3496	14.3496	14.3496	14.3496	14.3496	14.3496	14.3496	14.3496	14.3496	14.3496	14.3496
14.3425	14.3425	14.3425	14.3425	14.3425	14.3425	14.3425	14.3425	14.3425	14.3425	14.3425	14.3425	14.3425	14.3425	14.3425	14.3425	14.3425	14.3425	14.3425	14.3425	14.3425	14.3425	14.3425	14.3425	14.3425	14.3425	14.3425	14.3425	14.3425	14.3425	14.3425	14.3425	14.3425	14.3425	14.3425	14.3425	14.3425	14.3425	14.3425	14.3425	14.3425	14.3425	14.3425	14.3425	14.3425	14.3425	14.3425	14.3425	14.3425	14.3425
14.2817	14.2817	14.2817	14.2817	14.2817	14.2817	14.2817	14.2817	14.2817	14.2817	14.2817	14.2817	14.2817	14.2817	14.2817	14.2817	14.2817	14.2817	14.2817	14.2817	14.2817	14.2817	14.2817	14.2817	14.2817	14.2817	14.2817	14.2817	14.2817	14.2817	14.2817	14.2817	14.2817	14.2817	14.2817	14.2817	14.2817	14.2817	14.2817	14.2817	14.2817	14.2817	14.2817	14.2817	14.2817	14.2817	14.2817	14.2817	14.2817	14.2817
14.271	14.271	14.271	14.271	14.271	14.271	14.271	14.271	14.271	14.271	14.271	14.271	14.271	14.271	14.271	14.271	14.271	14.271	14.271	14.271	14.271	14.271	14.271	14.271	14.271	14.271	14.271	14.271	14.271	14.271	14.271	14.271	14.271	14.271	14.271	14.271	14.271	14.271	14.271	14.271	14.271	14.271	14.271	14.271	14.271	14.271	14.271	14.271	14.271	14.271
14.2639	14.2639	14.2639	14.2639	14.2639	14.2639	14.2639	14.2639	14.2639	14.2639	14.2639	14.2639	14.2639	14.2639	14.2639	14.2639	14.2639	14.2639	14.2639	14.2639	14.2639	14.2639	14.2639	14.2639	14.2639	14.2639	14.2639	14.2639	14.2639	14.2639	14.2639	14.2639	14.2639	14.2639	14.2639	14.2639	14.2639	14.2639	14.2639	14.2639	14.2639	14.2639	14.2639	14.2639	14.2639	14.2639	14.2639	14.2639	14.2639	14.2639
14.2424	14.2424	14.2424	14.2424	14.2424	14.2424	14.2424	14.2424	14.2424	14.2424	14.2424	14.2424	14.2424	14.2424	14.2424	14.2424	14.2424	14.2424	14.2424	14.2424	14.2424	14.2424	14.2424	14.2424	14.2424	14.2424	14.2424	14.2424	14.2424	14.2424	14.2424	14.2424	14.2424	14.2424	14.2424	14.2424	14.2424	14.2424	14.2424	14.2424	14.2424	14.2424	14.2424	14.2424	14.2424	14.2424	14.2424	14.2424	14.2424	14.2424
14.2317	14.2317	14.2317	14.2317	14.2317	14.2317	14.2317	14.2317	14.2317	14.2317	14.2317	14.2317	14.2317	14.2317	14.2317	14.2317	14.2317	14.2317	14.2317	14.2317	14.2317	14.2317	14.2317	14.2317	14.2317	14.2317	14.2317	14.2317	14.2317	14.2317	14.2317	14.2317	14.2317	14.2317	14.2317	14.2317	14.2317	14.2317	14.2317	14.2317	14.2317	14.2317	14.2317	14.2317	14.2317	14.2317	14.2317	14.2317	14.2317	14.2317
14.1924	14.1924	14.1924	14.1924	14.1924	14.1924	14.1924	14.1924	14.1924	14.1924	14.1924	14.1924	14.1924	14.1924	14.1924	14.1924	14.1924	14.1924	14.1924	14.1924	14.1924	14.1924	14.1924	14.1924	14.1924	14.1924	14.1924	14.1924	14.1924	14.1924	14.1924	14.1924	14.1924	14.1924	14.1924	14.1924	14.1924	14.1924	14.1924	14.1924	14.1924	14.1924	14.1924	14.1924	14.1924	14.1924	14.1924	14.1924	14.1924	14.1924
14.1924	14.1924	14.1924	14.1924	14.1924	14.1924	14.1924	14.1924	14.1924	14.1924	14.1924	14.1924	14.1924	14.1924	14.1924	14.1924	14.1924	14.1924	14.1924	14.1924	14.1924	14.1924	14.1924	14.1924	14.1924	14.1924	14.1924	14.1924	14.1924	14.1924	14.1924	14.1924	14.1924	14.1924	14.1924	14.1924	14.1924	14.1924	14.1924	14.1924	14.1924	14.1924	14.1924	14.1924	14.1924	14.1924	14.1924	14.1924	14.1924	14.1924
14.1996	14.1996	14.1996	14.1996	14.1996	14.1996	14.1996	14.1996	14.1996	14.1996	14.1996	14.1996	14.1996	14.1996	14.1996	14.1996	14.1996	14.1996	14.1996	14.1996	14.1996	14.1996	14.1996	14.1996	14.1996	14.1996	14.1996	14.1996	14.1996	14.1996	14.1996	14.1996	14.1996	14.1996	14.1996	14.1996	14.1996	14.1996	14.1996	14.1996	14.1996	14.1996	14.1996	14.1996	14.1996	14.1996	14.1996	14.1996	14.1996	14.1996
14.1281	14.1281	14.1281	14.1281	14.1281	14.1281	14.1281	14.1281	14.1281	14.1281	14.1281	14.1281	14.1281	14.1281	14.1281	14.1281	14.1281	14.1281	14.1281	14.1281	14.1281	14.1281	14.1281	14.1281	14.1281	14.1281	14.1281	14.1281	14.1281	14.1281	14.1281	14.1281	14.1281	14.1281	14.1281	14.1281	14.1281	14.1281	14.1281	14.1281	14.1281	14.1281	14.1281	14.1281	14.1281	14.1281	14.1281	14.1281	14.1281	14.1281
14.1067	14.1067	14.1067	14.1067	14.1067	14.1067	14.1067	14.1067	14.1067	14.1067	14.1067	14.1067	14.1067	14.1067	14.1067	14.1067	14.1067	14.1067	14.1067	14.1067	14.1067	14.1067	14.1067	14.1067	14.1067	14.1067	14.1067	14.1067	14.1067	14.1067	14.1067	14.1067	14.1067	14.1067	14.1067	14.1067	14.1067	14.1067	14.1067	14.1067	14.1067	14.1067	14.1067	14.1067	14.1067	14.1067	14.1067	14.1067	14.1067	14.1067
14.0888	14.0888	14.0888	14.0888	14.0888	14.0888	14.0888	14.0888	14.0888	14.0888	14.0888	14.0888	14.0888	14.0888	14.0888	14.0888	14.0888	14.0888	14.0888	14.0888	14.0888	14.0888	14.0888	14.0888	14.0888	14.0888	14.0888	14.0888	14.0888	14.0888	14.0888	14.0888	14.0888	14.0888	14.0888	14.0888	14.0888	14.0888	14.0888	14.0888	14.0888	14.0888	14.0888	14.0888	14.0888	14.0888	14.0888	14.0888	14.0888	14.0888
14.0674	14.0674	14.0674	14.0674	14.0674	14.0674	14.0674	14.0674	14.0674	14.0674	14.0674	14.0674	14.0674	14.0674	14.0674	14.0674	14.0674	14.0674	14.0674	14.0674	14.0674	14.0674	14.0674	14.0674	14.0674	14.0674	14.0674	14.0674	14.0674	14.0674	14.0674	14.0674	14.0674	14.0674	14.0674	14.0674	14.0674	14.0674	14.0674	14.0674	14.0674	14.0674	14.0674	14.0674	14.0674	14.0674	14.0674	14.0674	14.0674	14.0674
14.021	14.021	14.021	14.021	14.021	14.021	14.021	14.021	14.021	14.021	14.021	14.021	14.021	14.021	14.021	14.021	14.021	14.021	14.021	14.021	14.021	14.021	14.021	14.021	14.021	14.021	14.021	14.021	14.021	14.021	14.021	14.021	14.021	14.021	14.021	14.021	14.021	14.021	14.021	14.021	14.021	14.021	14.021	14.021	14.021	14.021	14.021	14.021	14.021	14.021
14.0031	14.0031	14.0031	14.0031	14.0031	14.0031	14.0031	14.0031	14.0031	14.0031	14.0031	14.0031	14.0031	14.0031	14.0031	14.0031	14.0031	14.0031	14.0031	14.0031	14.0031	14.0031	14.0031	14.0031	14.0031	14.0031	14.0031	14.0031	14.0031	14.0031	14.0031	14.0031	14.0031	14.0031	14.0031	14.0031	14.0031	14.0031	14.0031	14.0031	14.0031	14.0031	14.0031	14.0031	14.0031	14.0031	14.0031	14.0031	14.0031	14.0031
13.9745	13.9745	13.9745	13.9745	13.9745	13.9745	13.9745	13.9745	13.9745	13.9745	13.9745	13.9745	13.9745	13.9745	13.9745	13.9745	13.9745	13.9745	13.9745	13.9745	13.9745	13.9745	13.9745	13.9745	13.9745	13.9745	13.9745	13.9745	13.9745	13.9745	13.9745	13.9745	13.9745	13.9745	13.9745	13.9745	13.9745	13.9745	13.9745	13.9745	13.9745	13.9745	13.9745	13.9745	13.9745	13.9745	13.9745	13.9745	13.9745	13.9745
13.9495	13.9495	13.9495	13.9495	13.9495	13.9495	13.9495	13.9495	13.9495	13.9495	13.9495	13.9495	13.9495	13.9495	13.9495	13.9495	13.9495	13.9495	13.9495	13.9495	13.9495	13.9495	13.9495	13.9495	13.9495	13.9495	13.9495	13.9495	13.9495	13.9495	13.9495	13.9495	13.9495	13.9495	13.9495	13.9495	13.9495	13.9495	13.9495	13.9495	13.9495	13.9495	13.9495	13.9495	13.9495	13.9495	13.9495	13.9495	13.9495	13.9495
13.9424	13.9424	13.9424	13.9424	13.9424	13.9424	13.9424	13.9424	13.9424	13.9424	13.9424	13.9424	13.9424	13.9424	13.9424	13.9424	13.9424	13.9424	13.9424	13.9424	13.9424	13.9424	13.9424	13.9424	13.9424	13.9424	13.9424	13.9424	13.9424	13.9424	13.9424	13.9424	13.9424	13.9424	13.9424	13.9424	13.9424	13.9424	13.9424	13.9424	13.9424	13.9424	13.9424	13.9424	13.9424	13.9424	13.9424	13.9424	13.9424	13.9424
13.9245	13.9245	13.9245	13.9245	13.9245	13.9245	13.9245	13.9245	13.9245	13.9245	13.9245	13.9245	13.9245	13.9245	13.9245	13.9245	13.9245	13.9245	13.9245	13.9245	13.9245	13.9245	13.9245	13.9245	13.9245	13.9245	13.9245	13.9245	13.9245	13.9245	13.9245	13.9245	13.9245	13.9245	13.9245	13.9245	13.9245	13.9245	13.9245	13.9245	13.9245	13.9245	13.9245	13.9245	13.9245	13.9245	13.9245	13.9245	13.9245	13.9245
13.9174	13.9174	13.9174	13.9174	13.9174	13.9174	13.9174	13.9174	13.9174	13.9174	13.9174	13.9174	13.9174	13.9174	13.9174	13.9174	13.9174	13.9174	13.9174	13.9174	13.9174	13.9174	13.9174	13.9174	13.9174	13.9174	13.9174	13.9174	13.9174	13.9174	13.9174	13.9174	13.9174	13.9174	13.9174	13.9174	13.9174	13.9174	13.9174	13.9174	13.9174	13.9174	13.9174	13.9174	13.9174	13.9174	13.9174	13.9174	13.9174	13.9174
13.9031	13.9031	13.9031	13.9031	13.9031	13.9031	13.9031	13.9031	13.9031	13.9031	13.9031	13.9031	13.9031	13.9031	13.9031	13.9031	13.9031	13.9031	13.9031	13.9031	13.9031	13.9031	13.9031	13.9031	13.9031	13.9031	13.9031	13.9031	13.9031	13.9031	13.9031	13.9031	13.9031	13.9031	13.9031	13.9031	13.9031	13.9031	13.9031	13.9031	13.9031	13.9031	13.9031	13.9031	13.9031	13.9031	13.9031	13.9031	13.9031	13.9031
13.8638	13.8638	13.8638	13.8638	13.8638	13.8638	13.8638	13.8638	13.8638	13.8638	13.8638	13.8638	13.8638	13.8638	13.8638	13.8638	13.8638	13.8638	13.8638	13.8638	13.8638	13.8638	13.8638	13.8638	13.8638	13.8638	13.8638	13.8638	13.8638	13.8638	13.8638	13.8638	13.8638	13.8638	13.8638	13.8638	13.8638	13.8638	13.8638	13.8638	13.8638	13.8638	13.8638	13.8638	13.8638	13.8638	13.8638	13.8638	13.8638	13.8638
13.8459	13.8459	13.8459	13.8459	13.8459	13.8459	13.8459	13.8459	13.8459	13.8459	13.8459	13.8459	13.8459	13.8459	13.8459	13.8459	13.8459	13.8459	13.8459	13.8459	13.8459	13.8459	13.8459	13.8459	13.8459	13.8459	13.8459	13.8459	13.8459	13.8459	13.8459	13.8459	13.8459	13.8459	13.8459	13.8459	13.8459	13.8459	13.8459	13.8459	13.8459	13.8459	13.8459	13.8459	13.8459	13.8459	13.8459	13.8459	13.8459	13.8459
13.8245	13.8245	13.8245	13.8245	13.8245	13.8245	13.8245	13.8245	13.8245	13.8245	13.8245	13.8245	13.8245	13.8245	13.8245	13.8245	13.8245	13.8245	13.8245	13.8245	13.8245	13.8245	13.8245	13.8245	13.8245	13.8245	13.8245	13.8245	13.8245	13.8245	13.8245	13.8245	13.8245	13.8245	13.8245	13.8245	13.8245	13.8245	13.8245	13.8245	13.8245	13.8245	13.8245	13.8245	13.8245	13.8245	13.8245	13.8245	13.8245	13.8245
13.7959	13.7959	13.7959	13.7959	13.7959	13.7959	13.7959	13.7959	13.7959	13.7959	13.7959	13.7959	13.7959	13.7959	13.7959	13.7959	13.7959	13.7959	13.7959	13.7959	13.7959	13.7959	13.7959	13.7959	13.7959	13.7959	13.7959	13.7959	13.7959	13.7959	13.7959	13.7959	13.7959	13.7959	13.7959	13.7959	13.7959	13.7959	13.7959	13.7959	13.7959	13.7959	13.7959	13.7959	13.7959	13.7959	13.7959	13.7959	13.7959	13.7959
13.7816	13.7816	13.7816	13.7816	13.7816	13.7816	13.7816	13.7816	13.7816	13.7816	13.7816	13.7816	13.7816	13.7816	13.7816	13.7816	13.7816	13.7816	13.7816	13.7816	13.7816	13.7816	13.7816	13.7816	13.7816	13.7816	13.7816	13.7816	13.7816	13.7816	13.7816	13.7816	13.7816	13.7816	13.7816	13.7816	13.7816	13.7816	13.7816	13.7816	13.7816	13.7816	13.7816	13.7816	13.7816	13.7816	13.7816	13.7816	13.7816	13.7816
13.7745	13.7745	13.7745	13.7745	13.7745	13.7745	13.7745	13.7745	13.7745	13.7745	13.7745	13.7745	13.7745	13.7745	13.7745	13.7745	13.7745	13.7745	13.7745	13.7745	13.7745	13.7745	13.7745	13.7745	13.7745	13.7745	13.7745	13.7745	13.7745	13.7745	13.7745	13.7745	13.7745	13.7745	13.7745	13.7745	13.7745	13.7745	13.7745	13.7745	13.7745	13.7745	13.7745	13.7745	13.7745	13.7745	13.7745	13.7745	13.7745	13.7745
13.7209	13.7209	13.7209	13.7209	13.7209	13.7209	13.7209	13.7209	13.7209	13.7209	13.7209	13.7209	13.7209	13.7209	13.7209	13.7209	13.7209	13.7209	13.7209	13.7209	13.7209	13.7209	13.7209	13.7209	13.7209	13.7209	13.7209	13.7209	13.7209	13.7209	13.7209	13.7209	13.7209	13.7209	13.7209	13.7209	13.7209	13.7209	13.7209	13.7209	13.7209	13.7209	13.7209	13.7209	13.7209	13.7209	13.7209	13.7209	13.7209	13.7209
13.728	13.728	13.728	13.728	13.728	13.728	13.728	13.728	13.728	13.728	13.728	13.728	13.728	13.728	13.728	13.728	13.728	13.728	13.728	13.728	13.728	13.728	13.728	13.728	13.728	13.728	13.728	13.728	13.728	13.728	13.728	13.728	13.728	13.728	13.728	13.728	13.728	13.728	13.728	13.728	13.728	13.728	13.728	13.728	13.728	13.728	13.728	13.728	13.728	13.728
13.7173	13.7173	13.7173	13.7173	13.7173	13.7173	13.7173	13.7173	13.7173	13.7173	13.7173	13.7173	13.7173	13.7173	13.7173	13.7173	13.7173	13.7173	13.7173	13.7173	13.7173	13.7173	13.7173	13.7173	13.7173	13.7173	13.7173	13.7173	13.7173	13.7173	13.7173	13.7173	13.7173	13.7173	13.7173	13.7173	13.7173	13.7173	13.7173	13.7173	13.7173	13.7173	13.7173	13.7173	13.7173	13.7173	13.7173	13.7173	13.7173	13.7173
13.6602	13.6602	13.6602	13.6602	13.6602	13.6602	13.6602	13.6602	13.6602	13.6602	13.6602	13.6602	13.6602	13.6602	13.6602	13.6602	13.6602	13.6602	13.6602	13.6602	13.6602	13.6602	13.6602	13.6602	13.6602	13.6602	13.6602	13.6602	13.6602	13.6602	13.6602	13.6602	13.6602	13.6602	13.6602	13.6602	13.6602	13.6602	13.6602	13.6602	13.6602	13.6602	13.6602	13.6602	13.6602	13.6602	13.6602	13.6602	13.6602	13.6602
13.6852	13.6852	13.6852	13.6852	13.6852	13.6852	13.6852	13.6852	13.6852	13.6852	13.6852	13.6852	13.6852	13.6852	13.6852	13.6852	13.6852	13.6852	13.6852	13.6852	13.6852	13.6852	13.6852	13.6852	13.6852	13.6852	13.6852	13.6852	13.6852	13.6852	13.6852	13.6852	13.6852	13.6852	13.6852	13.6852	13.6852	13.6852	13.6852	13.6852	13.6852	13.6852	13.6852	13.6852	13.6852	13.6852	13.6852	13.6852	13.6852	13.6852
13.6173	13.6173	13.6173	13.6173	13.6173	13.6173	13.6173	13.6173	13.6173	13.6173	13.6173	13.6173	13.6173	13.6173	13.6173	13.6173	13.6173	13.6173	13.6173	13.6173	13.6173	13.6173	13.6173	13.6173	13.6173	13.6173	13.6173	13.6173	13.6173	13.6173	13.6173	13.6173	13.6173	13.6173	13.6173	13.6173	13.6173	13.6173	13.6173	13.6173	13.6173	13.6173	13.6173	13.6173	13.6173	13.6173	13.6173	13.6173	13.6173	13.6173
13.5994	13.5994	13.5994	13.5994	13.5994	13.5994	13.5994	13.5994	13.5994	13.5994	13.5994	13.5994	13.5994	13.5994	13.5994	13.5994	13.5994	13.5994	13.5994	13.5994	13.5994	13.5994	13.5994	13.5994	13.5994	13.5994	13.5994	13.5994	13.5994	13.5994	13.5994	13.5994	13.5994	13.5994	13.5994	13.5994	13.5994	13.5994	13.5994	13.5994	13.5994	13.5994	13.5994	13.5994	13.5994	13.5994	13.5994	13.5994	13.5994	13.5994
13.6209	13.6209	13.6209	13.6209	13.6209	13.6209	13.6209	13.6209	13.6209	13.6209	13.6209	13.6209	13.6209	13.6209	13.6209	13.6209	13.6209	13.6209	13.6209	13.6209	13.6209	13.6209	13.6209	13.6209	13.6209	13.6209	13.6209	13.6209	13.6209	13.6209	13.6209	13.6209	13.6209	13.6209	13.6209	13.6209	13.6209	13.6209	13.6209	13.6209	13.6209	13.6209	13.6209	13.6209	13.6209	13.6209	13.6209	13.6209	13.6209	13.6209
13.5994	13.5994	13.5994	13.5994	13.5994	13.5994	13.5994	13.5994	13.5994	13.5994	13.5994	13.5994	13.5994	13.5994	13.5994	13.5994	13.5994	13.5994	13.5994	13.5994	13.5994	13.5994	13.5994	13.5994	13.5994	13.5994	13.5994	13.5994	13.5994	13.5994	13.5994	13.5994	13.5994	13.5994	13.5994	13.5994	13.5994	13.5994	13.5994	13.5994	13.5994	13.5994	13.5994	13.5994	13.5994	13.5994	13.5994	13.5994	13.5994	13.5994
13.5637	13.5637	13.5637	13.5637	13.5637	13.5637	13.5637	13.5637	13.5637	13.5637	13.5637	13.5637	13.5637	13.5637	13.5637	13.5637	13.5637	13.5637	13.5637	13.5637	13.5637	13.5637	13.5637	13.5637	13.5637	13.5637	13.5637	13.5637	13.5637	13.5637	13.5637	13.5637	13.5637	13.5637	13.5637	13.5637	13.5637	13.5637	13.5637	13.5637	13.5637	13.5637	13.5637	13.5637	13.5637	13.5637	13.5637	13.5637	13.5637	13.5637
13.5494	13.5494	13.5494	13.5494	13.5494	13.5494	13.5494	13.5494	13.5494	13.5494	13.5494	13.5494	13.5494	13.5494	13.5494	13.5494	13.5494	13.5494	13.5494	13.5494	13.5494	13.5494	13.5494	13.5494	13.5494	13.5494	13.5494	13.5494	13.5494	13.5494	13.5494	13.5494	13.5494	13.5494	13.5494	13.5494	13.5494	13.5494	13.5494	13.5494	13.5494	13.5494	13.5494	13.5494	13.5494	13.5494	13.5494	13.5494	13.5494	13.5494
13.4959	13.4959	13.4959	13.4959	13.4959	13.4959	13.4959	13.4959	13.4959	13.4959	13.4959	13.4959	13.4959	13.4959	13.4959	13.4959	13.4959	13.4959	13.4959	13.4959	13.4959	13.4959	13.4959	13.4959	13.4959	13.4959	13.4959	13.4959	13.4959	13.4959	13.4959	13.4959	13.4959	13.4959	13.4959	13.4959	13.4959	13.4959	13.4959	13.4959	13.4959	13.4959	13.4959	13.4959	13.4959	13.4959	13.4959	13.4959	13.4959	13.4959
13.5173	13.5173	13.5173	13.5173	13.5173	13.5173	13.5173	13.5173	13.5173	13.5173	13.5173	13.5173	13.5173	13.5173	13.5173	13.5173	13.5173	13.5173	13.5173	13.5173	13.5173	13.5173	13.5173	13.5173	13.5173	13.5173	13.5173	13.5173	13.5173	13.5173	13.5173	13.5173	13.5173	13.5173	13.5173	13.5173	13.5173	13.5173	13.5173	13.5173	13.5173	13.5173	13.5173	13.5173	13.5173	13.5173	13.5173	13.5173	13.5173	13.5173
13.4851	13.4851	13.4851	13.4851	13.4851	13.4851	13.4851	13.4851	13.4851	13.4851	13.4851	13.4851	13.4851	13.4851	13.4851	13.4851	13.4851	13.4851	13.4851	13.4851	13.4851	13.4851	13.4851	13.4851	13.4851	13.4851	13.4851	13.4851	13.4851	13.4851	13.4851	13.4851	13.4851	13.4851	13.4851	13.4851	13.4851	13.4851	13.4851	13.4851	13.4851	13.4851	13.4851	13.4851	13.4851	13.4851	13.4851	13.4851	13.4851	13.4851
13.4351	13.4351	13.4351	13.4351	13.4351	13.4351	13.4351	13.4351	13.4351	13.4351	13.4351	13.4351	13.4351	13.4351	13.4351	13.4351	13.4351	13.4351	13.4351	13.4351	13.4351	13.4351	13.4351	13.4351	13.4351	13.4351	13.4351	13.4351	13.4351	13.4351	13.4351	13.4351	13.4351	13.4351	13.4351	13.4351	13.4351	13.4351	13.4351	13.4351	13.4351	13.4351	13.4351	13.4351	13.4351	13.4351	13.4351	13.4351	13.4351	13.4351
13.4816	13.4816	13.4816	13.4816	13.4816	13.4816	13.4816	13.4816	13.4816	13.4816	13.4816	13.4816	13.4816	13.4816	13.4816	13.4816	13.4816	13.4816	13.4816	13.4816	13.4816	13.4816	13.4816	13.4816	13.4816	13.4816	13.4816	13.4816	13.4816	13.4816	13.4816	13.4816	13.4816	13.4816	13.4816	13.4816	13.4816	13.4816	13.4816	13.4816	13.4816	13.4816	13.4816	13.4816	13.4816	13.4816	13.4816	13.4816	13.4816	13.4816
13.3958	13.3958	13.3958	13.3958	13.3958	13.3958	13.3958	13.3958	13.3958	13.3958	13.3958	13.3958	13.3958	13.3958	13.3958	13.3958	13.3958	13.3958	13.3958	13.3958	13.3958	13.3958	13.3958	13.3958	13.3958	13.3958	13.3958	13.3958	13.3958	13.3958	13.3958	13.3958	13.3958	13.3958	13.3958	13.3958	13.3958	13.3958	13.3958	13.3958	13.3958	13.3958	13.3958	13.3958	13.3958	13.3958	13.3958	13.3958	13.3958	13.3958
13.4208	13.4208	13.4208	13.4208	13.4208	13.4208	13.4208	13.4208	13.4208	13.4208	13.4208	13.4208	13.4208	13.4208	13.4208	13.4208	13.4208	13.4208	13.4208	13.4208	13.4208	13.4208	13.4208	13.4208	13.4208	13.4208	13.4208	13.4208	13.4208	13.4208	13.4208	13.4208	13.4208	13.4208	13.4208	13.4208	13.4208	13.4208	13.4208	13.4208	13.4208	13.4208	13.4208	13.4208	13.4208	13.4208	13.4208	13.4208	13.4208	13.4208
13.4101	13.4101	13.4101	13.4101	13.4101	13.4101	13.4101	13.4101	13.4101	13.4101	13.4101	13.4101	13.4101	13.4101	13.4101	13.4101	13.4101	13.4101	13.4101	13.4101	13.4101	13.4101	13.4101	13.4101	13.4101	13.4101	13.4101	13.4101	13.4101	13.4101	13.4101	13.4101	13.4101	13.4101	13.4101	13.4101	13.4101	13.4101	13.4101	13.4101	13.4101	13.4101	13.4101	13.4101	13.4101	13.4101	13.4101	13.4101	13.4101	13.4101
13.3708	13.3708	13.3708	13.3708	13.3708	13.3708	13.3708	13.3708	13.3708	13.3708	13.3708	13.3708	13.3708	13.3708	13.3708	13.3708	13.3708	13.3708	13.3708	13.3708	13.3708	13.3708	13.3708	13.3708	13.3708	13.3708	13.3708	13.3708	13.3708	13.3708	13.3708	13.3708	13.3708	13.3708	13.3708	13.3708	13.3708	13.3708	13.3708	13.3708	13.3708	13.3708	13.3708	13.3708	13.3708	13.3708	13.3708	13.3708	13.3708	13.3708
13.3351	13.3351	13.3351	13.3351	13.3351	13.3351	13.3351	13.3351	13.3351	13.3351	13.3351	13.3351	13.3351	13.3351	13.3351	13.3351	13.3351	13.3351	13.3351	13.3351	13.3351	13.3351	13.3351	13.3351	13.3351	13.3351	13.3351	13.3351	13.3351	13.3351	13.3351	13.3351	13.3351	13.3351	13.3351	13.3351	13.3351	13.3351	13.3351	13.3351	13.3351	13.3351	13.3351	13.3351	13.3351	13.3351	13.3351	13.3351	13.3351	13.3351
13.3351	13.3351	13.3351	13.3351	13.3351	13.3351	13.3351	13.3351	13.3351	13.3351	13.3351	13.3351	13.3351	13.3351	13.3351	13.3351	13.3351	13.3351	13.3351	13.3351	13.3351	13.3351	13.3351	13.3351	13.3351	13.3351	13.3351	13.3351	13.3351	13.3351	13.3351	13.3351	13.3351	13.3351	13.3351	13.3351	13.3351	13.3351	13.3351	13.3351	13.3351	13.3351	13.3351	13.3351	13.3351	13.3351	13.3351	13.3351	13.3351	13.3351
13.3315	13.3315	13.3315	13.3315	13.3315	13.3315	13.3315	13.3315	13.3315	13.3315	13.3315	13.3315	13.3315	13.3315	13.3315	13.3315	13.3315	13.3315	13.3315	13.3315	13.3315	13.3315	13.3315	13.3315	13.3315	13.3315	13.3315	13.3315	13.3315	13.3315	13.3315	13.3315	13.3315	13.3315	13.3315	13.3315	13.3315	13.3315	13.3315	13.3315	13.3315	13.3315	13.3315	13.3315	13.3315	13.3315	13.3315	13.3315	13.3315	13.3315
13.3208	13.3208	13.3208	13.3208	13.3208	13.3208	13.3208	13.3208	13.3208	13.3208	13.3208	13.3208	13.3208	13.3208	13.3208	13.3208	13.3208	13.3208	13.3208	13.3208	13.3208	13.3208	13.3208	13.3208	13.3208	13.3208	13.3208	13.3208	13.3208	13.3208	13.3208	13.3208	13.3208	13.3208	13.3208	13.3208	13.3208	13.3208	13.3208	13.3208	13.3208	13.3208	13.3208	13.3208	13.3208	13.3208	13.3208	13.3208	13.3208	13.3208
13.303	13.303	13.303	13.303	13.303	13.303	13.303	13.303	13.303	13.303	13.303	13.303	13.303	13.303	13.303	13.303	13.303	13.303	13.303	13.303	13.303	13.303	13.303	13.303	13.303	13.303	13.303	13.303	13.303	13.303	13.303	13.303	13.303	13.303	13.303	13.303	13.303	13.303	13.303	13.303	13.303	13.303	13.303	13.303	13.303	13.303	13.303	13.303	13.303	13.303
13.2672	13.2672	13.2672	13.2672	13.2672	13.2672	13.2672	13.2672	13.2672	13.2672	13.2672	13.2672	13.2672	13.2672	13.2672	13.2672	13.2672	13.2672	13.2672	13.2672	13.2672	13.2672	13.2672	13.2672	13.2672	13.2672	13.2672	13.2672	13.2672	13.2672	13.2672	13.2672	13.2672	13.2672	13.2672	13.2672	13.2672	13.2672	13.2672	13.2672	13.2672	13.2672	13.2672	13.2672	13.2672	13.2672	13.2672	13.2672	13.2672	13.2672
13.1779	13.1779	13.1779	13.1779	13.1779	13.1779	13.1779	13.1779	13.1779	13.1779	13.1779	13.1779	13.1779	13.1779	13.1779	13.1779	13.1779	13.1779	13.1779	13.1779	13.1779	13.1779	13.1779	13.1779	13.1779	13.1779	13.1779	13.1779	13.1779	13.1779	13.1779	13.1779	13.1779	13.1779	13.1779	13.1779	13.1779	13.1779	13.1779	13.1779	13.1779	13.1779	13.1779	13.1779	13.1779	13.1779	13.1779	13.1779	13.1779	13.1779
13.2565	13.2565	13.2565	13.2565	13.2565	13.2565	13.2565	13.2565	13.2565	13.2565	13.2565	13.2565	13.2565	13.2565	13.2565	13.2565	13.2565	13.2565	13.2565	13.2565	13.2565	13.2565	13.2565	13.2565	13.2565	13.2565	13.2565	13.2565	13.2565	13.2565	13.2565	13.2565	13.2565	13.2565	13.2565	13.2565	13.2565	13.2565	13.2565	13.2565	13.2565	13.2565	13.2565	13.2565	13.2565	13.2565	13.2565	13.2565	13.2565	13.2565
13.2208	13.2208	13.2208	13.2208	13.2208	13.2208	13.2208	13.2208	13.2208	13.2208	13.2208	13.2208	13.2208	13.2208	13.2208	13.2208	13.2208	13.2208	13.2208	13.2208	13.2208	13.2208	13.2208	13.2208	13.2208	13.2208	13.2208	13.2208	13.2208	13.2208	13.2208	13.2208	13.2208	13.2208	13.2208	13.2208	13.2208	13.2208	13.2208	13.2208	13.2208	13.2208	13.2208	13.2208	13.2208	13.2208	13.2208	13.2208	13.2208	13.2208
13.2065	13.2065	13.2065	13.2065	13.2065	13.2065	13.2065	13.2065	13.2065	13.2065	13.2065	13.2065	13.2065	13.2065	13.2065	13.2065	13.2065	13.2065	13.2065	13.2065	13.2065	13.2065	13.2065	13.2065	13.2065	13.2065	13.2065	13.2065	13.2065	13.2065	13.2065	13.2065	13.2065	13.2065	13.2065	13.2065	13.2065	13.2065	13.2065	13.2065	13.2065	13.2065	13.2065	13.2065	13.2065	13.2065	13.2065	13.2065	13.2065	13.2065
13.1958	13.1958	13.1958	13.1958	13.1958	13.1958	13.1958	13.1958	13.1958	13.1958	13.1958	13.1958	13.1958	13.1958	13.1958	13.1958	13.1958	13.1958	13.1958	13.1958	13.1958	13.1958	13.1958	13.1958	13.1958	13.1958	13.1958	13.1958	13.1958	13.1958	13.1958	13.1958	13.1958	13.1958	13.1958	13.1958	13.1958	13.1958	13.1958	13.1958	13.1958	13.1958	13.1958	13.1958	13.1958	13.1958	13.1958	13.1958	13.1958	13.1958
13.1386	13.1386	13.1386	13.1386	13.1386	13.1386	13.1386	13.1386	13.1386	13.1386	13.1386	13.1386	13.1386	13.1386	13.1386	13.1386	13.1386	13.1386	13.1386	13.1386	13.1386	13.1386	13.1386	13.1386	13.1386	13.1386	13.1386	13.1386	13.1386	13.1386	13.1386	13.1386	13.1386	13.1386	13.1386	13.1386	13.1386	13.1386	13.1386	13.1386	13.1386	13.1386	13.1386	13.1386	13.1386	13.1386	13.1386	13.1386	13.1386	13.1386
13.1172	13.1172	13.1172	13.1172	13.1172	13.1172	13.1172	13.1172	13.1172	13.1172	13.1172	13.1172	13.1172	13.1172	13.1172	13.1172	13.1172	13.1172	13.1172	13.1172	13.1172	13.1172	13.1172	13.1172	13.1172	13.1172	13.1172	13.1172	13.1172	13.1172	13.1172	13.1172	13.1172	13.1172	13.1172	13.1172	13.1172	13.1172	13.1172	13.1172	13.1172	13.1172	13.1172	13.1172	13.1172	13.1172	13.1172	13.1172	13.1172	13.1172
13.0958	13.0958	13.0958	13.0958	13.0958	13.0958	13.0958	13.0958	13.0958	13.0958	13.0958	13.0958	13.0958	13.0958	13.0958	13.0958	13.0958	13.0958	13.0958	13.0958	13.0958	13.0958	13.0958	13.0958	13.0958	13.0958	13.0958	13.0958	13.0958	13.0958	13.0958	13.0958	13.0958	13.0958	13.0958	13.0958	13.0958	13.0958	13.0958	13.0958	13.0958	13.0958	13.0958	13.0958	13.0958	13.0958	13.0958	13.0958	13.0958	13.0958
13.1315	13.1315	13.1315	13.1315	13.1315	13.1315	13.1315	13.1315	13.1315	13.1315	13.1315	13.1315	13.1315	13.1315	13.1315	13.1315	13.1315	13.1315	13.1315	13.1315	13.1315	13.1315	13.1315	13.1315	13.1315	13.1315	13.1315	13.1315	13.1315	13.1315	13.1315	13.1315	13.1315	13.1315	13.1315	13.1315	13.1315	13.1315	13.1315	13.1315	13.1315	13.1315	13.1315	13.1315	13.1315	13.1315	13.1315	13.1315	13.1315	13.1315
13.0493	13.0493	13.0493	13.0493	13.0493	13.0493	13.0493	13.0493	13.0493	13.0493	13.0493	13.0493	13.0493	13.0493	13.0493	13.0493	13.0493	13.0493	13.0493	13.0493	13.0493	13.0493	13.0493	13.0493	13.0493	13.0493	13.0493	13.0493	13.0493	13.0493	13.0493	13.0493	13.0493	13.0493	13.0493	13.0493	13.0493	13.0493	13.0493	13.0493	13.0493	13.0493	13.0493	13.0493	13.0493	13.0493	13.0493	13.0493	13.0493	13.0493
13.0636	13.0636	13.0636	13.0636	13.0636	13.0636	13.0636	13.0636	13.0636	13.0636	13.0636	13.0636	13.0636	13.0636	13.0636	13.0636	13.0636	13.0636	13.0636	13.0636	13.0636	13.0636	13.0636	13.0636	13.0636	13.0636	13.0636	13.0636	13.0636	13.0636	13.0636	13.0636	13.0636	13.0636	13.0636	13.0636	13.0636	13.0636	13.0636	13.0636	13.0636	13.0636	13.0636	13.0636	13.0636	13.0636	13.0636	13.0636	13.0636	13.0636
13.0136	13.0136	13.0136	13.0136	13.0136	13.0136	13.0136	13.0136	13.0136	13.0136	13.0136	13.0136	13.0136	13.0136	13.0136	13.0136	13.0136	13.0136	13.0136	13.0136	13.0136	13.0136	13.0136	13.0136	13.0136	13.0136	13.0136	13.0136	13.0136	13.0136	13.0136	13.0136	13.0136	13.0136	13.0136	13.0136	13.0136	13.0136	13.0136	13.0136	13.0136	13.0136	13.0136	13.0136	13.0136	13.0136	13.0136	13.0136	13.0136	13.0136
13.0172	13.0172	13.0172	13.0172	13.0172	13.0172	13.0172	13.0172	13.0172	13.0172	13.0172	13.0172	13.0172	13.0172	13.0172	13.0172	13.0172	13.0172	13.0172	13.0172	13.0172	13.0172	13.0172	13.0172	13.0172	13.0172	13.0172	13.0172	13.0172	13.0172	13.0172	13.0172	13.0172	13.0172	13.0172	13.0172	13.0172	13.0172	13.0172	13.0172	13.0172	13.0172	13.0172	13.0172	13.0172	13.0172	13.0172	13.0172	13.0172	13.0172
13.0279	13.0279	13.0279	13.0279	13.0279	13.0279	13.0279	13.0279	13.0279	13.0279	13.0279	13.0279	13.0279	13.0279	13.0279	13.0279	13.0279	13.0279	13.0279	13.0279	13.0279	13.0279	13.0279	13.0279	13.0279	13.0279	13.0279	13.0279	13.0279	13.0279	13.0279	13.0279	13.0279	13.0279	13.0279	13.0279	13.0279	13.0279	13.0279	13.0279	13.0279	13.0279	13.0279	13.0279	13.0279	13.0279	13.0279	13.0279	13.0279	13.0279
12.9779	12.9779	12.9779	12.9779	12.9779	12.9779	12.9779	12.9779	12.9779	12.9779	12.9779	12.9779	12.9779	12.9779	12.9779	12.9779	12.9779	12.9779	12.9779	12.9779	12.9779	12.9779	12.9779	12.9779	12.9779	12.9779	12.9779	12.9779	12.9779	12.9779	12.9779	12.9779	12.9779	12.9779	12.9779	12.9779	12.9779	12.9779	12.9779	12.9779	12.9779	12.9779	12.9779	12.9779	12.9779	12.9779	12.9779	12.9779	12.9779	12.9779
13.0065	13.0065	13.0065	13.0065	13.0065	13.0065	13.0065	13.0065	13.0065	13.0065	13.0065	13.0065	13.0065	13.0065	13.0065	13.0065	13.0065	13.0065	13.0065	13.0065	13.0065	13.0065	13.0065	13.0065	13.0065	13.0065	13.0065	13.0065	13.0065	13.0065	13.0065	13.0065	13.0065	13.0065	13.0065	13.0065	13.0065	13.0065	13.0065	13.0065	13.0065	13.0065	13.0065	13.0065	13.0065	13.0065	13.0065	13.0065	13.0065	13.0065
12.9779	12.9779	12.9779	12.9779	12.9779	12.9779	12.9779	12.9779	12.9779	12.9779	12.9779	12.9779	12.9779	12.9779	12.9779	12.9779	12.9779	12.9779	12.9779	12.9779	12.9779	12.9779	12.9779	12.9779	12.9779	12.9779	12.9779	12.9779	12.9779	12.9779	12.9779	12.9779	12.9779	12.9779	12.9779	12.9779	12.9779	12.9779	12.9779	12.9779	12.9779	12.9779	12.9779	12.9779	12.9779	12.9779	12.9779	12.9779	12.9779	12.9779
12.9243	12.9243	12.9243	12.9243	12.9243	12.9243	12.9243	12.9243	12.9243	12.9243	12.9243	12.9243	12.9243	12.9243	12.9243	12.9243	12.9243	12.9243	12.9243	12.9243	12.9243	12.9243	12.9243	12.9243	12.9243	12.9243	12.9243	12.9243	12.9243	12.9243	12.9243	12.9243	12.9243	12.9243	12.9243	12.9243	12.9243	12.9243	12.9243	12.9243	12.9243	12.9243	12.9243	12.9243	12.9243	12.9243	12.9243	12.9243	12.9243	12.9243
12.9386	12.9386	12.9386	12.9386	12.9386	12.9386	12.9386	12.9386	12.9386	12.9386	12.9386	12.9386	12.9386	12.9386	12.9386	12.9386	12.9386	12.9386	12.9386	12.9386	12.9386	12.9386	12.9386	12.9386	12.9386	12.9386	12.9386	12.9386	12.9386	12.9386	12.9386	12.9386	12.9386	12.9386	12.9386	12.9386	12.9386	12.9386	12.9386	12.9386	12.9386	12.9386	12.9386	12.9386	12.9386	12.9386	12.9386	12.9386	12.9386	12.9386
12.8529	12.8529	12.8529	12.8529	12.8529	12.8529	12.8529	12.8529	12.8529	12.8529	12.8529	12.8529	12.8529	12.8529	12.8529	12.8529	12.8529	12.8529	12.8529	12.8529	12.8529	12.8529	12.8529	12.8529	12.8529	12.8529	12.8529	12.8529	12.8529	12.8529	12.8529	12.8529	12.8529	12.8529	12.8529	12.8529	12.8529	12.8529	12.8529	12.8529	12.8529	12.8529	12.8529	12.8529	12.8529	12.8529	12.8529	12.8529	12.8529	12.8529
12.8421	12.8421	12.8421	12.8421	12.8421	12.8421	12.8421	12.8421	12.8421	12.8421	12.8421	12.8421	12.8421	12.8421	12.8421	12.8421	12.8421	12.8421	12.8421	12.8421	12.8421	12.8421	12.8421	12.8421	12.8421	12.8421	12.8421	12.8421	12.8421	12.8421	12.8421	12.8421	12.8421	12.8421	12.8421	12.8421	12.8421	12.8421	12.8421	12.8421	12.8421	12.8421	12.8421	12.8421	12.8421	12.8421	12.8421	12.8421	12.8421	12.8421
12.8136	12.8136	12.8136	12.8136	12.8136	12.8136	12.8136	12.8136	12.8136	12.8136	12.8136	12.8136	12.8136	12.8136	12.8136	12.8136	12.8136	12.8136	12.8136	12.8136	12.8136	12.8136	12.8136	12.8136	12.8136	12.8136	12.8136	12.8136	12.8136	12.8136	12.8136	12.8136	12.8136	12.8136	12.8136	12.8136	12.8136	12.8136	12.8136	12.8136	12.8136	12.8136	12.8136	12.8136	12.8136	12.8136	12.8136	12.8136	12.8136	12.8136
12.7993	12.7993	12.7993	12.7993	12.7993	12.7993	12.7993	12.7993	12.7993	12.7993	12.7993	12.7993	12.7993	12.7993	12.7993	12.7993	12.7993	12.7993	12.7993	12.7993	12.7993	12.7993	12.7993	12.7993	12.7993	12.7993	12.7993	12.7993	12.7993	12.7993	12.7993	12.7993	12.7993	12.7993	12.7993	12.7993	12.7993	12.7993	12.7993	12.7993	12.7993	12.7993	12.7993	12.7993	12.7993	12.7993	12.7993	12.7993	12.7993	12.7993
12.785	12.785	12.785	12.785	12.785	12.785	12.785	12.785	12.785	12.785	12.785	12.785	12.785	12.785	12.785	12.785	12.785	12.785	12.785	12.785	12.785	12.785	12.785	12.785	12.785	12.785	12.785	12.785	12.785	12.785	12.785	12.785	12.785	12.785	12.785	12.785	12.785	12.785	12.785	12.785	12.785	12.785	12.785	12.785	12.785	12.785	12.785	12.785	12.785	12.785
12.7743	12.7743	12.7743	12.7743	12.7743	12.7743	12.7743	12.7743	12.7743	12.7743	12.7743	12.7743	12.7743	12.7743	12.7743	12.7743	12.7743	12.7743	12.7743	12.7743	12.7743	12.7743	12.7743	12.7743	12.7743	12.7743	12.7743	12.7743	12.7743	12.7743	12.7743	12.7743	12.7743	12.7743	12.7743	12.7743	12.7743	12.7743	12.7743	12.7743	12.7743	12.7743	12.7743	12.7743	12.7743	12.7743	12.7743	12.7743	12.7743	12.7743
12.7457	12.7457	12.7457	12.7457	12.7457	12.7457	12.7457	12.7457	12.7457	12.7457	12.7457	12.7457	12.7457	12.7457	12.7457	12.7457	12.7457	12.7457	12.7457	12.7457	12.7457	12.7457	12.7457	12.7457	12.7457	12.7457	12.7457	12.7457	12.7457	12.7457	12.7457	12.7457	12.7457	12.7457	12.7457	12.7457	12.7457	12.7457	12.7457	12.7457	12.7457	12.7457	12.7457	12.7457	12.7457	12.7457	12.7457	12.7457	12.7457	12.7457
12.7278	12.7278	12.7278	12.7278	12.7278	12.7278	12.7278	12.7278	12.7278	12.7278	12.7278	12.7278	12.7278	12.7278	12.7278	12.7278	12.7278	12.7278	12.7278	12.7278	12.7278	12.7278	12.7278	12.7278	12.7278	12.7278	12.7278	12.7278	12.7278	12.7278	12.7278	12.7278	12.7278	12.7278	12.7278	12.7278	12.7278	12.7278	12.7278	12.7278	12.7278	12.7278	12.7278	12.7278	12.7278	12.7278	12.7278	12.7278	12.7278	12.7278
12.7385	12.7385	12.7385	12.7385	12.7385	12.7385	12.7385	12.7385	12.7385	12.7385	12.7385	12.7385	12.7385	12.7385	12.7385	12.7385	12.7385	12.7385	12.7385	12.7385	12.7385	12.7385	12.7385	12.7385	12.7385	12.7385	12.7385	12.7385	12.7385	12.7385	12.7385	12.7385	12.7385	12.7385	12.7385	12.7385	12.7385	12.7385	12.7385	12.7385	12.7385	12.7385	12.7385	12.7385	12.7385	12.7385	12.7385	12.7385	12.7385	12.7385
12.7028	12.7028	12.7028	12.7028	12.7028	12.7028	12.7028	12.7028	12.7028	12.7028	12.7028	12.7028	12.7028	12.7028	12.7028	12.7028	12.7028	12.7028	12.7028	12.7028	12.7028	12.7028	12.7028	12.7028	12.7028	12.7028	12.7028	12.7028	12.7028	12.7028	12.7028	12.7028	12.7028	12.7028	12.7028	12.7028	12.7028	12.7028	12.7028	12.7028	12.7028	12.7028	12.7028	12.7028	12.7028	12.7028	12.7028	12.7028	12.7028	12.7028
12.6349	12.6349	12.6349	12.6349	12.6349	12.6349	12.6349	12.6349	12.6349	12.6349	12.6349	12.6349	12.6349	12.6349	12.6349	12.6349	12.6349	12.6349	12.6349	12.6349	12.6349	12.6349	12.6349	12.6349	12.6349	12.6349	12.6349	12.6349	12.6349	12.6349	12.6349	12.6349	12.6349	12.6349	12.6349	12.6349	12.6349	12.6349	12.6349	12.6349	12.6349	12.6349	12.6349	12.6349	12.6349	12.6349	12.6349	12.6349	12.6349	12.6349
12.6278	12.6278	12.6278	12.6278	12.6278	12.6278	12.6278	12.6278	12.6278	12.6278	12.6278	12.6278	12.6278	12.6278	12.6278	12.6278	12.6278	12.6278	12.6278	12.6278	12.6278	12.6278	12.6278	12.6278	12.6278	12.6278	12.6278	12.6278	12.6278	12.6278	12.6278	12.6278	12.6278	12.6278	12.6278	12.6278	12.6278	12.6278	12.6278	12.6278	12.6278	12.6278	12.6278	12.6278	12.6278	12.6278	12.6278	12.6278	12.6278	12.6278
12.6314	12.6314	12.6314	12.6314	12.6314	12.6314	12.6314	12.6314	12.6314	12.6314	12.6314	12.6314	12.6314	12.6314	12.6314	12.6314	12.6314	12.6314	12.6314	12.6314	12.6314	12.6314	12.6314	12.6314	12.6314	12.6314	12.6314	12.6314	12.6314	12.6314	12.6314	12.6314	12.6314	12.6314	12.6314	12.6314	12.6314	12.6314	12.6314	12.6314	12.6314	12.6314	12.6314	12.6314	12.6314	12.6314	12.6314	12.6314	12.6314	12.6314
12.6135	12.6135	12.6135	12.6135	12.6135	12.6135	12.6135	12.6135	12.6135	12.6135	12.6135	12.6135	12.6135	12.6135	12.6135	12.6135	12.6135	12.6135	12.6135	12.6135	12.6135	12.6135	12.6135	12.6135	12.6135	12.6135	12.6135	12.6135	12.6135	12.6135	12.6135	12.6135	12.6135	12.6135	12.6135	12.6135	12.6135	12.6135	12.6135	12.6135	12.6135	12.6135	12.6135	12.6135	12.6135	12.6135	12.6135	12.6135	12.6135	12.6135
12.5421	12.5421	12.5421	12.5421	12.5421	12.5421	12.5421	12.5421	12.5421	12.5421	12.5421	12.5421	12.5421	12.5421	12.5421	12.5421	12.5421	12.5421	12.5421	12.5421	12.5421	12.5421	12.5421	12.5421	12.5421	12.5421	12.5421	12.5421	12.5421	12.5421	12.5421	12.5421	12.5421	12.5421	12.5421	12.5421	12.5421	12.5421	12.5421	12.5421	12.5421	12.5421	12.5421	12.5421	12.5421	12.5421	12.5421	12.5421	12.5421	12.5421
12.5242	12.5242	12.5242	12.5242	12.5242	12.5242	12.5242	12.5242	12.5242	12.5242	12.5242	12.5242	12.5242	12.5242	12.5242	12.5242	12.5242	12.5242	12.5242	12.5242	12.5242	12.5242	12.5242	12.5242	12.5242	12.5242	12.5242	12.5242	12.5242	12.5242	12.5242	12.5242	12.5242	12.5242	12.5242	12.5242	12.5242	12.5242	12.5242	12.5242	12.5242	12.5242	12.5242	12.5242	12.5242	12.5242	12.5242	12.5242	12.5242	12.5242
12.5063	12.5063	12.5063	12.5063	12.5063	12.5063	12.5063	12.5063	12.5063	12.5063	12.5063	12.5063	12.5063	12.5063	12.5063	12.5063	12.5063	12.5063	12.5063	12.5063	12.5063	12.5063	12.5063	12.5063	12.5063	12.5063	12.5063	12.5063	12.5063	12.5063	12.5063	12.5063	12.5063	12.5063	12.5063	12.5063	12.5063	12.5063	12.5063	12.5063	12.5063	12.5063	12.5063	12.5063	12.5063	12.5063	12.5063	12.5063	12.5063	12.5063
12.5028	12.5028	12.5028	12.5028	12.5028	12.5028	12.5028	12.5028	12.5028	12.5028	12.5028	12.5028	12.5028	12.5028	12.5028	12.5028	12.5028	12.5028	12.5028	12.5028	12.5028	12.5028	12.5028	12.5028	12.5028	12.5028	12.5028	12.5028	12.5028	12.5028	12.5028	12.5028	12.5028	12.5028	12.5028	12.5028	12.5028	12.5028	12.5028	12.5028	12.5028	12.5028	12.5028	12.5028	12.5028	12.5028	12.5028	12.5028	12.5028	12.5028
12.4313	12.4313	12.4313	12.4313	12.4313	12.4313	12.4313	12.4313	12.4313	12.4313	12.4313	12.4313	12.4313	12.4313	12.4313	12.4313	12.4313	12.4313	12.4313	12.4313	12.4313	12.4313	12.4313	12.4313	12.4313	12.4313	12.4313	12.4313	12.4313	12.4313	12.4313	12.4313	12.4313	12.4313	12.4313	12.4313	12.4313	12.4313	12.4313	12.4313	12.4313	12.4313	12.4313	12.4313	12.4313	12.4313	12.4313	12.4313	12.4313	12.4313
12.4099	12.4099	12.4099	12.4099	12.4099	12.4099	12.4099	12.4099	12.4099	12.4099	12.4099	12.4099	12.4099	12.4099	12.4099	12.4099	12.4099	12.4099	12.4099	12.4099	12.4099	12.4099	12.4099	12.4099	12.4099	12.4099	12.4099	12.4099	12.4099	12.4099	12.4099	12.4099	12.4099	12.4099	12.4099	12.4099	12.4099	12.4099	12.4099	12.4099	12.4099	12.4099	12.4099	12.4099	12.4099	12.4099	12.4099	12.4099	12.4099	12.4099
12.417	12.417	12.417	12.417	12.417	12.417	12.417	12.417	12.417	12.417	12.417	12.417	12.417	12.417	12.417	12.417	12.417	12.417	12.417	12.417	12.417	12.417	12.417	12.417	12.417	12.417	12.417	12.417	12.417	12.417	12.417	12.417	12.417	12.417	12.417	12.417	12.417	12.417	12.417	12.417	12.417	12.417	12.417	12.417	12.417	12.417	12.417	12.417	12.417	12.417
12.367	12.367	12.367	12.367	12.367	12.367	12.367	12.367	12.367	12.367	12.367	12.367	12.367	12.367	12.367	12.367	12.367	12.367	12.367	12.367	12.367	12.367	12.367	12.367	12.367	12.367	12.367	12.367	12.367	12.367	12.367	12.367	12.367	12.367	12.367	12.367	12.367	12.367	12.367	12.367	12.367	12.367	12.367	12.367	12.367	12.367	12.367	12.367	12.367	12.367
12.3349	12.3349	12.3349	12.3349	12.3349	12.3349	12.3349	12.3349	12.3349	12.3349	12.3349	12.3349	12.3349	12.3349	12.3349	12.3349	12.3349	12.3349	12.3349	12.3349	12.3349	12.3349	12.3349	12.3349	12.3349	12.3349	12.3349	12.3349	12.3349	12.3349	12.3349	12.3349	12.3349	12.3349	12.3349	12.3349	12.3349	12.3349	12.3349	12.3349	12.3349	12.3349	12.3349	12.3349	12.3349	12.3349	12.3349	12.3349	12.3349	12.3349
12.3313	12.3313	12.3313	12.3313	12.3313	12.3313	12.3313	12.3313	12.3313	12.3313	12.3313	12.3313	12.3313	12.3313	12.3313	12.3313	12.3313	12.3313	12.3313	12.3313	12.3313	12.3313	12.3313	12.3313	12.3313	12.3313	12.3313	12.3313	12.3313	12.3313	12.3313	12.3313	12.3313	12.3313	12.3313	12.3313	12.3313	12.3313	12.3313	12.3313	12.3313	12.3313	12.3313	12.3313	12.3313	12.3313	12.3313	12.3313	12.3313	12.3313
12.2956	12.2956	12.2956	12.2956	12.2956	12.2956	12.2956	12.2956	12.2956	12.2956	12.2956	12.2956	12.2956	12.2956	12.2956	12.2956	12.2956	12.2956	12.2956	12.2956	12.2956	12.2956	12.2956	12.2956	12.2956	12.2956	12.2956	12.2956	12.2956	12.2956	12.2956	12.2956	12.2956	12.2956	12.2956	12.2956	12.2956	12.2956	12.2956	12.2956	12.2956	12.2956	12.2956	12.2956	12.2956	12.2956	12.2956	12.2956	12.2956	12.2956
12.292	12.292	12.292	12.292	12.292	12.292	12.292	12.292	12.292	12.292	12.292	12.292	12.292	12.292	12.292	12.292	12.292	12.292	12.292	12.292	12.292	12.292	12.292	12.292	12.292	12.292	12.292	12.292	12.292	12.292	12.292	12.292	12.292	12.292	12.292	12.292	12.292	12.292	12.292	12.292	12.292	12.292	12.292	12.292	12.292	12.292	12.292	12.292	12.292	12.292
12.2027	12.2027	12.2027	12.2027	12.2027	12.2027	12.2027	12.2027	12.2027	12.2027	12.2027	12.2027	12.2027	12.2027	12.2027	12.2027	12.2027	12.2027	12.2027	12.2027	12.2027	12.2027	12.2027	12.2027	12.2027	12.2027	12.2027	12.2027	12.2027	12.2027	12.2027	12.2027	12.2027	12.2027	12.2027	12.2027	12.2027	12.2027	12.2027	12.2027	12.2027	12.2027	12.2027	12.2027	12.2027	12.2027	12.2027	12.2027	12.2027	12.2027
12.217	12.217	12.217	12.217	12.217	12.217	12.217	12.217	12.217	12.217	12.217	12.217	12.217	12.217	12.217	12.217	12.217	12.217	12.217	12.217	12.217	12.217	12.217	12.217	12.217	12.217	12.217	12.217	12.217	12.217	12.217	12.217	12.217	12.217	12.217	12.217	12.217	12.217	12.217	12.217	12.217	12.217	12.217	12.217	12.217	12.217	12.217	12.217	12.217	12.217
12.167	12.167	12.167	12.167	12.167	12.167	12.167	12.167	12.167	12.167	12.167	12.167	12.167	12.167	12.167	12.167	12.167	12.167	12.167	12.167	12.167	12.167	12.167	12.167	12.167	12.167	12.167	12.167	12.167	12.167	12.167	12.167	12.167	12.167	12.167	12.167	12.167	12.167	12.167	12.167	12.167	12.167	12.167	12.167	12.167	12.167	12.167	12.167	12.167	12.167
12.1777	12.1777	12.1777	12.1777	12.1777	12.1777	12.1777	12.1777	12.1777	12.1777	12.1777	12.1777	12.1777	12.1777	12.1777	12.1777	12.1777	12.1777	12.1777	12.1777	12.1777	12.1777	12.1777	12.1777	12.1777	12.1777	12.1777	12.1777	12.1777	12.1777	12.1777	12.1777	12.1777	12.1777	12.1777	12.1777	12.1777	12.1777	12.1777	12.1777	12.1777	12.1777	12.1777	12.1777	12.1777	12.1777	12.1777	12.1777	12.1777	12.1777
12.1491	12.1491	12.1491	12.1491	12.1491	12.1491	12.1491	12.1491	12.1491	12.1491	12.1491	12.1491	12.1491	12.1491	12.1491	12.1491	12.1491	12.1491	12.1491	12.1491	12.1491	12.1491	12.1491	12.1491	12.1491	12.1491	12.1491	12.1491	12.1491	12.1491	12.1491	12.1491	12.1491	12.1491	12.1491	12.1491	12.1491	12.1491	12.1491	12.1491	12.1491	12.1491	12.1491	12.1491	12.1491	12.1491	12.1491	12.1491	12.1491	12.1491
12.1277	12.1277	12.1277	12.1277	12.1277	12.1277	12.1277	12.1277	12.1277	12.1277	12.1277	12.1277	12.1277	12.1277	12.1277	12.1277	12.1277	12.1277	12.1277	12.1277	12.1277	12.1277	12.1277	12.1277	12.1277	12.1277	12.1277	12.1277	12.1277	12.1277	12.1277	12.1277	12.1277	12.1277	12.1277	12.1277	12.1277	12.1277	12.1277	12.1277	12.1277	12.1277	12.1277	12.1277	12.1277	12.1277	12.1277	12.1277	12.1277	12.1277
12.1313	12.1313	12.1313	12.1313	12.1313	12.1313	12.1313	12.1313	12.1313	12.1313	12.1313	12.1313	12.1313	12.1313	12.1313	12.1313	12.1313	12.1313	12.1313	12.1313	12.1313	12.1313	12.1313	12.1313	12.1313	12.1313	12.1313	12.1313	12.1313	12.1313	12.1313	12.1313	12.1313	12.1313	12.1313	12.1313	12.1313	12.1313	12.1313	12.1313	12.1313	12.1313	12.1313	12.1313	12.1313	12.1313	12.1313	12.1313	12.1313	12.1313
12.0991	12.0991	12.0991	12.0991	12.0991	12.0991	12.0991	12.0991	12.0991	12.0991	12.0991	12.0991	12.0991	12.0991	12.0991	12.0991	12.0991	12.0991	12.0991	12.0991	12.0991	12.0991	12.0991	12.0991	12.0991	12.0991	12.0991	12.0991	12.0991	12.0991	12.0991	12.0991	12.0991	12.0991	12.0991	12.0991	12.0991	12.0991	12.0991	12.0991	12.0991	12.0991	12.0991	12.0991	12.0991	12.0991	12.0991	12.0991	12.0991	12.0991
12.042	12.042	12.042	12.042	12.042	12.042	12.042	12.042	12.042	12.042	12.042	12.042	12.042	12.042	12.042	12.042	12.042	12.042	12.042	12.042	12.042	12.042	12.042	12.042	12.042	12.042	12.042	12.042	12.042	12.042	12.042	12.042	12.042	12.042	12.042	12.042	12.042	12.042	12.042	12.042	12.042	12.042	12.042	12.042	12.042	12.042	12.042	12.042	12.042	12.042
12.0491	12.0491	12.0491	12.0491	12.0491	12.0491	12.0491	12.0491	12.0491	12.0491	12.0491	12.0491	12.0491	12.0491	12.0491	12.0491	12.0491	12.0491	12.0491	12.0491	12.0491	12.0491	12.0491	12.0491	12.0491	12.0491	12.0491	12.0491	12.0491	12.0491	12.0491	12.0491	12.0491	12.0491	12.0491	12.0491	12.0491	12.0491	12.0491	12.0491	12.0491	12.0491	12.0491	12.0491	12.0491	12.0491	12.0491	12.0491	12.0491	12.0491
12.0241	12.0241	12.0241	12.0241	12.0241	12.0241	12.0241	12.0241	12.0241	12.0241	12.0241	12.0241	12.0241	12.0241	12.0241	12.0241	12.0241	12.0241	12.0241	12.0241	12.0241	12.0241	12.0241	12.0241	12.0241	12.0241	12.0241	12.0241	12.0241	12.0241	12.0241	12.0241	12.0241	12.0241	12.0241	12.0241	12.0241	12.0241	12.0241	12.0241	12.0241	12.0241	12.0241	12.0241	12.0241	12.0241	12.0241	12.0241	12.0241	12.0241
12.0241	12.0241	12.0241	12.0241	12.0241	12.0241	12.0241	12.0241	12.0241	12.0241	12.0241	12.0241	12.0241	12.0241	12.0241	12.0241	12.0241	12.0241	12.0241	12.0241	12.0241	12.0241	12.0241	12.0241	12.0241	12.0241	12.0241	12.0241	12.0241	12.0241	12.0241	12.0241	12.0241	12.0241	12.0241	12.0241	12.0241	12.0241	12.0241	12.0241	12.0241	12.0241	12.0241	12.0241	12.0241	12.0241	12.0241	12.0241	12.0241	12.0241
11.9884	11.9884	11.9884	11.9884	11.9884	11.9884	11.9884	11.9884	11.9884	11.9884	11.9884	11.9884	11.9884	11.9884	11.9884	11.9884	11.9884	11.9884	11.9884	11.9884	11.9884	11.9884	11.9884	11.9884	11.9884	11.9884	11.9884	11.9884	11.9884	11.9884	11.9884	11.9884	11.9884	11.9884	11.9884	11.9884	11.9884	11.9884	11.9884	11.9884	11.9884	11.9884	11.9884	11.9884	11.9884	11.9884	11.9884	11.9884	11.9884	11.9884
11.9741	11.9741	11.9741	11.9741	11.9741	11.9741	11.9741	11.9741	11.9741	11.9741	11.9741	11.9741	11.9741	11.9741	11.9741	11.9741	11.9741	11.9741	11.9741	11.9741	11.9741	11.9741	11.9741	11.9741	11.9741	11.9741	11.9741	11.9741	11.9741	11.9741	11.9741	11.9741	11.9741	11.9741	11.9741	11.9741	11.9741	11.9741	11.9741	11.9741	11.9741	11.9741	11.9741	11.9741	11.9741	11.9741	11.9741	11.9741	11.9741	11.9741
11.9777	11.9777	11.9777	11.9777	11.9777	11.9777	11.9777	11.9777	11.9777	11.9777	11.9777	11.9777	11.9777	11.9777	11.9777	11.9777	11.9777	11.9777	11.9777	11.9777	11.9777	11.9777	11.9777	11.9777	11.9777	11.9777	11.9777	11.9777	11.9777	11.9777	11.9777	11.9777	11.9777	11.9777	11.9777	11.9777	11.9777	11.9777	11.9777	11.9777	11.9777	11.9777	11.9777	11.9777	11.9777	11.9777	11.9777	11.9777	11.9777	11.9777
11.9384	11.9384	11.9384	11.9384	11.9384	11.9384	11.9384	11.9384	11.9384	11.9384	11.9384	11.9384	11.9384	11.9384	11.9384	11.9384	11.9384	11.9384	11.9384	11.9384	11.9384	11.9384	11.9384	11.9384	11.9384	11.9384	11.9384	11.9384	11.9384	11.9384	11.9384	11.9384	11.9384	11.9384	11.9384	11.9384	11.9384	11.9384	11.9384	11.9384	11.9384	11.9384	11.9384	11.9384	11.9384	11.9384	11.9384	11.9384	11.9384	11.9384
11.9312	11.9312	11.9312	11.9312	11.9312	11.9312	11.9312	11.9312	11.9312	11.9312	11.9312	11.9312	11.9312	11.9312	11.9312	11.9312	11.9312	11.9312	11.9312	11.9312	11.9312	11.9312	11.9312	11.9312	11.9312	11.9312	11.9312	11.9312	11.9312	11.9312	11.9312	11.9312	11.9312	11.9312	11.9312	11.9312	11.9312	11.9312	11.9312	11.9312	11.9312	11.9312	11.9312	11.9312	11.9312	11.9312	11.9312	11.9312	11.9312	11.9312
11.9241	11.9241	11.9241	11.9241	11.9241	11.9241	11.9241	11.9241	11.9241	11.9241	11.9241	11.9241	11.9241	11.9241	11.9241	11.9241	11.9241	11.9241	11.9241	11.9241	11.9241	11.9241	11.9241	11.9241	11.9241	11.9241	11.9241	11.9241	11.9241	11.9241	11.9241	11.9241	11.9241	11.9241	11.9241	11.9241	11.9241	11.9241	11.9241	11.9241	11.9241	11.9241	11.9241	11.9241	11.9241	11.9241	11.9241	11.9241	11.9241	11.9241
11.8669	11.8669	11.8669	11.8669	11.8669	11.8669	11.8669	11.8669	11.8669	11.8669	11.8669	11.8669	11.8669	11.8669	11.8669	11.8669	11.8669	11.8669	11.8669	11.8669	11.8669	11.8669	11.8669	11.8669	11.8669	11.8669	11.8669	11.8669	11.8669	11.8669	11.8669	11.8669	11.8669	11.8669	11.8669	11.8669	11.8669	11.8669	11.8669	11.8669	11.8669	11.8669	11.8669	11.8669	11.8669	11.8669	11.8669	11.8669	11.8669	11.8669
11.9098	11.9098	11.9098	11.9098	11.9098	11.9098	11.9098	11.9098	11.9098	11.9098	11.9098	11.9098	11.9098	11.9098	11.9098	11.9098	11.9098	11.9098	11.9098	11.9098	11.9098	11.9098	11.9098	11.9098	11.9098	11.9098	11.9098	11.9098	11.9098	11.9098	11.9098	11.9098	11.9098	11.9098	11.9098	11.9098	11.9098	11.9098	11.9098	11.9098	11.9098	11.9098	11.9098	11.9098	11.9098	11.9098	11.9098	11.9098	11.9098	11.9098
11.9062	11.9062	11.9062	11.9062	11.9062	11.9062	11.9062	11.9062	11.9062	11.9062	11.9062	11.9062	11.9062	11.9062	11.9062	11.9062	11.9062	11.9062	11.9062	11.9062	11.9062	11.9062	11.9062	11.9062	11.9062	11.9062	11.9062	11.9062	11.9062	11.9062	11.9062	11.9062	11.9062	11.9062	11.9062	11.9062	11.9062	11.9062	11.9062	11.9062	11.9062	11.9062	11.9062	11.9062	11.9062	11.9062	11.9062	11.9062	11.9062	11.9062
11.8669	11.8669	11.8669	11.8669	11.8669	11.8669	11.8669	11.8669	11.8669	11.8669	11.8669	11.8669	11.8669	11.8669	11.8669	11.8669	11.8669	11.8669	11.8669	11.8669	11.8669	11.8669	11.8669	11.8669	11.8669	11.8669	11.8669	11.8669	11.8669	11.8669	11.8669	11.8669	11.8669	11.8669	11.8669	11.8669	11.8669	11.8669	11.8669	11.8669	11.8669	11.8669	11.8669	11.8669	11.8669	11.8669	11.8669	11.8669	11.8669	11.8669
11.8419	11.8419	11.8419	11.8419	11.8419	11.8419	11.8419	11.8419	11.8419	11.8419	11.8419	11.8419	11.8419	11.8419	11.8419	11.8419	11.8419	11.8419	11.8419	11.8419	11.8419	11.8419	11.8419	11.8419	11.8419	11.8419	11.8419	11.8419	11.8419	11.8419	11.8419	11.8419	11.8419	11.8419	11.8419	11.8419	11.8419	11.8419	11.8419	11.8419	11.8419	11.8419	11.8419	11.8419	11.8419	11.8419	11.8419	11.8419	11.8419	11.8419
11.8169	11.8169	11.8169	11.8169	11.8169	11.8169	11.8169	11.8169	11.8169	11.8169	11.8169	11.8169	11.8169	11.8169	11.8169	11.8169	11.8169	11.8169	11.8169	11.8169	11.8169	11.8169	11.8169	11.8169	11.8169	11.8169	11.8169	11.8169	11.8169	11.8169	11.8169	11.8169	11.8169	11.8169	11.8169	11.8169	11.8169	11.8169	11.8169	11.8169	11.8169	11.8169	11.8169	11.8169	11.8169	11.8169	11.8169	11.8169	11.8169	11.8169
11.8026	11.8026	11.8026	11.8026	11.8026	11.8026	11.8026	11.8026	11.8026	11.8026	11.8026	11.8026	11.8026	11.8026	11.8026	11.8026	11.8026	11.8026	11.8026	11.8026	11.8026	11.8026	11.8026	11.8026	11.8026	11.8026	11.8026	11.8026	11.8026	11.8026	11.8026	11.8026	11.8026	11.8026	11.8026	11.8026	11.8026	11.8026	11.8026	11.8026	11.8026	11.8026	11.8026	11.8026	11.8026	11.8026	11.8026	11.8026	11.8026	11.8026
11.7705	11.7705	11.7705	11.7705	11.7705	11.7705	11.7705	11.7705	11.7705	11.7705	11.7705	11.7705	11.7705	11.7705	11.7705	11.7705	11.7705	11.7705	11.7705	11.7705	11.7705	11.7705	11.7705	11.7705	11.7705	11.7705	11.7705	11.7705	11.7705	11.7705	11.7705	11.7705	11.7705	11.7705	11.7705	11.7705	11.7705	11.7705	11.7705	11.7705	11.7705	11.7705	11.7705	11.7705	11.7705	11.7705	11.7705	11.7705	11.7705	11.7705
11.799	11.799	11.799	11.799	11.799	11.799	11.799	11.799	11.799	11.799	11.799	11.799	11.799	11.799	11.799	11.799	11.799	11.799	11.799	11.799	11.799	11.799	11.799	11.799	11.799	11.799	11.799	11.799	11.799	11.799	11.799	11.799	11.799	11.799	11.799	11.799	11.799	11.799	11.799	11.799	11.799	11.799	11.799	11.799	11.799	11.799	11.799	11.799	11.799	11.799
11.7526	11.7526	11.7526	11.7526	11.7526	11.7526	11.7526	11.7526	11.7526	11.7526	11.7526	11.7526	11.7526	11.7526	11.7526	11.7526	11.7526	11.7526	11.7526	11.7526	11.7526	11.7526	11.7526	11.7526	11.7526	11.7526	11.7526	11.7526	11.7526	11.7526	11.7526	11.7526	11.7526	11.7526	11.7526	11.7526	11.7526	11.7526	11.7526	11.7526	11.7526	11.7526	11.7526	11.7526	11.7526	11.7526	11.7526	11.7526	11.7526	11.7526
11.749	11.749	11.749	11.749	11.749	11.749	11.749	11.749	11.749	11.749	11.749	11.749	11.749	11.749	11.749	11.749	11.749	11.749	11.749	11.749	11.749	11.749	11.749	11.749	11.749	11.749	11.749	11.749	11.749	11.749	11.749	11.749	11.749	11.749	11.749	11.749	11.749	11.749	11.749	11.749	11.749	11.749	11.749	11.749	11.749	11.749	11.749	11.749	11.749	11.749
11.7526	11.7526	11.7526	11.7526	11.7526	11.7526	11.7526	11.7526	11.7526	11.7526	11.7526	11.7526	11.7526	11.7526	11.7526	11.7526	11.7526	11.7526	11.7526	11.7526	11.7526	11.7526	11.7526	11.7526	11.7526	11.7526	11.7526	11.7526	11.7526	11.7526	11.7526	11.7526	11.7526	11.7526	11.7526	11.7526	11.7526	11.7526	11.7526	11.7526	11.7526	11.7526	11.7526	11.7526	11.7526	11.7526	11.7526	11.7526	11.7526	11.7526
11.7312	11.7312	11.7312	11.7312	11.7312	11.7312	11.7312	11.7312	11.7312	11.7312	11.7312	11.7312	11.7312	11.7312	11.7312	11.7312	11.7312	11.7312	11.7312	11.7312	11.7312	11.7312	11.7312	11.7312	11.7312	11.7312	11.7312	11.7312	11.7312	11.7312	11.7312	11.7312	11.7312	11.7312	11.7312	11.7312	11.7312	11.7312	11.7312	11.7312	11.7312	11.7312	11.7312	11.7312	11.7312	11.7312	11.7312	11.7312	11.7312	11.7312
11.724	11.724	11.724	11.724	11.724	11.724	11.724	11.724	11.724	11.724	11.724	11.724	11.724	11.724	11.724	11.724	11.724	11.724	11.724	11.724	11.724	11.724	11.724	11.724	11.724	11.724	11.724	11.724	11.724	11.724	11.724	11.724	11.724	11.724	11.724	11.724	11.724	11.724	11.724	11.724	11.724	11.724	11.724	11.724	11.724	11.724	11.724	11.724	11.724	11.724
11.7312	11.7312	11.7312	11.7312	11.7312	11.7312	11.7312	11.7312	11.7312	11.7312	11.7312	11.7312	11.7312	11.7312	11.7312	11.7312	11.7312	11.7312	11.7312	11.7312	11.7312	11.7312	11.7312	11.7312	11.7312	11.7312	11.7312	11.7312	11.7312	11.7312	11.7312	11.7312	11.7312	11.7312	11.7312	11.7312	11.7312	11.7312	11.7312	11.7312	11.7312	11.7312	11.7312	11.7312	11.7312	11.7312	11.7312	11.7312	11.7312	11.7312
11.7205	11.7205	11.7205	11.7205	11.7205	11.7205	11.7205	11.7205	11.7205	11.7205	11.7205	11.7205	11.7205	11.7205	11.7205	11.7205	11.7205	11.7205	11.7205	11.7205	11.7205	11.7205	11.7205	11.7205	11.7205	11.7205	11.7205	11.7205	11.7205	11.7205	11.7205	11.7205	11.7205	11.7205	11.7205	11.7205	11.7205	11.7205	11.7205	11.7205	11.7205	11.7205	11.7205	11.7205	11.7205	11.7205	11.7205	11.7205	11.7205	11.7205
11.6776	11.6776	11.6776	11.6776	11.6776	11.6776	11.6776	11.6776	11.6776	11.6776	11.6776	11.6776	11.6776	11.6776	11.6776	11.6776	11.6776	11.6776	11.6776	11.6776	11.6776	11.6776	11.6776	11.6776	11.6776	11.6776	11.6776	11.6776	11.6776	11.6776	11.6776	11.6776	11.6776	11.6776	11.6776	11.6776	11.6776	11.6776	11.6776	11.6776	11.6776	11.6776	11.6776	11.6776	11.6776	11.6776	11.6776	11.6776	11.6776	11.6776
11.6704	11.6704	11.6704	11.6704	11.6704	11.6704	11.6704	11.6704	11.6704	11.6704	11.6704	11.6704	11.6704	11.6704	11.6704	11.6704	11.6704	11.6704	11.6704	11.6704	11.6704	11.6704	11.6704	11.6704	11.6704	11.6704	11.6704	11.6704	11.6704	11.6704	11.6704	11.6704	11.6704	11.6704	11.6704	11.6704	11.6704	11.6704	11.6704	11.6704	11.6704	11.6704	11.6704	11.6704	11.6704	11.6704	11.6704	11.6704	11.6704	11.6704
11.6347	11.6347	11.6347	11.6347	11.6347	11.6347	11.6347	11.6347	11.6347	11.6347	11.6347	11.6347	11.6347	11.6347	11.6347	11.6347	11.6347	11.6347	11.6347	11.6347	11.6347	11.6347	11.6347	11.6347	11.6347	11.6347	11.6347	11.6347	11.6347	11.6347	11.6347	11.6347	11.6347	11.6347	11.6347	11.6347	11.6347	11.6347	11.6347	11.6347	11.6347	11.6347	11.6347	11.6347	11.6347	11.6347	11.6347	11.6347	11.6347	11.6347
11.6383	11.6383	11.6383	11.6383	11.6383	11.6383	11.6383	11.6383	11.6383	11.6383	11.6383	11.6383	11.6383	11.6383	11.6383	11.6383	11.6383	11.6383	11.6383	11.6383	11.6383	11.6383	11.6383	11.6383	11.6383	11.6383	11.6383	11.6383	11.6383	11.6383	11.6383	11.6383	11.6383	11.6383	11.6383	11.6383	11.6383	11.6383	11.6383	11.6383	11.6383	11.6383	11.6383	11.6383	11.6383	11.6383	11.6383	11.6383	11.6383	11.6383
11.5776	11.5776	11.5776	11.5776	11.5776	11.5776	11.5776	11.5776	11.5776	11.5776	11.5776	11.5776	11.5776	11.5776	11.5776	11.5776	11.5776	11.5776	11.5776	11.5776	11.5776	11.5776	11.5776	11.5776	11.5776	11.5776	11.5776	11.5776	11.5776	11.5776	11.5776	11.5776	11.5776	11.5776	11.5776	11.5776	11.5776	11.5776	11.5776	11.5776	11.5776	11.5776	11.5776	11.5776	11.5776	11.5776	11.5776	11.5776	11.5776	11.5776
11.5704	11.5704	11.5704	11.5704	11.5704	11.5704	11.5704	11.5704	11.5704	11.5704	11.5704	11.5704	11.5704	11.5704	11.5704	11.5704	11.5704	11.5704	11.5704	11.5704	11.5704	11.5704	11.5704	11.5704	11.5704	11.5704	11.5704	11.5704	11.5704	11.5704	11.5704	11.5704	11.5704	11.5704	11.5704	11.5704	11.5704	11.5704	11.5704	11.5704	11.5704	11.5704	11.5704	11.5704	11.5704	11.5704	11.5704	11.5704	11.5704	11.5704
11.5561	11.5561	11.5561	11.5561	11.5561	11.5561	11.5561	11.5561	11.5561	11.5561	11.5561	11.5561	11.5561	11.5561	11.5561	11.5561	11.5561	11.5561	11.5561	11.5561	11.5561	11.5561	11.5561	11.5561	11.5561	11.5561	11.5561	11.5561	11.5561	11.5561	11.5561	11.5561	11.5561	11.5561	11.5561	11.5561	11.5561	11.5561	11.5561	11.5561	11.5561	11.5561	11.5561	11.5561	11.5561	11.5561	11.5561	11.5561	11.5561	11.5561
11.4847	11.4847	11.4847	11.4847	11.4847	11.4847	11.4847	11.4847	11.4847	11.4847	11.4847	11.4847	11.4847	11.4847	11.4847	11.4847	11.4847	11.4847	11.4847	11.4847	11.4847	11.4847	11.4847	11.4847	11.4847	11.4847	11.4847	11.4847	11.4847	11.4847	11.4847	11.4847	11.4847	11.4847	11.4847	11.4847	11.4847	11.4847	11.4847	11.4847	11.4847	11.4847	11.4847	11.4847	11.4847	11.4847	11.4847	11.4847	11.4847	11.4847
11.5061	11.5061	11.5061	11.5061	11.5061	11.5061	11.5061	11.5061	11.5061	11.5061	11.5061	11.5061	11.5061	11.5061	11.5061	11.5061	11.5061	11.5061	11.5061	11.5061	11.5061	11.5061	11.5061	11.5061	11.5061	11.5061	11.5061	11.5061	11.5061	11.5061	11.5061	11.5061	11.5061	11.5061	11.5061	11.5061	11.5061	11.5061	11.5061	11.5061	11.5061	11.5061	11.5061	11.5061	11.5061	11.5061	11.5061	11.5061	11.5061	11.5061
11.4883	11.4883	11.4883	11.4883	11.4883	11.4883	11.4883	11.4883	11.4883	11.4883	11.4883	11.4883	11.4883	11.4883	11.4883	11.4883	11.4883	11.4883	11.4883	11.4883	11.4883	11.4883	11.4883	11.4883	11.4883	11.4883	11.4883	11.4883	11.4883	11.4883	11.4883	11.4883	11.4883	11.4883	11.4883	11.4883	11.4883	11.4883	11.4883	11.4883	11.4883	11.4883	11.4883	11.4883	11.4883	11.4883	11.4883	11.4883	11.4883	11.4883
11.474	11.474	11.474	11.474	11.474	11.474	11.474	11.474	11.474	11.474	11.474	11.474	11.474	11.474	11.474	11.474	11.474	11.474	11.474	11.474	11.474	11.474	11.474	11.474	11.474	11.474	11.474	11.474	11.474	11.474	11.474	11.474	11.474	11.474	11.474	11.474	11.474	11.474	11.474	11.474	11.474	11.474	11.474	11.474	11.474	11.474	11.474	11.474	11.474	11.474
11.4418	11.4418	11.4418	11.4418	11.4418	11.4418	11.4418	11.4418	11.4418	11.4418	11.4418	11.4418	11.4418	11.4418	11.4418	11.4418	11.4418	11.4418	11.4418	11.4418	11.4418	11.4418	11.4418	11.4418	11.4418	11.4418	11.4418	11.4418	11.4418	11.4418	11.4418	11.4418	11.4418	11.4418	11.4418	11.4418	11.4418	11.4418	11.4418	11.4418	11.4418	11.4418	11.4418	11.4418	11.4418	11.4418	11.4418	11.4418	11.4418	11.4418
11.474	11.474	11.474	11.474	11.474	11.474	11.474	11.474	11.474	11.474	11.474	11.474	11.474	11.474	11.474	11.474	11.474	11.474	11.474	11.474	11.474	11.474	11.474	11.474	11.474	11.474	11.474	11.474	11.474	11.474	11.474	11.474	11.474	11.474	11.474	11.474	11.474	11.474	11.474	11.474	11.474	11.474	11.474	11.474	11.474	11.474	11.474	11.474	11.474	11.474
11.4025	11.4025	11.4025	11.4025	11.4025	11.4025	11.4025	11.4025	11.4025	11.4025	11.4025	11.4025	11.4025	11.4025	11.4025	11.4025	11.4025	11.4025	11.4025	11.4025	11.4025	11.4025	11.4025	11.4025	11.4025	11.4025	11.4025	11.4025	11.4025	11.4025	11.4025	11.4025	11.4025	11.4025	11.4025	11.4025	11.4025	11.4025	11.4025	11.4025	11.4025	11.4025	11.4025	11.4025	11.4025	11.4025	11.4025	11.4025	11.4025	11.4025
11.3632	11.3632	11.3632	11.3632	11.3632	11.3632	11.3632	11.3632	11.3632	11.3632	11.3632	11.3632	11.3632	11.3632	11.3632	11.3632	11.3632	11.3632	11.3632	11.3632	11.3632	11.3632	11.3632	11.3632	11.3632	11.3632	11.3632	11.3632	11.3632	11.3632	11.3632	11.3632	11.3632	11.3632	11.3632	11.3632	11.3632	11.3632	11.3632	11.3632	11.3632	11.3632	11.3632	11.3632	11.3632	11.3632	11.3632	11.3632	11.3632	11.3632
11.3668	11.3668	11.3668	11.3668	11.3668	11.3668	11.3668	11.3668	11.3668	11.3668	11.3668	11.3668	11.3668	11.3668	11.3668	11.3668	11.3668	11.3668	11.3668	11.3668	11.3668	11.3668	11.3668	11.3668	11.3668	11.3668	11.3668	11.3668	11.3668	11.3668	11.3668	11.3668	11.3668	11.3668	11.3668	11.3668	11.3668	11.3668	11.3668	11.3668	11.3668	11.3668	11.3668	11.3668	11.3668	11.3668	11.3668	11.3668	11.3668	11.3668
11.3489	11.3489	11.3489	11.3489	11.3489	11.3489	11.3489	11.3489	11.3489	11.3489	11.3489	11.3489	11.3489	11.3489	11.3489	11.3489	11.3489	11.3489	11.3489	11.3489	11.3489	11.3489	11.3489	11.3489	11.3489	11.3489	11.3489	11.3489	11.3489	11.3489	11.3489	11.3489	11.3489	11.3489	11.3489	11.3489	11.3489	11.3489	11.3489	11.3489	11.3489	11.3489	11.3489	11.3489	11.3489	11.3489	11.3489	11.3489	11.3489	11.3489
11.3204	11.3204	11.3204	11.3204	11.3204	11.3204	11.3204	11.3204	11.3204	11.3204	11.3204	11.3204	11.3204	11.3204	11.3204	11.3204	11.3204	11.3204	11.3204	11.3204	11.3204	11.3204	11.3204	11.3204	11.3204	11.3204	11.3204	11.3204	11.3204	11.3204	11.3204	11.3204	11.3204	11.3204	11.3204	11.3204	11.3204	11.3204	11.3204	11.3204	11.3204	11.3204	11.3204	11.3204	11.3204	11.3204	11.3204	11.3204	11.3204	11.3204
11.2811	11.2811	11.2811	11.2811	11.2811	11.2811	11.2811	11.2811	11.2811	11.2811	11.2811	11.2811	11.2811	11.2811	11.2811	11.2811	11.2811	11.2811	11.2811	11.2811	11.2811	11.2811	11.2811	11.2811	11.2811	11.2811	11.2811	11.2811	11.2811	11.2811	11.2811	11.2811	11.2811	11.2811	11.2811	11.2811	11.2811	11.2811	11.2811	11.2811	11.2811	11.2811	11.2811	11.2811	11.2811	11.2811	11.2811	11.2811	11.2811	11.2811
11.2846	11.2846	11.2846	11.2846	11.2846	11.2846	11.2846	11.2846	11.2846	11.2846	11.2846	11.2846	11.2846	11.2846	11.2846	11.2846	11.2846	11.2846	11.2846	11.2846	11.2846	11.2846	11.2846	11.2846	11.2846	11.2846	11.2846	11.2846	11.2846	11.2846	11.2846	11.2846	11.2846	11.2846	11.2846	11.2846	11.2846	11.2846	11.2846	11.2846	11.2846	11.2846	11.2846	11.2846	11.2846	11.2846	11.2846	11.2846	11.2846	11.2846
11.2882	11.2882	11.2882	11.2882	11.2882	11.2882	11.2882	11.2882	11.2882	11.2882	11.2882	11.2882	11.2882	11.2882	11.2882	11.2882	11.2882	11.2882	11.2882	11.2882	11.2882	11.2882	11.2882	11.2882	11.2882	11.2882	11.2882	11.2882	11.2882	11.2882	11.2882	11.2882	11.2882	11.2882	11.2882	11.2882	11.2882	11.2882	11.2882	11.2882	11.2882	11.2882	11.2882	11.2882	11.2882	11.2882	11.2882	11.2882	11.2882	11.2882
11.2525	11.2525	11.2525	11.2525	11.2525	11.2525	11.2525	11.2525	11.2525	11.2525	11.2525	11.2525	11.2525	11.2525	11.2525	11.2525	11.2525	11.2525	11.2525	11.2525	11.2525	11.2525	11.2525	11.2525	11.2525	11.2525	11.2525	11.2525	11.2525	11.2525	11.2525	11.2525	11.2525	11.2525	11.2525	11.2525	11.2525	11.2525	11.2525	11.2525	11.2525	11.2525	11.2525	11.2525	11.2525	11.2525	11.2525	11.2525	11.2525	11.2525
11.2239	11.2239	11.2239	11.2239	11.2239	11.2239	11.2239	11.2239	11.2239	11.2239	11.2239	11.2239	11.2239	11.2239	11.2239	11.2239	11.2239	11.2239	11.2239	11.2239	11.2239	11.2239	11.2239	11.2239	11.2239	11.2239	11.2239	11.2239	11.2239	11.2239	11.2239	11.2239	11.2239	11.2239	11.2239	11.2239	11.2239	11.2239	11.2239	11.2239	11.2239	11.2239	11.2239	11.2239	11.2239	11.2239	11.2239	11.2239	11.2239	11.2239
11.2418	11.2418	11.2418	11.2418	11.2418	11.2418	11.2418	11.2418	11.2418	11.2418	11.2418	11.2418	11.2418	11.2418	11.2418	11.2418	11.2418	11.2418	11.2418	11.2418	11.2418	11.2418	11.2418	11.2418	11.2418	11.2418	11.2418	11.2418	11.2418	11.2418	11.2418	11.2418	11.2418	11.2418	11.2418	11.2418	11.2418	11.2418	11.2418	11.2418	11.2418	11.2418	11.2418	11.2418	11.2418	11.2418	11.2418	11.2418	11.2418	11.2418
11.1775	11.1775	11.1775	11.1775	11.1775	11.1775	11.1775	11.1775	11.1775	11.1775	11.1775	11.1775	11.1775	11.1775	11.1775	11.1775	11.1775	11.1775	11.1775	11.1775	11.1775	11.1775	11.1775	11.1775	11.1775	11.1775	11.1775	11.1775	11.1775	11.1775	11.1775	11.1775	11.1775	11.1775	11.1775	11.1775	11.1775	11.1775	11.1775	11.1775	11.1775	11.1775	11.1775	11.1775	11.1775	11.1775	11.1775	11.1775	11.1775	11.1775
11.1418	11.1418	11.1418	11.1418	11.1418	11.1418	11.1418	11.1418	11.1418	11.1418	11.1418	11.1418	11.1418	11.1418	11.1418	11.1418	11.1418	11.1418	11.1418	11.1418	11.1418	11.1418	11.1418	11.1418	11.1418	11.1418	11.1418	11.1418	11.1418	11.1418	11.1418	11.1418	11.1418	11.1418	11.1418	11.1418	11.1418	11.1418	11.1418	11.1418	11.1418	11.1418	11.1418	11.1418	11.1418	11.1418	11.1418	11.1418	11.1418	11.1418
11.1453	11.1453	11.1453	11.1453	11.1453	11.1453	11.1453	11.1453	11.1453	11.1453	11.1453	11.1453	11.1453	11.1453	11.1453	11.1453	11.1453	11.1453	11.1453	11.1453	11.1453	11.1453	11.1453	11.1453	11.1453	11.1453	11.1453	11.1453	11.1453	11.1453	11.1453	11.1453	11.1453	11.1453	11.1453	11.1453	11.1453	11.1453	11.1453	11.1453	11.1453	11.1453	11.1453	11.1453	11.1453	11.1453	11.1453	11.1453	11.1453	11.1453
11.131	11.131	11.131	11.131	11.131	11.131	11.131	11.131	11.131	11.131	11.131	11.131	11.131	11.131	11.131	11.131	11.131	11.131	11.131	11.131	11.131	11.131	11.131	11.131	11.131	11.131	11.131	11.131	11.131	11.131	11.131	11.131	11.131	11.131	11.131	11.131	11.131	11.131	11.131	11.131	11.131	11.131	11.131	11.131	11.131	11.131	11.131	11.131	11.131	11.131
11.0917	11.0917	11.0917	11.0917	11.0917	11.0917	11.0917	11.0917	11.0917	11.0917	11.0917	11.0917	11.0917	11.0917	11.0917	11.0917	11.0917	11.0917	11.0917	11.0917	11.0917	11.0917	11.0917	11.0917	11.0917	11.0917	11.0917	11.0917	11.0917	11.0917	11.0917	11.0917	11.0917	11.0917	11.0917	11.0917	11.0917	11.0917	11.0917	11.0917	11.0917	11.0917	11.0917	11.0917	11.0917	11.0917	11.0917	11.0917	11.0917	11.0917
11.0525	11.0525	11.0525	11.0525	11.0525	11.0525	11.0525	11.0525	11.0525	11.0525	11.0525	11.0525	11.0525	11.0525	11.0525	11.0525	11.0525	11.0525	11.0525	11.0525	11.0525	11.0525	11.0525	11.0525	11.0525	11.0525	11.0525	11.0525	11.0525	11.0525	11.0525	11.0525	11.0525	11.0525	11.0525	11.0525	11.0525	11.0525	11.0525	11.0525	11.0525	11.0525	11.0525	11.0525	11.0525	11.0525	11.0525	11.0525	11.0525	11.0525
11.0382	11.0382	11.0382	11.0382	11.0382	11.0382	11.0382	11.0382	11.0382	11.0382	11.0382	11.0382	11.0382	11.0382	11.0382	11.0382	11.0382	11.0382	11.0382	11.0382	11.0382	11.0382	11.0382	11.0382	11.0382	11.0382	11.0382	11.0382	11.0382	11.0382	11.0382	11.0382	11.0382	11.0382	11.0382	11.0382	11.0382	11.0382	11.0382	11.0382	11.0382	11.0382	11.0382	11.0382	11.0382	11.0382	11.0382	11.0382	11.0382	11.0382
11.0346	11.0346	11.0346	11.0346	11.0346	11.0346	11.0346	11.0346	11.0346	11.0346	11.0346	11.0346	11.0346	11.0346	11.0346	11.0346	11.0346	11.0346	11.0346	11.0346	11.0346	11.0346	11.0346	11.0346	11.0346	11.0346	11.0346	11.0346	11.0346	11.0346	11.0346	11.0346	11.0346	11.0346	11.0346	11.0346	11.0346	11.0346	11.0346	11.0346	11.0346	11.0346	11.0346	11.0346	11.0346	11.0346	11.0346	11.0346	11.0346	11.0346
11.0239	11.0239	11.0239	11.0239	11.0239	11.0239	11.0239	11.0239	11.0239	11.0239	11.0239	11.0239	11.0239	11.0239	11.0239	11.0239	11.0239	11.0239	11.0239	11.0239	11.0239	11.0239	11.0239	11.0239	11.0239	11.0239	11.0239	11.0239	11.0239	11.0239	11.0239	11.0239	11.0239	11.0239	11.0239	11.0239	11.0239	11.0239	11.0239	11.0239	11.0239	11.0239	11.0239	11.0239	11.0239	11.0239	11.0239	11.0239	11.0239	11.0239
10.9953	10.9953	10.9953	10.9953	10.9953	10.9953	10.9953	10.9953	10.9953	10.9953	10.9953	10.9953	10.9953	10.9953	10.9953	10.9953	10.9953	10.9953	10.9953	10.9953	10.9953	10.9953	10.9953	10.9953	10.9953	10.9953	10.9953	10.9953	10.9953	10.9953	10.9953	10.9953	10.9953	10.9953	10.9953	10.9953	10.9953	10.9953	10.9953	10.9953	10.9953	10.9953	10.9953	10.9953	10.9953	10.9953	10.9953	10.9953	10.9953	10.9953
10.981	10.981	10.981	10.981	10.981	10.981	10.981	10.981	10.981	10.981	10.981	10.981	10.981	10.981	10.981	10.981	10.981	10.981	10.981	10.981	10.981	10.981	10.981	10.981	10.981	10.981	10.981	10.981	10.981	10.981	10.981	10.981	10.981	10.981	10.981	10.981	10.981	10.981	10.981	10.981	10.981	10.981	10.981	10.981	10.981	10.981	10.981	10.981	10.981	10.981
10.9631	10.9631	10.9631	10.9631	10.9631	10.9631	10.9631	10.9631	10.9631	10.9631	10.9631	10.9631	10.9631	10.9631	10.9631	10.9631	10.9631	10.9631	10.9631	10.9631	10.9631	10.9631	10.9631	10.9631	10.9631	10.9631	10.9631	10.9631	10.9631	10.9631	10.9631	10.9631	10.9631	10.9631	10.9631	10.9631	10.9631	10.9631	10.9631	10.9631	10.9631	10.9631	10.9631	10.9631	10.9631	10.9631	10.9631	10.9631	10.9631	10.9631
10.9346	10.9346	10.9346	10.9346	10.9346	10.9346	10.9346	10.9346	10.9346	10.9346	10.9346	10.9346	10.9346	10.9346	10.9346	10.9346	10.9346	10.9346	10.9346	10.9346	10.9346	10.9346	10.9346	10.9346	10.9346	10.9346	10.9346	10.9346	10.9346	10.9346	10.9346	10.9346	10.9346	10.9346	10.9346	10.9346	10.9346	10.9346	10.9346	10.9346	10.9346	10.9346	10.9346	10.9346	10.9346	10.9346	10.9346	10.9346	10.9346	10.9346
10.8988	10.8988	10.8988	10.8988	10.8988	10.8988	10.8988	10.8988	10.8988	10.8988	10.8988	10.8988	10.8988	10.8988	10.8988	10.8988	10.8988	10.8988	10.8988	10.8988	10.8988	10.8988	10.8988	10.8988	10.8988	10.8988	10.8988	10.8988	10.8988	10.8988	10.8988	10.8988	10.8988	10.8988	10.8988	10.8988	10.8988	10.8988	10.8988	10.8988	10.8988	10.8988	10.8988	10.8988	10.8988	10.8988	10.8988	10.8988	10.8988	10.8988
10.931	10.931	10.931	10.931	10.931	10.931	10.931	10.931	10.931	10.931	10.931	10.931	10.931	10.931	10.931	10.931	10.931	10.931	10.931	10.931	10.931	10.931	10.931	10.931	10.931	10.931	10.931	10.931	10.931	10.931	10.931	10.931	10.931	10.931	10.931	10.931	10.931	10.931	10.931	10.931	10.931	10.931	10.931	10.931	10.931	10.931	10.931	10.931	10.931	10.931
10.8917	10.8917	10.8917	10.8917	10.8917	10.8917	10.8917	10.8917	10.8917	10.8917	10.8917	10.8917	10.8917	10.8917	10.8917	10.8917	10.8917	10.8917	10.8917	10.8917	10.8917	10.8917	10.8917	10.8917	10.8917	10.8917	10.8917	10.8917	10.8917	10.8917	10.8917	10.8917	10.8917	10.8917	10.8917	10.8917	10.8917	10.8917	10.8917	10.8917	10.8917	10.8917	10.8917	10.8917	10.8917	10.8917	10.8917	10.8917	10.8917	10.8917
10.8953	10.8953	10.8953	10.8953	10.8953	10.8953	10.8953	10.8953	10.8953	10.8953	10.8953	10.8953	10.8953	10.8953	10.8953	10.8953	10.8953	10.8953	10.8953	10.8953	10.8953	10.8953	10.8953	10.8953	10.8953	10.8953	10.8953	10.8953	10.8953	10.8953	10.8953	10.8953	10.8953	10.8953	10.8953	10.8953	10.8953	10.8953	10.8953	10.8953	10.8953	10.8953	10.8953	10.8953	10.8953	10.8953	10.8953	10.8953	10.8953	10.8953
10.8881	10.8881	10.8881	10.8881	10.8881	10.8881	10.8881	10.8881	10.8881	10.8881	10.8881	10.8881	10.8881	10.8881	10.8881	10.8881	10.8881	10.8881	10.8881	10.8881	10.8881	10.8881	10.8881	10.8881	10.8881	10.8881	10.8881	10.8881	10.8881	10.8881	10.8881	10.8881	10.8881	10.8881	10.8881	10.8881	10.8881	10.8881	10.8881	10.8881	10.8881	10.8881	10.8881	10.8881	10.8881	10.8881	10.8881	10.8881	10.8881	10.8881
10.8346	10.8346	10.8346	10.8346	10.8346	10.8346	10.8346	10.8346	10.8346	10.8346	10.8346	10.8346	10.8346	10.8346	10.8346	10.8346	10.8346	10.8346	10.8346	10.8346	10.8346	10.8346	10.8346	10.8346	10.8346	10.8346	10.8346	10.8346	10.8346	10.8346	10.8346	10.8346	10.8346	10.8346	10.8346	10.8346	10.8346	10.8346	10.8346	10.8346	10.8346	10.8346	10.8346	10.8346	10.8346	10.8346	10.8346	10.8346	10.8346	10.8346
10.831	10.831	10.831	10.831	10.831	10.831	10.831	10.831	10.831	10.831	10.831	10.831	10.831	10.831	10.831	10.831	10.831	10.831	10.831	10.831	10.831	10.831	10.831	10.831	10.831	10.831	10.831	10.831	10.831	10.831	10.831	10.831	10.831	10.831	10.831	10.831	10.831	10.831	10.831	10.831	10.831	10.831	10.831	10.831	10.831	10.831	10.831	10.831	10.831	10.831
10.8346	10.8346	10.8346	10.8346	10.8346	10.8346	10.8346	10.8346	10.8346	10.8346	10.8346	10.8346	10.8346	10.8346	10.8346	10.8346	10.8346	10.8346	10.8346	10.8346	10.8346	10.8346	10.8346	10.8346	10.8346	10.8346	10.8346	10.8346	10.8346	10.8346	10.8346	10.8346	10.8346	10.8346	10.8346	10.8346	10.8346	10.8346	10.8346	10.8346	10.8346	10.8346	10.8346	10.8346	10.8346	10.8346	10.8346	10.8346	10.8346	10.8346
10.7988	10.7988	10.7988	10.7988	10.7988	10.7988	10.7988	10.7988	10.7988	10.7988	10.7988	10.7988	10.7988	10.7988	10.7988	10.7988	10.7988	10.7988	10.7988	10.7988	10.7988	10.7988	10.7988	10.7988	10.7988	10.7988	10.7988	10.7988	10.7988	10.7988	10.7988	10.7988	10.7988	10.7988	10.7988	10.7988	10.7988	10.7988	10.7988	10.7988	10.7988	10.7988	10.7988	10.7988	10.7988	10.7988	10.7988	10.7988	10.7988	10.7988
10.7881	10.7881	10.7881	10.7881	10.7881	10.7881	10.7881	10.7881	10.7881	10.7881	10.7881	10.7881	10.7881	10.7881	10.7881	10.7881	10.7881	10.7881	10.7881	10.7881	10.7881	10.7881	10.7881	10.7881	10.7881	10.7881	10.7881	10.7881	10.7881	10.7881	10.7881	10.7881	10.7881	10.7881	10.7881	10.7881	10.7881	10.7881	10.7881	10.7881	10.7881	10.7881	10.7881	10.7881	10.7881	10.7881	10.7881	10.7881	10.7881	10.7881
10.7488	10.7488	10.7488	10.7488	10.7488	10.7488	10.7488	10.7488	10.7488	10.7488	10.7488	10.7488	10.7488	10.7488	10.7488	10.7488	10.7488	10.7488	10.7488	10.7488	10.7488	10.7488	10.7488	10.7488	10.7488	10.7488	10.7488	10.7488	10.7488	10.7488	10.7488	10.7488	10.7488	10.7488	10.7488	10.7488	10.7488	10.7488	10.7488	10.7488	10.7488	10.7488	10.7488	10.7488	10.7488	10.7488	10.7488	10.7488	10.7488	10.7488
10.7345	10.7345	10.7345	10.7345	10.7345	10.7345	10.7345	10.7345	10.7345	10.7345	10.7345	10.7345	10.7345	10.7345	10.7345	10.7345	10.7345	10.7345	10.7345	10.7345	10.7345	10.7345	10.7345	10.7345	10.7345	10.7345	10.7345	10.7345	10.7345	10.7345	10.7345	10.7345	10.7345	10.7345	10.7345	10.7345	10.7345	10.7345	10.7345	10.7345	10.7345	10.7345	10.7345	10.7345	10.7345	10.7345	10.7345	10.7345	10.7345	10.7345
10.6738	10.6738	10.6738	10.6738	10.6738	10.6738	10.6738	10.6738	10.6738	10.6738	10.6738	10.6738	10.6738	10.6738	10.6738	10.6738	10.6738	10.6738	10.6738	10.6738	10.6738	10.6738	10.6738	10.6738	10.6738	10.6738	10.6738	10.6738	10.6738	10.6738	10.6738	10.6738	10.6738	10.6738	10.6738	10.6738	10.6738	10.6738	10.6738	10.6738	10.6738	10.6738	10.6738	10.6738	10.6738	10.6738	10.6738	10.6738	10.6738	10.6738
10.6702	10.6702	10.6702	10.6702	10.6702	10.6702	10.6702	10.6702	10.6702	10.6702	10.6702	10.6702	10.6702	10.6702	10.6702	10.6702	10.6702	10.6702	10.6702	10.6702	10.6702	10.6702	10.6702	10.6702	10.6702	10.6702	10.6702	10.6702	10.6702	10.6702	10.6702	10.6702	10.6702	10.6702	10.6702	10.6702	10.6702	10.6702	10.6702	10.6702	10.6702	10.6702	10.6702	10.6702	10.6702	10.6702	10.6702	10.6702	10.6702	10.6702
10.6238	10.6238	10.6238	10.6238	10.6238	10.6238	10.6238	10.6238	10.6238	10.6238	10.6238	10.6238	10.6238	10.6238	10.6238	10.6238	10.6238	10.6238	10.6238	10.6238	10.6238	10.6238	10.6238	10.6238	10.6238	10.6238	10.6238	10.6238	10.6238	10.6238	10.6238	10.6238	10.6238	10.6238	10.6238	10.6238	10.6238	10.6238	10.6238	10.6238	10.6238	10.6238	10.6238	10.6238	10.6238	10.6238	10.6238	10.6238	10.6238	10.6238
10.6274	10.6274	10.6274	10.6274	10.6274	10.6274	10.6274	10.6274	10.6274	10.6274	10.6274	10.6274	10.6274	10.6274	10.6274	10.6274	10.6274	10.6274	10.6274	10.6274	10.6274	10.6274	10.6274	10.6274	10.6274	10.6274	10.6274	10.6274	10.6274	10.6274	10.6274	10.6274	10.6274	10.6274	10.6274	10.6274	10.6274	10.6274	10.6274	10.6274	10.6274	10.6274	10.6274	10.6274	10.6274	10.6274	10.6274	10.6274	10.6274	10.6274
10.6345	10.6345	10.6345	10.6345	10.6345	10.6345	10.6345	10.6345	10.6345	10.6345	10.6345	10.6345	10.6345	10.6345	10.6345	10.6345	10.6345	10.6345	10.6345	10.6345	10.6345	10.6345	10.6345	10.6345	10.6345	10.6345	10.6345	10.6345	10.6345	10.6345	10.6345	10.6345	10.6345	10.6345	10.6345	10.6345	10.6345	10.6345	10.6345	10.6345	10.6345	10.6345	10.6345	10.6345	10.6345	10.6345	10.6345	10.6345	10.6345	10.6345
10.6202	10.6202	10.6202	10.6202	10.6202	10.6202	10.6202	10.6202	10.6202	10.6202	10.6202	10.6202	10.6202	10.6202	10.6202	10.6202	10.6202	10.6202	10.6202	10.6202	10.6202	10.6202	10.6202	10.6202	10.6202	10.6202	10.6202	10.6202	10.6202	10.6202	10.6202	10.6202	10.6202	10.6202	10.6202	10.6202	10.6202	10.6202	10.6202	10.6202	10.6202	10.6202	10.6202	10.6202	10.6202	10.6202	10.6202	10.6202	10.6202	10.6202
10.6238	10.6238	10.6238	10.6238	10.6238	10.6238	10.6238	10.6238	10.6238	10.6238	10.6238	10.6238	10.6238	10.6238	10.6238	10.6238	10.6238	10.6238	10.6238	10.6238	10.6238	10.6238	10.6238	10.6238	10.6238	10.6238	10.6238	10.6238	10.6238	10.6238	10.6238	10.6238	10.6238	10.6238	10.6238	10.6238	10.6238	10.6238	10.6238	10.6238	10.6238	10.6238	10.6238	10.6238	10.6238	10.6238	10.6238	10.6238	10.6238	10.6238
10.5702	10.5702	10.5702	10.5702	10.5702	10.5702	10.5702	10.5702	10.5702	10.5702	10.5702	10.5702	10.5702	10.5702	10.5702	10.5702	10.5702	10.5702	10.5702	10.5702	10.5702	10.5702	10.5702	10.5702	10.5702	10.5702	10.5702	10.5702	10.5702	10.5702	10.5702	10.5702	10.5702	10.5702	10.5702	10.5702	10.5702	10.5702	10.5702	10.5702	10.5702	10.5702	10.5702	10.5702	10.5702	10.5702	10.5702	10.5702	10.5702	10.5702
10.5595	10.5595	10.5595	10.5595	10.5595	10.5595	10.5595	10.5595	10.5595	10.5595	10.5595	10.5595	10.5595	10.5595	10.5595	10.5595	10.5595	10.5595	10.5595	10.5595	10.5595	10.5595	10.5595	10.5595	10.5595	10.5595	10.5595	10.5595	10.5595	10.5595	10.5595	10.5595	10.5595	10.5595	10.5595	10.5595	10.5595	10.5595	10.5595	10.5595	10.5595	10.5595	10.5595	10.5595	10.5595	10.5595	10.5595	10.5595	10.5595	10.5595
10.5523	10.5523	10.5523	10.5523	10.5523	10.5523	10.5523	10.5523	10.5523	10.5523	10.5523	10.5523	10.5523	10.5523	10.5523	10.5523	10.5523	10.5523	10.5523	10.5523	10.5523	10.5523	10.5523	10.5523	10.5523	10.5523	10.5523	10.5523	10.5523	10.5523	10.5523	10.5523	10.5523	10.5523	10.5523	10.5523	10.5523	10.5523	10.5523	10.5523	10.5523	10.5523	10.5523	10.5523	10.5523	10.5523	10.5523	10.5523	10.5523	10.5523
10.4952	10.4952	10.4952	10.4952	10.4952	10.4952	10.4952	10.4952	10.4952	10.4952	10.4952	10.4952	10.4952	10.4952	10.4952	10.4952	10.4952	10.4952	10.4952	10.4952	10.4952	10.4952	10.4952	10.4952	10.4952	10.4952	10.4952	10.4952	10.4952	10.4952	10.4952	10.4952	10.4952	10.4952	10.4952	10.4952	10.4952	10.4952	10.4952	10.4952	10.4952	10.4952	10.4952	10.4952	10.4952	10.4952	10.4952	10.4952	10.4952	10.4952
10.4916	10.4916	10.4916	10.4916	10.4916	10.4916	10.4916	10.4916	10.4916	10.4916	10.4916	10.4916	10.4916	10.4916	10.4916	10.4916	10.4916	10.4916	10.4916	10.4916	10.4916	10.4916	10.4916	10.4916	10.4916	10.4916	10.4916	10.4916	10.4916	10.4916	10.4916	10.4916	10.4916	10.4916	10.4916	10.4916	10.4916	10.4916	10.4916	10.4916	10.4916	10.4916	10.4916	10.4916	10.4916	10.4916	10.4916	10.4916	10.4916	10.4916
10.4523	10.4523	10.4523	10.4523	10.4523	10.4523	10.4523	10.4523	10.4523	10.4523	10.4523	10.4523	10.4523	10.4523	10.4523	10.4523	10.4523	10.4523	10.4523	10.4523	10.4523	10.4523	10.4523	10.4523	10.4523	10.4523	10.4523	10.4523	10.4523	10.4523	10.4523	10.4523	10.4523	10.4523	10.4523	10.4523	10.4523	10.4523	10.4523	10.4523	10.4523	10.4523	10.4523	10.4523	10.4523	10.4523	10.4523	10.4523	10.4523	10.4523
10.4809	10.4809	10.4809	10.4809	10.4809	10.4809	10.4809	10.4809	10.4809	10.4809	10.4809	10.4809	10.4809	10.4809	10.4809	10.4809	10.4809	10.4809	10.4809	10.4809	10.4809	10.4809	10.4809	10.4809	10.4809	10.4809	10.4809	10.4809	10.4809	10.4809	10.4809	10.4809	10.4809	10.4809	10.4809	10.4809	10.4809	10.4809	10.4809	10.4809	10.4809	10.4809	10.4809	10.4809	10.4809	10.4809	10.4809	10.4809	10.4809	10.4809
10.4273	10.4273	10.4273	10.4273	10.4273	10.4273	10.4273	10.4273	10.4273	10.4273	10.4273	10.4273	10.4273	10.4273	10.4273	10.4273	10.4273	10.4273	10.4273	10.4273	10.4273	10.4273	10.4273	10.4273	10.4273	10.4273	10.4273	10.4273	10.4273	10.4273	10.4273	10.4273	10.4273	10.4273	10.4273	10.4273	10.4273	10.4273	10.4273	10.4273	10.4273	10.4273	10.4273	10.4273	10.4273	10.4273	10.4273	10.4273	10.4273	10.4273
10.4166	10.4166	10.4166	10.4166	10.4166	10.4166	10.4166	10.4166	10.4166	10.4166	10.4166	10.4166	10.4166	10.4166	10.4166	10.4166	10.4166	10.4166	10.4166	10.4166	10.4166	10.4166	10.4166	10.4166	10.4166	10.4166	10.4166	10.4166	10.4166	10.4166	10.4166	10.4166	10.4166	10.4166	10.4166	10.4166	10.4166	10.4166	10.4166	10.4166	10.4166	10.4166	10.4166	10.4166	10.4166	10.4166	10.4166	10.4166	10.4166	10.4166
10.4023	10.4023	10.4023	10.4023	10.4023	10.4023	10.4023	10.4023	10.4023	10.4023	10.4023	10.4023	10.4023	10.4023	10.4023	10.4023	10.4023	10.4023	10.4023	10.4023	10.4023	10.4023	10.4023	10.4023	10.4023	10.4023	10.4023	10.4023	10.4023	10.4023	10.4023	10.4023	10.4023	10.4023	10.4023	10.4023	10.4023	10.4023	10.4023	10.4023	10.4023	10.4023	10.4023	10.4023	10.4023	10.4023	10.4023	10.4023	10.4023	10.4023
10.3809	10.3809	10.3809	10.3809	10.3809	10.3809	10.3809	10.3809	10.3809	10.3809	10.3809	10.3809	10.3809	10.3809	10.3809	10.3809	10.3809	10.3809	10.3809	10.3809	10.3809	10.3809	10.3809	10.3809	10.3809	10.3809	10.3809	10.3809	10.3809	10.3809	10.3809	10.3809	10.3809	10.3809	10.3809	10.3809	10.3809	10.3809	10.3809	10.3809	10.3809	10.3809	10.3809	10.3809	10.3809	10.3809	10.3809	10.3809	10.3809	10.3809
10.3523	10.3523	10.3523	10.3523	10.3523	10.3523	10.3523	10.3523	10.3523	10.3523	10.3523	10.3523	10.3523	10.3523	10.3523	10.3523	10.3523	10.3523	10.3523	10.3523	10.3523	10.3523	10.3523	10.3523	10.3523	10.3523	10.3523	10.3523	10.3523	10.3523	10.3523	10.3523	10.3523	10.3523	10.3523	10.3523	10.3523	10.3523	10.3523	10.3523	10.3523	10.3523	10.3523	10.3523	10.3523	10.3523	10.3523	10.3523	10.3523	10.3523
10.3523	10.3523	10.3523	10.3523	10.3523	10.3523	10.3523	10.3523	10.3523	10.3523	10.3523	10.3523	10.3523	10.3523	10.3523	10.3523	10.3523	10.3523	10.3523	10.3523	10.3523	10.3523	10.3523	10.3523	10.3523	10.3523	10.3523	10.3523	10.3523	10.3523	10.3523	10.3523	10.3523	10.3523	10.3523	10.3523	10.3523	10.3523	10.3523	10.3523	10.3523	10.3523	10.3523	10.3523	10.3523	10.3523	10.3523	10.3523	10.3523	10.3523
10.3487	10.3487	10.3487	10.3487	10.3487	10.3487	10.3487	10.3487	10.3487	10.3487	10.3487	10.3487	10.3487	10.3487	10.3487	10.3487	10.3487	10.3487	10.3487	10.3487	10.3487	10.3487	10.3487	10.3487	10.3487	10.3487	10.3487	10.3487	10.3487	10.3487	10.3487	10.3487	10.3487	10.3487	10.3487	10.3487	10.3487	10.3487	10.3487	10.3487	10.3487	10.3487	10.3487	10.3487	10.3487	10.3487	10.3487	10.3487	10.3487	10.3487
10.3094	10.3094	10.3094	10.3094	10.3094	10.3094	10.3094	10.3094	10.3094	10.3094	10.3094	10.3094	10.3094	10.3094	10.3094	10.3094	10.3094	10.3094	10.3094	10.3094	10.3094	10.3094	10.3094	10.3094	10.3094	10.3094	10.3094	10.3094	10.3094	10.3094	10.3094	10.3094	10.3094	10.3094	10.3094	10.3094	10.3094	10.3094	10.3094	10.3094	10.3094	10.3094	10.3094	10.3094	10.3094	10.3094	10.3094	10.3094	10.3094	10.3094
10.3201	10.3201	10.3201	10.3201	10.3201	10.3201	10.3201	10.3201	10.3201	10.3201	10.3201	10.3201	10.3201	10.3201	10.3201	10.3201	10.3201	10.3201	10.3201	10.3201	10.3201	10.3201	10.3201	10.3201	10.3201	10.3201	10.3201	10.3201	10.3201	10.3201	10.3201	10.3201	10.3201	10.3201	10.3201	10.3201	10.3201	10.3201	10.3201	10.3201	10.3201	10.3201	10.3201	10.3201	10.3201	10.3201	10.3201	10.3201	10.3201	10.3201
10.2737	10.2737	10.2737	10.2737	10.2737	10.2737	10.2737	10.2737	10.2737	10.2737	10.2737	10.2737	10.2737	10.2737	10.2737	10.2737	10.2737	10.2737	10.2737	10.2737	10.2737	10.2737	10.2737	10.2737	10.2737	10.2737	10.2737	10.2737	10.2737	10.2737	10.2737	10.2737	10.2737	10.2737	10.2737	10.2737	10.2737	10.2737	10.2737	10.2737	10.2737	10.2737	10.2737	10.2737	10.2737	10.2737	10.2737	10.2737	10.2737	10.2737
10.2773	10.2773	10.2773	10.2773	10.2773	10.2773	10.2773	10.2773	10.2773	10.2773	10.2773	10.2773	10.2773	10.2773	10.2773	10.2773	10.2773	10.2773	10.2773	10.2773	10.2773	10.2773	10.2773	10.2773	10.2773	10.2773	10.2773	10.2773	10.2773	10.2773	10.2773	10.2773	10.2773	10.2773	10.2773	10.2773	10.2773	10.2773	10.2773	10.2773	10.2773	10.2773	10.2773	10.2773	10.2773	10.2773	10.2773	10.2773	10.2773	10.2773
10.2558	10.2558	10.2558	10.2558	10.2558	10.2558	10.2558	10.2558	10.2558	10.2558	10.2558	10.2558	10.2558	10.2558	10.2558	10.2558	10.2558	10.2558	10.2558	10.2558	10.2558	10.2558	10.2558	10.2558	10.2558	10.2558	10.2558	10.2558	10.2558	10.2558	10.2558	10.2558	10.2558	10.2558	10.2558	10.2558	10.2558	10.2558	10.2558	10.2558	10.2558	10.2558	10.2558	10.2558	10.2558	10.2558	10.2558	10.2558	10.2558	10.2558
10.2558	10.2558	10.2558	10.2558	10.2558	10.2558	10.2558	10.2558	10.2558	10.2558	10.2558	10.2558	10.2558	10.2558	10.2558	10.2558	10.2558	10.2558	10.2558	10.2558	10.2558	10.2558	10.2558	10.2558	10.2558	10.2558	10.2558	10.2558	10.2558	10.2558	10.2558	10.2558	10.2558	10.2558	10.2558	10.2558	10.2558	10.2558	10.2558	10.2558	10.2558	10.2558	10.2558	10.2558	10.2558	10.2558	10.2558	10.2558	10.2558	10.2558
10.2523	10.2523	10.2523	10.2523	10.2523	10.2523	10.2523	10.2523	10.2523	10.2523	10.2523	10.2523	10.2523	10.2523	10.2523	10.2523	10.2523	10.2523	10.2523	10.2523	10.2523	10.2523	10.2523	10.2523	10.2523	10.2523	10.2523	10.2523	10.2523	10.2523	10.2523	10.2523	10.2523	10.2523	10.2523	10.2523	10.2523	10.2523	10.2523	10.2523	10.2523	10.2523	10.2523	10.2523	10.2523	10.2523	10.2523	10.2523	10.2523	10.2523
10.238	10.238	10.238	10.238	10.238	10.238	10.238	10.238	10.238	10.238	10.238	10.238	10.238	10.238	10.238	10.238	10.238	10.238	10.238	10.238	10.238	10.238	10.238	10.238	10.238	10.238	10.238	10.238	10.238	10.238	10.238	10.238	10.238	10.238	10.238	10.238	10.238	10.238	10.238	10.238	10.238	10.238	10.238	10.238	10.238	10.238	10.238	10.238	10.238	10.238
10.1773	10.1773	10.1773	10.1773	10.1773	10.1773	10.1773	10.1773	10.1773	10.1773	10.1773	10.1773	10.1773	10.1773	10.1773	10.1773	10.1773	10.1773	10.1773	10.1773	10.1773	10.1773	10.1773	10.1773	10.1773	10.1773	10.1773	10.1773	10.1773	10.1773	10.1773	10.1773	10.1773	10.1773	10.1773	10.1773	10.1773	10.1773	10.1773	10.1773	10.1773	10.1773	10.1773	10.1773	10.1773	10.1773	10.1773	10.1773	10.1773	10.1773
10.1951	10.1951	10.1951	10.1951	10.1951	10.1951	10.1951	10.1951	10.1951	10.1951	10.1951	10.1951	10.1951	10.1951	10.1951	10.1951	10.1951	10.1951	10.1951	10.1951	10.1951	10.1951	10.1951	10.1951	10.1951	10.1951	10.1951	10.1951	10.1951	10.1951	10.1951	10.1951	10.1951	10.1951	10.1951	10.1951	10.1951	10.1951	10.1951	10.1951	10.1951	10.1951	10.1951	10.1951	10.1951	10.1951	10.1951	10.1951	10.1951	10.1951
10.1701	10.1701	10.1701	10.1701	10.1701	10.1701	10.1701	10.1701	10.1701	10.1701	10.1701	10.1701	10.1701	10.1701	10.1701	10.1701	10.1701	10.1701	10.1701	10.1701	10.1701	10.1701	10.1701	10.1701	10.1701	10.1701	10.1701	10.1701	10.1701	10.1701	10.1701	10.1701	10.1701	10.1701	10.1701	10.1701	10.1701	10.1701	10.1701	10.1701	10.1701	10.1701	10.1701	10.1701	10.1701	10.1701	10.1701	10.1701	10.1701	10.1701
10.1808	10.1808	10.1808	10.1808	10.1808	10.1808	10.1808	10.1808	10.1808	10.1808	10.1808	10.1808	10.1808	10.1808	10.1808	10.1808	10.1808	10.1808	10.1808	10.1808	10.1808	10.1808	10.1808	10.1808	10.1808	10.1808	10.1808	10.1808	10.1808	10.1808	10.1808	10.1808	10.1808	10.1808	10.1808	10.1808	10.1808	10.1808	10.1808	10.1808	10.1808	10.1808	10.1808	10.1808	10.1808	10.1808	10.1808	10.1808	10.1808	10.1808
10.1594	10.1594	10.1594	10.1594	10.1594	10.1594	10.1594	10.1594	10.1594	10.1594	10.1594	10.1594	10.1594	10.1594	10.1594	10.1594	10.1594	10.1594	10.1594	10.1594	10.1594	10.1594	10.1594	10.1594	10.1594	10.1594	10.1594	10.1594	10.1594	10.1594	10.1594	10.1594	10.1594	10.1594	10.1594	10.1594	10.1594	10.1594	10.1594	10.1594	10.1594	10.1594	10.1594	10.1594	10.1594	10.1594	10.1594	10.1594	10.1594	10.1594
10.1487	10.1487	10.1487	10.1487	10.1487	10.1487	10.1487	10.1487	10.1487	10.1487	10.1487	10.1487	10.1487	10.1487	10.1487	10.1487	10.1487	10.1487	10.1487	10.1487	10.1487	10.1487	10.1487	10.1487	10.1487	10.1487	10.1487	10.1487	10.1487	10.1487	10.1487	10.1487	10.1487	10.1487	10.1487	10.1487	10.1487	10.1487	10.1487	10.1487	10.1487	10.1487	10.1487	10.1487	10.1487	10.1487	10.1487	10.1487	10.1487	10.1487
10.1273	10.1273	10.1273	10.1273	10.1273	10.1273	10.1273	10.1273	10.1273	10.1273	10.1273	10.1273	10.1273	10.1273	10.1273	10.1273	10.1273	10.1273	10.1273	10.1273	10.1273	10.1273	10.1273	10.1273	10.1273	10.1273	10.1273	10.1273	10.1273	10.1273	10.1273	10.1273	10.1273	10.1273	10.1273	10.1273	10.1273	10.1273	10.1273	10.1273	10.1273	10.1273	10.1273	10.1273	10.1273	10.1273	10.1273	10.1273	10.1273	10.1273
10.138	10.138	10.138	10.138	10.138	10.138	10.138	10.138	10.138	10.138	10.138	10.138	10.138	10.138	10.138	10.138	10.138	10.138	10.138	10.138	10.138	10.138	10.138	10.138	10.138	10.138	10.138	10.138	10.138	10.138	10.138	10.138	10.138	10.138	10.138	10.138	10.138	10.138	10.138	10.138	10.138	10.138	10.138	10.138	10.138	10.138	10.138	10.138	10.138	10.138
10.1273	10.1273	10.1273	10.1273	10.1273	10.1273	10.1273	10.1273	10.1273	10.1273	10.1273	10.1273	10.1273	10.1273	10.1273	10.1273	10.1273	10.1273	10.1273	10.1273	10.1273	10.1273	10.1273	10.1273	10.1273	10.1273	10.1273	10.1273	10.1273	10.1273	10.1273	10.1273	10.1273	10.1273	10.1273	10.1273	10.1273	10.1273	10.1273	10.1273	10.1273	10.1273	10.1273	10.1273	10.1273	10.1273	10.1273	10.1273	10.1273	10.1273
10.1237	10.1237	10.1237	10.1237	10.1237	10.1237	10.1237	10.1237	10.1237	10.1237	10.1237	10.1237	10.1237	10.1237	10.1237	10.1237	10.1237	10.1237	10.1237	10.1237	10.1237	10.1237	10.1237	10.1237	10.1237	10.1237	10.1237	10.1237	10.1237	10.1237	10.1237	10.1237	10.1237	10.1237	10.1237	10.1237	10.1237	10.1237	10.1237	10.1237	10.1237	10.1237	10.1237	10.1237	10.1237	10.1237	10.1237	10.1237	10.1237	10.1237
10.0808	10.0808	10.0808	10.0808	10.0808	10.0808	10.0808	10.0808	10.0808	10.0808	10.0808	10.0808	10.0808	10.0808	10.0808	10.0808	10.0808	10.0808	10.0808	10.0808	10.0808	10.0808	10.0808	10.0808	10.0808	10.0808	10.0808	10.0808	10.0808	10.0808	10.0808	10.0808	10.0808	10.0808	10.0808	10.0808	10.0808	10.0808	10.0808	10.0808	10.0808	10.0808	10.0808	10.0808	10.0808	10.0808	10.0808	10.0808	10.0808	10.0808
10.0451	10.0451	10.0451	10.0451	10.0451	10.0451	10.0451	10.0451	10.0451	10.0451	10.0451	10.0451	10.0451	10.0451	10.0451	10.0451	10.0451	10.0451	10.0451	10.0451	10.0451	10.0451	10.0451	10.0451	10.0451	10.0451	10.0451	10.0451	10.0451	10.0451	10.0451	10.0451	10.0451	10.0451	10.0451	10.0451	10.0451	10.0451	10.0451	10.0451	10.0451	10.0451	10.0451	10.0451	10.0451	10.0451	10.0451	10.0451	10.0451	10.0451
10.0772	10.0772	10.0772	10.0772	10.0772	10.0772	10.0772	10.0772	10.0772	10.0772	10.0772	10.0772	10.0772	10.0772	10.0772	10.0772	10.0772	10.0772	10.0772	10.0772	10.0772	10.0772	10.0772	10.0772	10.0772	10.0772	10.0772	10.0772	10.0772	10.0772	10.0772	10.0772	10.0772	10.0772	10.0772	10.0772	10.0772	10.0772	10.0772	10.0772	10.0772	10.0772	10.0772	10.0772	10.0772	10.0772	10.0772	10.0772	10.0772	10.0772
[truncated: 832 more columns]

## Sheet: Curvature (1 per um)
0	0	0	0	0	0	0	0	0	0	0	0	0	0	0	0	0	0	0	0	0	0	0	0	0	0	0	0	0	0	0	0	0	0	0	0	0	0	0	0	0	0	0	0	0	0	0	0	0	0
0	0	0	0	0	0	0	0	0	0	0	0	0	0	0	0	0	0	0	0	0	0	0	0	0	0	0	0	0	0	0	0	0	0	0	0	0	0	0	0	0	0	0	0	0	0	0	0	0	0
0	0	0	0	0	0	0	0	0	0	0	0	0	0	0	0	0	0	0	0	0	0	0	0	0	0	0	0	0	0	0	0	0	0	0	0	0	0	0	0	0	0	0	0	0	0	0	0	0	0
0	0	0	0	0	0	0	0	0	0	0	0	0	0	0	0	0	0	0	0	0	0	0	0	0	0	0	0	0	0	0	0	0	0	0	0	0	0	0	0	0	0	0	0	0	0	0	0	0	0
0	0	0	0	0	0	0	0	0	0	0	0	0	0	0	0	0	0	0	0	0	0	0	0	0	0	0	0	0	0	0	0	0	0	0	0	0	0	0	0	0	0	0	0	0	0	0	0	0	0
0	0	0	0	0	0	0	0	0	0	0	0	0	0	0	0	0	0	0	0	0	0	0	0	0	0	0	0	0	0	0	0	0	0	0	0	0	0	0	0	0	0	0	0	0	0	0	0	0	0
0	0	0	0	0	0	0	0	0	0	0	0	0	0	0	0	0	0	0	0	0	0	0	0	0	0	0	0	0	0	0	0	0	0	0	0	0	0	0	0	0	0	0	0	0	0	0	0	0	0
0	0	0	0	0	0	0	0	0	0	0	0	0	0	0	0	0	0	0	0	0	0	0	0	0	0	0	0	0	0	0	0	0	0	0	0	0	0	0	0	0	0	0	0	0	0	0	0	0	0
0	0	0	0	0	0	0	0	0	0	0	0	0	0	0	0	0	0	0	0	0	0	0	0	0	0	0	0	0	0	0	0	0	0	0	0	0	0	0	0	0	0	0	0	0	0	0	0	0	0
0	0	0	0	0	0	0	0	0	0	0	0	0	0	0	0	0	0	0	0	0	0	0	0	0	0	0	0	0	0	0	0	0	0	0	0	0	0	0	0	0	0	0	0	0	0	0	0	0	0
0	0	0	0	0	0	0	0	0	0	0	0	0	0	0	0	0	0	0	0	0	0	0	0	0	0	0	0	0	0	0	0	0	0	0	0	0	0	0	0	0	0	0	0	0	0	0	0	0	0
0	0	0	0	0	0	0	0	0	0	0	0	0	0	0	0	0	0	0	0	0	0	0	0	0	0	0	0	0	0	0	0	0	0	0	0	0	0	0	0	0	0	0	0	0	0	0	0	0	0
0	0	0	0	0	0	0	0	0	0	0	0	0	0	0	0	0	0	0	0	0	0	0	0	0	0	0	0	0	0	0	0	0	0	0	0	0	0	0	0	0	0	0	0	0	0	0	0	0	0
0	0	0	0	0	0	0	0	0	0	0	0	0	0	0	0	0	0	0	0	0	0	0	0	0	0	0	0	0	0	0	0	0	0	0	0	0	0	0	0	0	0	0	0	0	0	0	0	0	0
0	0	0	0	0	0	0	0	0	0	0	0	0	0	0	0	0	0	0	0	0	0	0	0	0	0	0	0	0	0	0	0	0	0	0	0	0	0	0	0	0	0	0	0	0	0	0	0	0	0
0	0	0	0	0	0	0	0	0	0	0	0	0	0	0	0	0	0	0	0	0	0	0	0	0	0	0	0	0	0	0	0	0	0	0	0	0	0	0	0	0	0	0	0	0	0	0	0	0	0
0	0	0	0	0	0	0	0	0	0	0	0	0	0	0	0	0	0	0	0	0	0	0	0	0	0	0	0	0	0	0	0	0	0	0	0	0	0	0	0	0	0	0	0	0	0	0	0	0	0
0	0	0	0	0	0	0	0	0	0	0	0	0	0	0	0	0	0	0	0	0	0	0	0	0	0	0	0	0	0	0	0	0	0	0	0	0	0	0	0	0	0	0	0	0	0	0	0	0	0
0	0	0	0	0	0	0	0	0	0	0	0	0	0	0	0	0	0	0	0	0	0	0	0	0	0	0	0	0	0	0	0	0	0	0	0	0	0	0	0	0	0	0	0	0	0	0	0	0	0
0	0	0	0	0	0	0	0	0	0	0	0	0	0	0	0	0	0	0	0	0	0	0	0	0	0	0	0	0	0	0	0	0	0	0	0	0	0	0	0	0	0	0	0	0	0	0	0	0	0
0	0	0	0	0	0	0	0	0	0	0	0	0	0	0	0	0	0	0	0	0	0	0	0	0	0	0	0	0	0	0	0	0	0	0	0	0	0	0	0	0	0	0	0	0	0	0	0	0	0
0	0	0	0	0	0	0	0	0	0	0	0	0	0	0	0	0	0	0	0	0	0	0	0	0	0	0	0	0	0	0	0	0	0	0	0	0	0	0	0	0	0	0	0	0	0	0	0	0	0
0	0	0	0	0	0	0	0	0	0	0	0	0	0	0	0	0	0	0	0	0	0	0	0	0	0	0	0	0	0	0	0	0	0	0	0	0	0	0	0	0	0	0	0	0	0	0	0	0	0
0	0	0	0	0	0	0	0	0	0	0	0	0	0	0	0	0	0	0	0	0	0	0	0	0	0	0	0	0	0	0	0	0	0	0	0	0	0	0	0	0	0	0	0	0	0	0	0	0	0
0	0	0	0	0	0	0	0	0	0	0	0	0	0	0	0	0	0	0	0	0	0	0	0	0	0	0	0	0	0	0	0	0	0	0	0	0	0	0	0	0	0	0	0	0	0	0	0	0	0
0	0	0	0	0	0	0	0	0	0	0	0	0	0	0	0	0	0	0	0	0	0	0	0	0	0	0	0	0	0	0	0	0	0	0	0	0	0	0	0	0	0	0	0	0	0	0	0	0	0
0	0	0	0	0	0	0	0	0	0	0	0	0	0	0	0	0	0	0	0	0	0	0	0	0	0	0	0	0	0	0	0	0	0	0	0	0	0	0	0	0	0	0	0	0	0	0	0	0	0
0	0	0	0	0	0	0	0	0	0	0	0	0	0	0	0	0	0	0	0	0	0	0	0	0	0	0	0	0	0	0	0	0	0	0	0	0	0	0	0	0	0	0	0	0	0	0	0	0	0
0	0	0	0	0	0	0	0	0	0	0	0	0	0	0	0	0	0	0	0	0	0	0	0	0	0	0	0	0	0	0	0	0	0	0	0	0	0	0	0	0	0	0	0	0	0	0	0	0	0
0	0	0	0	0	0	0	0	0	0	0	0	0	0	0	0	0	0	0	0	0	0	0	0	0	0	0	0	0	0	0	0	0	0	0	0	0	0	0	0	0	0	0	0	0	0	0	0	0	0
0	0	0	0	0	0	0	0	0	0	0	0	0	0	0	0	0	0	0	0	0	0	0	0	0	0	0	0	0	0	0	0	0	0	0	0	0	0	0	0	0	0	0	0	0	0	0	0	0	0
0	0	0	0	0	0	0	0	0	0	0	0	0	0	0	0	0	0	0	0	0	0	0	0	0	0	0	0	0	0	0	0	0	0	0	0	0	0	0	0	0	0	0	0	0	0	0	0	0	0
0	0	0	0	0	0	0	0	0	0	0	0	0	0	0	0	0	0	0	0	0	0	0	0	0	0	0	0	0	0	0	0	0	0	0	0	0	0	0	0	0	0	0	0	0	0	0	0	0	0
0	0	0	0	0	0	0	0	0	0	0	0	0	0	0	0	0	0	0	0	0	0	0	0	0	0	0	0	0	0	0	0	0	0	0	0	0	0	0	0	0	0	0	0	0	0	0	0	0	0
0	0	0	0	0	0	0	0	0	0	0	0	0	0	0	0	0	0	0	0	0	0	0	0	0	0	0	0	0	0	0	0	0	0	0	0	0	0	0	0	0	0	0	0	0	0	0	0	0	0
0	0	0	0	0	0	0	0	0	0	0	0	0	0	0	0	0	0	0	0	0	0	0	0	0	0	0	0	0	0	0	0	0	0	0	0	0	0	0	0	0	0	0	0	0	0	0	0	0	0
0	0	0	0	0	0	0	0	0	0	0	0	0	0	0	0	0	0	0	0	0	0	0	0	0	0	0	0	0	0	0	0	0	0	0	0	0	0	0	0	0	0	0	0	0	0	0	0	0	0
0	0	0	0	0	0	0	0	0	0	0	0	0	0	0	0	0	0	0	0	0	0	0	0	0	0	0	0	0	0	0	0	0	0	0	0	0	0	0	0	0	0	0	0	0	0	0	0	0	0
0	0	0	0	0	0	0	0	0	0	0	0	0	0	0	0	0	0	0	0	0	0	0	0	0	0	0	0	0	0	0	0	0	0	0	0	0	0	0	0	0	0	0	0	0	0	0	0	0	0
0	0	0	0	0	0	0	0	0	0	0	0	0	0	0	0	0	0	0	0	0	0	0	0	0	0	0	0	0	0	0	0	0	0	0	0	0	0	0	0	0	0	0	0	0	0	0	0	0	0
0	0	0	0	0	0	0	0	0	0	0	0	0	0	0	0	0	0	0	0	0	0	0	0	0	0	0	0	0	0	0	0	0	0	0	0	0	0	0	0	0	0	0	0	0	0	0	0	0	0
0	0	0	0	0	0	0	0	0	0	0	0	0	0	0	0	0	0	0	0	0	0	0	0	0	0	0	0	0	0	0	0	0	0	0	0	0	0	0	0	0	0	0	0	0	0	0	0	0	0
0	0	0	0	0	0	0	0	0	0	0	0	0	0	0	0	0	0	0	0	0	0	0	0	0	0	0	0	0	0	0	0	0	0	0	0	0	0	0	0	0	0	0	0	0	0	0	0	0	0
0	0	0	0	0	0	0	0	0	0	0	0	0	0	0	0	0	0	0	0	0	0	0	0	0	0	0	0	0	0	0	0	0	0	0	0	0	0	0	0	0	0	0	0	0	0	0	0	0	0
0	0	0	0	0	0	0	0	0	0	0	0	0	0	0	0	0	0	0	0	0	0	0	0	0	0	0	0	0	0	0	0	0	0	0	0	0	0	0	0	0	0	0	0	0	0	0	0	0	0
0	0	0	0	0	0	0	0	0	0	0	0	0	0	0	0	0	0	0	0	0	0	0	0	0	0	0	0	0	0	0	0	0	0	0	0	0	0	0	0	0	0	0	0	0	0	0	0	0	0
0	0	0	0	0	0	0	0	0	0	0	0	0	0	0	0	0	0	0	0	0	0	0	0	0	0	0	0	0	0	0	0	0	0	0	0	0	0	0	0	0	0	0	0	0	0	0	0	0	0
0	0	0	0	0	0	0	0	0	0	0	0	0	0	0	0	0	0	0	0	0	0	0	0	0	0	0	0	0	0	0	0	0	0	0	0	0	0	0	0	0	0	0	0	0	0	0	0	0	0
0	0	0	0	0	0	0	0	0	0	0	0	0	0	0	0	0	0	0	0	0	0	0	0	0	0	0	0	0	0	0	0	0	0	0	0	0	0	0	0	0	0	0	0	0	0	0	0	0	0
0	0	0	0	0	0	0	0	0	0	0	0	0	0	0	0	0	0	0	0	0	0	0	0	0	0	0	0	0	0	0	0	0	0	0	0	0	0	0	0	0	0	0	0	0	0	0	0	0	0
0	0	0	0	0	0	0	0	0	0	0	0	0	0	0	0	0	0	0	0	0	0	0	0	0	0	0	0	0	0	0	0	0	0	0	0	0	0	0	0	0	0	0	0	0	0	0	0	0	0
0	0	0	0	0	0	0	0	0	0	0	0	0	0	0	0	0	0	0	0	0	0	0	0	0	0	0	0	0	0	0	0	0	0	0	0	0	0	0	0	0	0	0	0	0	0	0	0	0	0
0	0	0	0	0	0	0	0	0	0	0	0	0	0	0	0	0	0	0	0	0	0	0	0	0	0	0	0	0	0	0	0	0	0	0	0	0	0	0	0	0	0	0	0	0	0	0	0	0	0
0	0	0	0	0	0	0	0	0	0	0	0	0	0	0	0	0	0	0	0	0	0	0	0	0	0	0	0	0	0	0	0	0	0	0	0	0	0	0	0	0	0	0	0	0	0	0	0	0	0
0	0	0	0	0	0	0	0	0	0	0	0	0	0	0	0	0	0	0	0	0	0	0	0	0	0	0	0	0	0	0	0	0	0	0	0	0	0	0	0	0	0	0	0	0	0	0	0	0	0
0	0	0	0	0	0	0	0	0	0	0	0	0	0	0	0	0	0	0	0	0	0	0	0	0	0	0	0	0	0	0	0	0	0	0	0	0	0	0	0	0	0	0	0	0	0	0	0	0	0
0	0	0	0	0	0	0	0	0	0	0	0	0	0	0	0	0	0	0	0	0	0	0	0	0	0	0	0	0	0	0	0	0	0	0	0	0	0	0	0	0	0	0	0	0	0	0	0	0	0
0	0	0	0	0	0	0	0	0	0	0	0	0	0	0	0	0	0	0	0	0	0	0	0	0	0	0	0	0	0	0	0	0	0	0	0	0	0	0	0	0	0	0	0	0	0	0	0	0	0
0	0	0	0	0	0	0	0	0	0	0	0	0	0	0	0	0	0	0	0	0	0	0	0	0	0	0	0	0	0	0	0	0	0	0	0	0	0	0	0	0	0	0	0	0	0	0	0	0	0
0	0	0	0	0	0	0	0	0	0	0	0	0	0	0	0	0	0	0	0	0	0	0	0	0	0	0	0	0	0	0	0	0	0	0	0	0	0	0	0	0	0	0	0	0	0	0	0	0	0
0	0	0	0	0	0	0	0	0	0	0	0	0	0	0	0	0	0	0	0	0	0	0	0	0	0	0	0	0	0	0	0	0	0	0	0	0	0	0	0	0	0	0	0	0	0	0	0	0	0
0	0	0	0	0	0	0	0	0	0	0	0	0	0	0	0	0	0	0	0	0	0	0	0	0	0	0	0	0	0	0	0	0	0	0	0	0	0	0	0	0	0	0	0	0	0	0	0	0	0
0	0	0	0	0	0	0	0	0	0	0	0	0	0	0	0	0	0	0	0	0	0	0	0	0	0	0	0	0	0	0	0	0	0	0	0	0	0	0	0	0	0	0	0	0	0	0	0	0	0
0	0	0	0	0	0	0	0	0	0	0	0	0	0	0	0	0	0	0	0	0	0	0	0	0	0	0	0	0	0	0	0	0	0	0	0	0	0	0	0	0	0	0	0	0	0	0	0	0	0
0	0	0	0	0	0	0	0	0	0	0	0	0	0	0	0	0	0	0	0	0	0	0	0	0	0	0	0	0	0	0	0	0	0	0	0	0	0	0	0	0	0	0	0	0	0	0	0	0	0
0	0	0	0	0	0	0	0	0	0	0	0	0	0	0	0	0	0	0	0	0	0	0	0	0	0	0	0	0	0	0	0	0	0	0	0	0	0	0	0	0	0	0	0	0	0	0	0	0	0
0	0	0	0	0	0	0	0	0	0	0	0	0	0	0	0	0	0	0	0	0	0	0	0	0	0	0	0	0	0	0	0	0	0	0	0	0	0	0	0	0	0	0	0	0	0	0	0	0	0
0	0	0	0	0	0	0	0	0	0	0	0	0	0	0	0	0	0	0	0	0	0	0	0	0	0	0	0	0	0	0	0	0	0	0	0	0	0	0	0	0	0	0	0	0	0	0	0	0	0
0	0	0	0	0	0	0	0	0	0	0	0	0	0	0	0	0	0	0	0	0	0	0	0	0	0	0	0	0	0	0	0	0	0	0	0	0	0	0	0	0	0	0	0	0	0	0	0	0	0
0	0	0	0	0	0	0	0	0	0	0	0	0	0	0	0	0	0	0	0	0	0	0	0	0	0	0	0	0	0	0	0	0	0	0	0	0	0	0	0	0	0	0	0	0	0	0	0	0	0
0	0	0	0	0	0	0	0	0	0	0	0	0	0	0	0	0	0	0	0	0	0	0	0	0	0	0	0	0	0	0	0	0	0	0	0	0	0	0	0	0	0	0	0	0	0	0	0	0	0
0	0	0	0	0	0	0	0	0	0	0	0	0	0	0	0	0	0	0	0	0	0	0	0	0	0	0	0	0	0	0	0	0	0	0	0	0	0	0	0	0	0	0	0	0	0	0	0	0	0
0	0	0	0	0	0	0	0	0	0	0	0	0	0	0	0	0	0	0	0	0	0	0	0	0	0	0	0	0	0	0	0	0	0	0	0	0	0	0	0	0	0	0	0	0	0	0	0	0	0
0	0	0	0	0	0	0	0	0	0	0	0	0	0	0	0	0	0	0	0	0	0	0	0	0	0	0	0	0	0	0	0	0	0	0	0	0	0	0	0	0	0	0	0	0	0	0	0	0	0
0	0	0	0	0	0	0	0	0	0	0	0	0	0	0	0	0	0	0	0	0	0	0	0	0	0	0	0	0	0	0	0	0	0	0	0	0	0	0	0	0	0	0	0	0	0	0	0	0	0
0	0	0	0	0	0	0	0	0	0	0	0	0	0	0	0	0	0	0	0	0	0	0	0	0	0	0	0	0	0	0	0	0	0	0	0	0	0	0	0	0	0	0	0	0	0	0	0	0	0
0	0	0	0	0	0	0	0	0	0	0	0	0	0	0	0	0	0	0	0	0	0	0	0	0	0	0	0	0	0	0	0	0	0	0	0	0	0	0	0	0	0	0	0	0	0	0	0	0	0
0	0	0	0	0	0	0	0	0	0	0	0	0	0	0	0	0	0	0	0	0	0	0	0	0	0	0	0	0	0	0	0	0	0	0	0	0	0	0	0	0	0	0	0	0	0	0	0	0	0
0	0	0	0	0	0	0	0	0	0	0	0	0	0	0	0	0	0	0	0	0	0	0	0	0	0	0	0	0	0	0	0	0	0	0	0	0	0	0	0	0	0	0	0	0	0	0	0	0	0
0	0	0	0	0	0	0	0	0	0	0	0	0	0	0	0	0	0	0	0	0	0	0	0	0	0	0	0	0	0	0	0	0	0	0	0	0	0	0	0	0	0	0	0	0	0	0	0	0	0
0	0	0	0	0	0	0	0	0	0	0	0	0	0	0	0	0	0	0	0	0	0	0	0	0	0	0	0	0	0	0	0	0	0	0	0	0	0	0	0	0	0	0	0	0	0	0	0	0	0
0	0	0	0	0	0	0	0	0	0	0	0	0	0	0	0	0	0	0	0	0	0	0	0	0	0	0	0	0	0	0	0	0	0	0	0	0	0	0	0	0	0	0	0	0	0	0	0	0	0
0	0	0	0	0	0	0	0	0	0	0	0	0	0	0	0	0	0	0	0	0	0	0	0	0	0	0	0	0	0	0	0	0	0	0	0	0	0	0	0	0	0	0	0	0	0	0	0	0	0
0	0	0	0	0	0	0	0	0	0	0	0	0	0	0	0	0	0	0	0	0	0	0	0	0	0	0	0	0	0	0	0	0	0	0	0	0	0	0	0	0	0	0	0	0	0	0	0	0	0
0	0	0	0	0	0	0	0	0	0	0	0	0	0	0	0	0	0	0	0	0	0	0	0	0	0	0	0	0	0	0	0	0	0	0	0	0	0	0	0	0	0	0	0	0	0	0	0	0	0
0	0	0	0	0	0	0	0	0	0	0	0	0	0	0	0	0	0	0	0	0	0	0	0	0	0	0	0	0	0	0	0	0	0	0	0	0	0	0	0	0	0	0	0	0	0	0	0	0	0
0	0	0	0	0	0	0	0	0	0	0	0	0	0	0	0	0	0	0	0	0	0	0	0	0	0	0	0	0	0	0	0	0	0	0	0	0	0	0	0	0	0	0	0	0	0	0	0	0	0
0	0	0	0	0	0	0	0	0	0	0	0	0	0	0	0	0	0	0	0	0	0	0	0	0	0	0	0	0	0	0	0	0	0	0	0	0	0	0	0	0	0	0	0	0	0	0	0	0	0
0	0	0	0	0	0	0	0	0	0	0	0	0	0	0	0	0	0	0	0	0	0	0	0	0	0	0	0	0	0	0	0	0	0	0	0	0	0	0	0	0	0	0	0	0	0	0	0	0	0
0	0	0	0	0	0	0	0	0	0	0	0	0	0	0	0	0	0	0	0	0	0	0	0	0	0	0	0	0	0	0	0	0	0	0	0	0	0	0	0	0	0	0	0	0	0	0	0	0	0
0	0	0	0	0	0	0	0	0	0	0	0	0	0	0	0	0	0	0	0	0	0	0	0	0	0	0	0	0	0	0	0	0	0	0	0	0	0	0	0	0	0	0	0	0	0	0	0	0	0
0	0	0	0	0	0	0	0	0	0	0	0	0	0	0	0	0	0	0	0	0	0	0	0	0	0	0	0	0	0	0	0	0	0	0	0	0	0	0	0	0	0	0	0	0	0	0	0	0	0
0	0	0	0	0	0	0	0	0	0	0	0	0	0	0	0	0	0	0	0	0	0	0	0	0	0	0	0	0	0	0	0	0	0	0	0	0	0	0	0	0	0	0	0	0	0	0	0	0	0
0	0	0	0	0	0	0	0	0	0	0	0	0	0	0	0	0	0	0	0	0	0	0	0	0	0	0	0	0	0	0	0	0	0	0	0	0	0	0	0	0	0	0	0	0	0	0	0	0	0
0	0	0	0	0	0	0	0	0	0	0	0	0	0	0	0	0	0	0	0	0	0	0	0	0	0	0	0	0	0	0	0	0	0	0	0	0	0	0	0	0	0	0	0	0	0	0	0	0	0
0	0	0	0	0	0	0	0	0	0	0	0	0	0	0	0	0	0	0	0	0	0	0	0	0	0	0	0	0	0	0	0	0	0	0	0	0	0	0	0	0	0	0	0	0	0	0	0	0	0
0	0	0	0	0	0	0	0	0	0	0	0	0	0	0	0	0	0	0	0	0	0	0	0	0	0	0	0	0	0	0	0	0	0	0	0	0	0	0	0	0	0	0	0	0	0	0	0	0	0
0	0	0	0	0	0	0	0	0	0	0	0	0	0	0	0	0	0	0	0	0	0	0	0	0	0	0	0	0	0	0	0	0	0	0	0	0	0	0	0	0	0	0	0	0	0	0	0	0	0
0	0	0	0	0	0	0	0	0	0	0	0	0	0	0	0	0	0	0	0	0	0	0	0	0	0	0	0	0	0	0	0	0	0	0	0	0	0	0	0	0	0	0	0	0	0	0	0	0	0
0	0	0	0	0	0	0	0	0	0	0	0	0	0	0	0	0	0	0	0	0	0	0	0	0	0	0	0	0	0	0	0	0	0	0	0	0	0	0	0	0	0	0	0	0	0	0	0	0	0
0	0	0	0	0	0	0	0	0	0	0	0	0	0	0	0	0	0	0	0	0	0	0	0	0	0	0	0	0	0	0	0	0	0	0	0	0	0	0	0	0	0	0	0	0	0	0	0	0	0
0	0	0	0	0	0	0	0	0	0	0	0	0	0	0	0	0	0	0	0	0	0	0	0	0	0	0	0	0	0	0	0	0	0	0	0	0	0	0	0	0	0	0	0	0	0	0	0	0	0
0	0	0	0	0	0	0	0	0	0	0	0	0	0	0	0	0	0	0	0	0	0	0	0	0	0	0	0	0	0	0	0	0	0	0	0	0	0	0	0	0	0	0	0	0	0	0	0	0	0
0	0	0	0	0	0	0	0	0	0	0	0	0	0	0	0	0	0	0	0	0	0	0	0	0	0	0	0	0	0	0	0	0	0	0	0	0	0	0	0	0	0	0	0	0	0	0	0	0	0
0	0	0	0	0	0	0	0	0	0	0	0	0	0	0	0	0	0	0	0	0	0	0	0	0	0	0	0	0	0	0	0	0	0	0	0	0	0	0	0	0	0	0	0	0	0	0	0	0	0
0	0	0	0	0	0	0	0	0	0	0	0	0	0	0	0	0	0	0	0	0	0	0	0	0	0	0	0	0	0	0	0	0	0	0	0	0	0	0	0	0	0	0	0	0	0	0	0	0	0
0	0	0	0	0	0	0	0	0	0	0	0	0	0	0	0	0	0	0	0	0	0	0	0	0	0	0	0	0	0	0	0	0	0	0	0	0	0	0	0	0	0	0	0	0	0	0	0	0	0
0	0	0	0	0	0	0	0	0	0	0	0	0	0	0	0	0	0	0	0	0	0	0	0	0	0	0	0	0	0	0	0	0	0	0	0	0	0	0	0	0	0	0	0	0	0	0	0	0	0
0	0	0	0	0	0	0	0	0	0	0	0	0	0	0	0	0	0	0	0	0	0	0	0	0	0	0	0	0	0	0	0	0	0	0	0	0	0	0	0	0	0	0	0	0	0	0	0	0	0
0	0	0	0	0	0	0	0	0	0	0	0	0	0	0	0	0	0	0	0	0	0	0	0	0	0	0	0	0	0	0	0	0	0	0	0	0	0	0	0	0	0	0	0	0	0	0	0	0	0
0	0	0	0	0	0	0	0	0	0	0	0	0	0	0	0	0	0	0	0	0	0	0	0	0	0	0	0	0	0	0	0	0	0	0	0	0	0	0	0	0	0	0	0	0	0	0	0	0	0
0	0	0	0	0	0	0	0	0	0	0	0	0	0	0	0	0	0	0	0	0	0	0	0	0	0	0	0	0	0	0	0	0	0	0	0	0	0	0	0	0	0	0	0	0	0	0	0	0	0
0	0	0	0	0	0	0	0	0	0	0	0	0	0	0	0	0	0	0	0	0	0	0	0	0	0	0	0	0	0	0	0	0	0	0	0	0	0	0	0	0	0	0	0	0	0	0	0	0	0
0	0	0	0	0	0	0	0	0	0	0	0	0	0	0	0	0	0	0	0	0	0	0	0	0	0	0	0	0	0	0	0	0	0	0	0	0	0	0	0	0	0	0	0	0	0	0	0	0	0
0	0	0	0	0	0	0	0	0	0	0	0	0	0	0	0	0	0	0	0	0	0	0	0	0	0	0	0	0	0	0	0	0	0	0	0	0	0	0	0	0	0	0	0	0	0	0	0	0	0
0	0	0	0	0	0	0	0	0	0	0	0	0	0	0	0	0	0	0	0	0	0	0	0	0	0	0	0	0	0	0	0	0	0	0	0	0	0	0	0	0	0	0	0	0	0	0	0	0	0
0	0	0	0	0	0	0	0	0	0	0	0	0	0	0	0	0	0	0	0	0	0	0	0	0	0	0	0	0	0	0	0	0	0	0	0	0	0	0	0	0	0	0	0	0	0	0	0	0	0
0	0	0	0	0	0	0	0	0	0	0	0	0	0	0	0	0	0	0	0	0	0	0	0	0	0	0	0	0	0	0	0	0	0	0	0	0	0	0	0	0	0	0	0	0	0	0	0	0	0
0	0	0	0	0	0	0	0	0	0	0	0	0	0	0	0	0	0	0	0	0	0	0	0	0	0	0	0	0	0	0	0	0	0	0	0	0	0	0	0	0	0	0	0	0	0	0	0	0	0
0	0	0	0	0	0	0	0	0	0	0	0	0	0	0	0	0	0	0	0	0	0	0	0	0	0	0	0	0	0	0	0	0	0	0	0	0	0	0	0	0	0	0	0	0	0	0	0	0	0
0	0	0	0	0	0	0	0	0	0	0	0	0	0	0	0	0	0	0	0	0	0	0	0	0	0	0	0	0	0	0	0	0	0	0	0	0	0	0	0	0	0	0	0	0	0	0	0	0	0
0	0	0	0	0	0	0	0	0	0	0	0	0	0	0	0	0	0	0	0	0	0	0	0	0	0	0	0	0	0	0	0	0	0	0	0	0	0	0	0	0	0	0	0	0	0	0	0	0	0
0	0	0	0	0	0	0	0	0	0	0	0	0	0	0	0	0	0	0	0	0	0	0	0	0	0	0	0	0	0	0	0	0	0	0	0	0	0	0	0	0	0	0	0	0	0	0	0	0	0
0	0	0	0	0	0	0	0	0	0	0	0	0	0	0	0	0	0	0	0	0	0	0	0	0	0	0	0	0	0	0	0	0	0	0	0	0	0	0	0	0	0	0	0	0	0	0	0	0	0
0	0	0	0	0	0	0	0	0	0	0	0	0	0	0	0	0	0	0	0	0	0	0	0	0	0	0	0	0	0	0	0	0	0	0	0	0	0	0	0	0	0	0	0	0	0	0	0	0	0
0	0	0	0	0	0	0	0	0	0	0	0	0	0	0	0	0	0	0	0	0	0	0	0	0	0	0	0	0	0	0	0	0	0	0	0	0	0	0	0	0	0	0	0	0	0	0	0	0	0
0	0	0	0	0	0	0	0	0	0	0	0	0	0	0	0	0	0	0	0	0	0	0	0	0	0	0	0	0	0	0	0	0	0	0	0	0	0	0	0	0	0	0	0	0	0	0	0	0	0
0	0	0	0	0	0	0	0	0	0	0	0	0	0	0	0	0	0	0	0	0	0	0	0	0	0	0	0	0	0	0	0	0	0	0	0	0	0	0	0	0	0	0	0	0	0	0	0	0	0
0	0	0	0	0	0	0	0	0	0	0	0	0	0	0	0	0	0	0	0	0	0	0	0	0	0	0	0	0	0	0	0	0	0	0	0	0	0	0	0	0	0	0	0	0	0	0	0	0	0
0	0	0	0	0	0	0	0	0	0	0	0	0	0	0	0	0	0	0	0	0	0	0	0	0	0	0	0	0	0	0	0	0	0	0	0	0	0	0	0	0	0	0	0	0	0	0	0	0	0
0	0	0	0	0	0	0	0	0	0	0	0	0	0	0	0	0	0	0	0	0	0	0	0	0	0	0	0	0	0	0	0	0	0	0	0	0	0	0	0	0	0	0	0	0	0	0	0	0	0
0	0	0	0	0	0	0	0	0	0	0	0	0	0	0	0	0	0	0	0	0	0	0	0	0	0	0	0	0	0	0	0	0	0	0	0	0	0	0	0	0	0	0	0	0	0	0	0	0	0
0	0	0	0	0	0	0	0	0	0	0	0	0	0	0	0	0	0	0	0	0	0	0	0	0	0	0	0	0	0	0	0	0	0	0	0	0	0	0	0	0	0	0	0	0	0	0	0	0	0
0	0	0	0	0	0	0	0	0	0	0	0	0	0	0	0	0	0	0	0	0	0	0	0	0	0	0	0	0	0	0	0	0	0	0	0	0	0	0	0	0	0	0	0	0	0	0	0	0	0
0	0	0	0	0	0	0	0	0	0	0	0	0	0	0	0	0	0	0	0	0	0	0	0	0	0	0	0	0	0	0	0	0	0	0	0	0	0	0	0	0	0	0	0	0	0	0	0	0	0
0	0	0	0	0	0	0	0	0	0	0	0	0	0	0	0	0	0	0	0	0	0	0	0	0	0	0	0	0	0	0	0	0	0	0	0	0	0	0	0	0	0	0	0	0	0	0	0	0	0
0	0	0	0	0	0	0	0	0	0	0	0	0	0	0	0	0	0	0	0	0	0	0	0	0	0	0	0	0	0	0	0	0	0	0	0	0	0	0	0	0	0	0	0	0	0	0	0	0	0
0	0	0	0	0	0	0	0	0	0	0	0	0	0	0	0	0	0	0	0	0	0	0	0	0	0	0	0	0	0	0	0	0	0	0	0	0	0	0	0	0	0	0	0	0	0	0	0	0	0
0	0	0	0	0	0	0	0	0	0	0	0	0	0	0	0	0	0	0	0	0	0	0	0	0	0	0	0	0	0	0	0	0	0	0	0	0	0	0	0	0	0	0	0	0	0	0	0	0	0
0	0	0	0	0	0	0	0	0	0	0	0	0	0	0	0	0	0	0	0	0	0	0	0	0	0	0	0	0	0	0	0	0	0	0	0	0	0	0	0	0	0	0	0	0	0	0	0	0	0
0	0	0	0	0	0	0	0	0	0	0	0	0	0	0	0	0	0	0	0	0	0	0	0	0	0	0	0	0	0	0	0	0	0	0	0	0	0	0	0	0	0	0	0	0	0	0	0	0	0
0	0	0	0	0	0	0	0	0	0	0	0	0	0	0	0	0	0	0	0	0	0	0	0	0	0	0	0	0	0	0	0	0	0	0	0	0	0	0	0	0	0	0	0	0	0	0	0	0	0
0	0	0	0	0	0	0	0	0	0	0	0	0	0	0	0	0	0	0	0	0	0	0	0	0	0	0	0	0	0	0	0	0	0	0	0	0	0	0	0	0	0	0	0	0	0	0	0	0	0
0	0	0	0	0	0	0	0	0	0	0	0	0	0	0	0	0	0	0	0	0	0	0	0	0	0	0	0	0	0	0	0	0	0	0	0	0	0	0	0	0	0	0	0	0	0	0	0	0	0
0	0	0	0	0	0	0	0	0	0	0	0	0	0	0	0	0	0	0	0	0	0	0	0	0	0	0	0	0	0	0	0	0	0	0	0	0	0	0	0	0	0	0	0	0	0	0	0	0	0
0	0	0	0	0	0	0	0	0	0	0	0	0	0	0	0	0	0	0	0	0	0	0	0	0	0	0	0	0	0	0	0	0	0	0	0	0	0	0	0	0	0	0	0	0	0	0	0	0	0
0	0	0	0	0	0	0	0	0	0	0	0	0	0	0	0	0	0	0	0	0	0	0	0	0	0	0	0	0	0	0	0	0	0	0	0	0	0	0	0	0	0	0	0	0	0	0	0	0	0
0	0	0	0	0	0	0	0	0	0	0	0	0	0	0	0	0	0	0	0	0	0	0	0	0	0	0	0	0	0	0	0	0	0	0	0	0	0	0	0	0	0	0	0	0	0	0	0	0	0
0	0	0	0	0	0	0	0	0	0	0	0	0	0	0	0	0	0	0	0	0	0	0	0	0	0	0	0	0	0	0	0	0	0	0	0	0	0	0	0	0	0	0	0	0	0	0	0	0	0
0	0	0	0	0	0	0	0	0	0	0	0	0	0	0	0	0	0	0	0	0	0	0	0	0	0	0	0	0	0	0	0	0	0	0	0	0	0	0	0	0	0	0	0	0	0	0	0	0	0
0	0	0	0	0	0	0	0	0	0	0	0	0	0	0	0	0	0	0	0	0	0	0	0	0	0	0	0	0	0	0	0	0	0	0	0	0	0	0	0	0	0	0	0	0	0	0	0	0	0
0	0	0	0	0	0	0	0	0	0	0	0	0	0	0	0	0	0	0	0	0	0	0	0	0	0	0	0	0	0	0	0	0	0	0	0	0	0	0	0	0	0	0	0	0	0	0	0	0	0
0	0	0	0	0	0	0	0	0	0	0	0	0	0	0	0	0	0	0	0	0	0	0	0	0	0	0	0	0	0	0	0	0	0	0	0	0	0	0	0	0	0	0	0	0	0	0	0	0	0
0	0	0	0	0	0	0	0	0	0	0	0	0	0	0	0	0	0	0	0	0	0	0	0	0	0	0	0	0	0	0	0	0	0	0	0	0	0	0	0	0	0	0	0	0	0	0	0	0	0
0	0	0	0	0	0	0	0	0	0	0	0	0	0	0	0	0	0	0	0	0	0	0	0	0	0	0	0	0	0	0	0	0	0	0	0	0	0	0	0	0	0	0	0	0	0	0	0	0	0
0	0	0	0	0	0	0	0	0	0	0	0	0	0	0	0	0	0	0	0	0	0	0	0	0	0	0	0	0	0	0	0	0	0	0	0	0	0	0	0	0	0	0	0	0	0	0	0	0	0
0	0	0	0	0	0	0	0	0	0	0	0	0	0	0	0	0	0	0	0	0	0	0	0	0	0	0	0	0	0	0	0	0	0	0	0	0	0	0	0	0	0	0	0	0	0	0	0	0	0
0	0	0	0	0	0	0	0	0	0	0	0	0	0	0	0	0	0	0	0	0	0	0	0	0	0	0	0	0	0	0	0	0	0	0	0	0	0	0	0	0	0	0	0	0	0	0	0	0	0
0	0	0	0	0	0	0	0	0	0	0	0	0	0	0	0	0	0	0	0	0	0	0	0	0	0	0	0	0	0	0	0	0	0	0	0	0	0	0	0	0	0	0	0	0	0	0	0	0	0
0	0	0	0	0	0	0	0	0	0	0	0	0	0	0	0	0	0	0	0	0	0	0	0	0	0	0	0	0	0	0	0	0	0	0	0	0	0	0	0	0	0	0	0	0	0	0	0	0	0
0	0	0	0	0	0	0	0	0	0	0	0	0	0	0	0	0	0	0	0	0	0	0	0	0	0	0	0	0	0	0	0	0	0	0	0	0	0	0	0	0	0	0	0	0	0	0	0	0	0
0	0	0	0	0	0	0	0	0	0	0	0	0	0	0	0	0	0	0	0	0	0	0	0	0	0	0	0	0	0	0	0	0	0	0	0	0	0	0	0	0	0	0	0	0	0	0	0	0	0
0	0	0	0	0	0	0	0	0	0	0	0	0	0	0	0	0	0	0	0	0	0	0	0	0	0	0	0	0	0	0	0	0	0	0	0	0	0	0	0	0	0	0	0	0	0	0	0	0	0
0	0	0	0	0	0	0	0	0	0	0	0	0	0	0	0	0	0	0	0	0	0	0	0	0	0	0	0	0	0	0	0	0	0	0	0	0	0	0	0	0	0	0	0	0	0	0	0	0	0
0	0	0	0	0	0	0	0	0	0	0	0	0	0	0	0	0	0	0	0	0	0	0	0	0	0	0	0	0	0	0	0	0	0	0	0	0	0	0	0	0	0	0	0	0	0	0	0	0	0
0	0	0	0	0	0	0	0	0	0	0	0	0	0	0	0	0	0	0	0	0	0	0	0	0	0	0	0	0	0	0	0	0	0	0	0	0	0	0	0	0	0	0	0	0	0	0	0	0	0
0	0	0	0	0	0	0	0	0	0	0	0	0	0	0	0	0	0	0	0	0	0	0	0	0	0	0	0	0	0	0	0	0	0	0	0	0	0	0	0	0	0	0	0	0	0	0	0	0	0
0	0	0	0	0	0	0	0	0	0	0	0	0	0	0	0	0	0	0	0	0	0	0	0	0	0	0	0	0	0	0	0	0	0	0	0	0	0	0	0	0	0	0	0	0	0	0	0	0	0
0	0	0	0	0	0	0	0	0	0	0	0	0	0	0	0	0	0	0	0	0	0	0	0	0	0	0	0	0	0	0	0	0	0	0	0	0	0	0	0	0	0	0	0	0	0	0	0	0	0
0	0	0	0	0	0	0	0	0	0	0	0	0	0	0	0	0	0	0	0	0	0	0	0	0	0	0	0	0	0	0	0	0	0	0	0	0	0	0	0	0	0	0	0	0	0	0	0	0	0
0	0	0	0	0	0	0	0	0	0	0	0	0	0	0	0	0	0	0	0	0	0	0	0	0	0	0	0	0	0	0	0	0	0	0	0	0	0	0	0	0	0	0	0	0	0	0	0	0	0
0	0	0	0	0	0	0	0	0	0	0	0	0	0	0	0	0	0	0	0	0	0	0	0	0	0	0	0	0	0	0	0	0	0	0	0	0	0	0	0	0	0	0	0	0	0	0	0	0	0
0	0	0	0	0	0	0	0	0	0	0	0	0	0	0	0	0	0	0	0	0	0	0	0	0	0	0	0	0	0	0	0	0	0	0	0	0	0	0	0	0	0	0	0	0	0	0	0	0	0
0	0	0	0	0	0	0	0	0	0	0	0	0	0	0	0	0	0	0	0	0	0	0	0	0	0	0	0	0	0	0	0	0	0	0	0	0	0	0	0	0	0	0	0	0	0	0	0	0	0
0	0	0	0	0	0	0	0	0	0	0	0	0	0	0	0	0	0	0	0	0	0	0	0	0	0	0	0	0	0	0	0	0	0	0	0	0	0	0	0	0	0	0	0	0	0	0	0	0	0
0	0	0	0	0	0	0	0	0	0	0	0	0	0	0	0	0	0	0	0	0	0	0	0	0	0	0	0	0	0	0	0	0	0	0	0	0	0	0	0	0	0	0	0	0	0	0	0	0	0
0	0	0	0	0	0	0	0	0	0	0	0	0	0	0	0	0	0	0	0	0	0	0	0	0	0	0	0	0	0	0	0	0	0	0	0	0	0	0	0	0	0	0	0	0	0	0	0	0	0
0	0	0	0	0	0	0	0	0	0	0	0	0	0	0	0	0	0	0	0	0	0	0	0	0	0	0	0	0	0	0	0	0	0	0	0	0	0	0	0	0	0	0	0	0	0	0	0	0	0
0	0	0	0	0	0	0	0	0	0	0	0	0	0	0	0	0	0	0	0	0	0	0	0	0	0	0	0	0	0	0	0	0	0	0	0	0	0	0	0	0	0	0	0	0	0	0	0	0	0
0	0	0	0	0	0	0	0	0	0	0	0	0	0	0	0	0	0	0	0	0	0	0	0	0	0	0	0	0	0	0	0	0	0	0	0	0	0	0	0	0	0	0	0	0	0	0	0	0	0
0	0	0	0	0	0	0	0	0	0	0	0	0	0	0	0	0	0	0	0	0	0	0	0	0	0	0	0	0	0	0	0	0	0	0	0	0	0	0	0	0	0	0	0	0	0	0	0	0	0
0	0	0	0	0	0	0	0	0	0	0	0	0	0	0	0	0	0	0	0	0	0	0	0	0	0	0	0	0	0	0	0	0	0	0	0	0	0	0	0	0	0	0	0	0	0	0	0	0	0
0	0	0	0	0	0	0	0	0	0	0	0	0	0	0	0	0	0	0	0	0	0	0	0	0	0	0	0	0	0	0	0	0	0	0	0	0	0	0	0	0	0	0	0	0	0	0	0	0	0
0	0	0	0	0	0	0	0	0	0	0	0	0	0	0	0	0	0	0	0	0	0	0	0	0	0	0	0	0	0	0	0	0	0	0	0	0	0	0	0	0	0	0	0	0	0	0	0	0	0
0	0	0	0	0	0	0	0	0	0	0	0	0	0	0	0	0	0	0	0	0	0	0	0	0	0	0	0	0	0	0	0	0	0	0	0	0	0	0	0	0	0	0	0	0	0	0	0	0	0
0	0	0	0	0	0	0	0	0	0	0	0	0	0	0	0	0	0	0	0	0	0	0	0	0	0	0	0	0	0	0	0	0	0	0	0	0	0	0	0	0	0	0	0	0	0	0	0	0	0
0	0	0	0	0	0	0	0	0	0	0	0	0	0	0	0	0	0	0	0	0	0	0	0	0	0	0	0	0	0	0	0	0	0	0	0	0	0	0	0	0	0	0	0	0	0	0	0	0	0
0	0	0	0	0	0	0	0	0	0	0	0	0	0	0	0	0	0	0	0	0	0	0	0	0	0	0	0	0	0	0	0	0	0	0	0	0	0	0	0	0	0	0	0	0	0	0	0	0	0
0	0	0	0	0	0	0	0	0	0	0	0	0	0	0	0	0	0	0	0	0	0	0	0	0	0	0	0	0	0	0	0	0	0	0	0	0	0	0	0	0	0	0	0	0	0	0	0	0	0
0	0	0	0	0	0	0	0	0	0	0	0	0	0	0	0	0	0	0	0	0	0	0	0	0	0	0	0	0	0	0	0	0	0	0	0	0	0	0	0	0	0	0	0	0	0	0	0	0	0
0	0	0	0	0	0	0	0	0	0	0	0	0	0	0	0	0	0	0	0	0	0	0	0	0	0	0	0	0	0	0	0	0	0	0	0	0	0	0	0	0	0	0	0	0	0	0	0	0	0
0	0	0	0	0	0	0	0	0	0	0	0	0	0	0	0	0	0	0	0	0	0	0	0	0	0	0	0	0	0	0	0	0	0	0	0	0	0	0	0	0	0	0	0	0	0	0	0	0	0
0	0	0	0	0	0	0	0	0	0	0	0	0	0	0	0	0	0	0	0	0	0	0	0	0	0	0	0	0	0	0	0	0	0	0	0	0	0	0	0	0	0	0	0	0	0	0	0	0	0
0	0	0	0	0	0	0	0	0	0	0	0	0	0	0	0	0	0	0	0	0	0	0	0	0	0	0	0	0	0	0	0	0	0	0	0	0	0	0	0	0	0	0	0	0	0	0	0	0	0
0	0	0	0	0	0	0	0	0	0	0	0	0	0	0	0	0	0	0	0	0	0	0	0	0	0	0	0	0	0	0	0	0	0	0	0	0	0	0	0	0	0	0	0	0	0	0	0	0	0
0	0	0	0	0	0	0	0	0	0	0	0	0	0	0	0	0	0	0	0	0	0	0	0	0	0	0	0	0	0	0	0	0	0	0	0	0	0	0	0	0	0	0	0	0	0	0	0	0	0
0	0	0	0	0	0	0	0	0	0	0	0	0	0	0	0	0	0	0	0	0	0	0	0	0	0	0	0	0	0	0	0	0	0	0	0	0	0	0	0	0	0	0	0	0	0	0	0	0	0
0	0	0	0	0	0	0	0	0	0	0	0	0	0	0	0	0	0	0	0	0	0	0	0	0	0	0	0	0	0	0	0	0	0	0	0	0	0	0	0	0	0	0	0	0	0	0	0	0	0
0	0	0	0	0	0	0	0	0	0	0	0	0	0	0	0	0	0	0	0	0	0	0	0	0	0	0	0	0	0	0	0	0	0	0	0	0	0	0	0	0	0	0	0	0	0	0	0	0	0
0	0	0	0	0	0	0	0	0	0	0	0	0	0	0	0	0	0	0	0	0	0	0	0	0	0	0	0	0	0	0	0	0	0	0	0	0	0	0	0	0	0	0	0	0	0	0	0	0	0
0	0	0	0	0	0	0	0	0	0	0	0	0	0	0	0	0	0	0	0	0	0	0	0	0	0	0	0	0	0	0	0	0	0	0	0	0	0	0	0	0	0	0	0	0	0	0	0	0	0
0	0	0	0	0	0	0	0	0	0	0	0	0	0	0	0	0	0	0	0	0	0	0	0	0	0	0	0	0	0	0	0	0	0	0	0	0	0	0	0	0	0	0	0	0	0	0	0	0	0
0	0	0	0	0	0	0	0	0	0	0	0	0	0	0	0	0	0	0	0	0	0	0	0	0	0	0	0	0	0	0	0	0	0	0	0	0	0	0	0	0	0	0	0	0	0	0	0	0	0
0	0	0	0	0	0	0	0	0	0	0	0	0	0	0	0	0	0	0	0	0	0	0	0	0	0	0	0	0	0	0	0	0	0	0	0	0	0	0	0	0	0	0	0	0	0	0	0	0	0
0	0	0	0	0	0	0	0	0	0	0	0	0	0	0	0	0	0	0	0	0	0	0	0	0	0	0	0	0	0	0	0	0	0	0	0	0	0	0	0	0	0	0	0	0	0	0	0	0	0
0	0	0	0	0	0	0	0	0	0	0	0	0	0	0	0	0	0	0	0	0	0	0	0	0	0	0	0	0	0	0	0	0	0	0	0	0	0	0	0	0	0	0	0	0	0	0	0	0	0
0	0	0	0	0	0	0	0	0	0	0	0	0	0	0	0	0	0	0	0	0	0	0	0	0	0	0	0	0	0	0	0	0	0	0	0	0	0	0	0	0	0	0	0	0	0	0	0	0	0
0	0	0	0	0	0	0	0	0	0	0	0	0	0	0	0	0	0	0	0	0	0	0	0	0	0	0	0	0	0	0	0	0	0	0	0	0	0	0	0	0	0	0	0	0	0	0	0	0	0
0	0	0	0	0	0	0	0	0	0	0	0	0	0	0	0	0	0	0	0	0	0	0	0	0	0	0	0	0	0	0	0	0	0	0	0	0	0	0	0	0	0	0	0	0	0	0	0	0	0
0	0	0	0	0	0	0	0	0	0	0	0	0	0	0	0	0	0	0	0	0	0	0	0	0	0	0	0	0	0	0	0	0	0	0	0	0	0	0	0	0	0	0	0	0	0	0	0	0	0
0	0	0	0	0	0	0	0	0	0	0	0	0	0	0	0	0	0	0	0	0	0	0	0	0	0	0	0	0	0	0	0	0	0	0	0	0	0	0	0	0	0	0	0	0	0	0	0	0	0
0	0	0	0	0	0	0	0	0	0	0	0	0	0	0	0	0	0	0	0	0	0	0	0	0	0	0	0	0	0	0	0	0	0	0	0	0	0	0	0	0	0	0	0	0	0	0	0	0	0
0	0	0	0	0	0	0	0	0	0	0	0	0	0	0	0	0	0	0	0	0	0	0	0	0	0	0	0	0	0	0	0	0	0	0	0	0	0	0	0	0	0	0	0	0	0	0	0	0	0
0	0	0	0	0	0	0	0	0	0	0	0	0	0	0	0	0	0	0	0	0	0	0	0	0	0	0	0	0	0	0	0	0	0	0	0	0	0	0	0	0	0	0	0	0	0	0	0	0	0
0	0	0	0	0	0	0	0	0	0	0	0	0	0	0	0	0	0	0	0	0	0	0	0	0	0	0	0	0	0	0	0	0	0	0	0	0	0	0	0	0	0	0	0	0	0	0	0	0	0
0	0	0	0	0	0	0	0	0	0	0	0	0	0	0	0	0	0	0	0	0	0	0	0	0	0	0	0	0	0	0	0	0	0	0	0	0	0	0	0	0	0	0	0	0	0	0	0	0	0
0	0	0	0	0	0	0	0	0	0	0	0	0	0	0	0	0	0	0	0	0	0	0	0	0	0	0	0	0	0	0	0	0	0	0	0	0	0	0	0	0	0	0	0	0	0	0	0	0	0
0	0	0	0	0	0	0	0	0	0	0	0	0	0	0	0	0	0	0	0	0	0	0	0	0	0	0	0	0	0	0	0	0	0	0	0	0	0	0	0	0	0	0	0	0	0	0	0	0	0
0	0	0	0	0	0	0	0	0	0	0	0	0	0	0	0	0	0	0	0	0	0	0	0	0	0	0	0	0	0	0	0	0	0	0	0	0	0	0	0	0	0	0	0	0	0	0	0	0	0
0	0	0	0	0	0	0	0	0	0	0	0	0	0	0	0	0	0	0	0	0	0	0	0	0	0	0	0	0	0	0	0	0	0	0	0	0	0	0	0	0	0	0	0	0	0	0	0	0	0
0	0	0	0	0	0	0	0	0	0	0	0	0	0	0	0	0	0	0	0	0	0	0	0	0	0	0	0	0	0	0	0	0	0	0	0	0	0	0	0	0	0	0	0	0	0	0	0	0	0
0	0	0	0	0	0	0	0	0	0	0	0	0	0	0	0	0	0	0	0	0	0	0	0	0	0	0	0	0	0	0	0	0	0	0	0	0	0	0	0	0	0	0	0	0	0	0	0	0	0
0	0	0	0	0	0	0	0	0	0	0	0	0	0	0	0	0	0	0	0	0	0	0	0	0	0	0	0	0	0	0	0	0	0	0	0	0	0	0	0	0	0	0	0	0	0	0	0	0	0
0	0	0	0	0	0	0	0	0	0	0	0	0	0	0	0	0	0	0	0	0	0	0	0	0	0	0	0	0	0	0	0	0	0	0	0	0	0	0	0	0	0	0	0	0	0	0	0	0	0
0	0	0	0	0	0	0	0	0	0	0	0	0	0	0	0	0	0	0	0	0	0	0	0	0	0	0	0	0	0	0	0	0	0	0	0	0	0	0	0	0	0	0	0	0	0	0	0	0	0
0	0	0	0	0	0	0	0	0	0	0	0	0	0	0	0	0	0	0	0	0	0	0	0	0	0	0	0	0	0	0	0	0	0	0	0	0	0	0	0	0	0	0	0	0	0	0	0	0	0
0	0	0	0	0	0	0	0	0	0	0	0	0	0	0	0	0	0	0	0	0	0	0	0	0	0	0	0	0	0	0	0	0	0	0	0	0	0	0	0	0	0	0	0	0	0	0	0	0	0
0	0	0	0	0	0	0	0	0	0	0	0	0	0	0	0	0	0	0	0	0	0	0	0	0	0	0	0	0	0	0	0	0	0	0	0	0	0	0	0	0	0	0	0	0	0	0	0	0	0
0	0	0	0	0	0	0	0	0	0	0	0	0	0	0	0	0	0	0	0	0	0	0	0	0	0	0	0	0	0	0	0	0	0	0	0	0	0	0	0	0	0	0	0	0	0	0	0	0	0
0	0	0	0	0	0	0	0	0	0	0	0	0	0	0	0	0	0	0	0	0	0	0	0	0	0	0	0	0	0	0	0	0	0	0	0	0	0	0	0	0	0	0	0	0	0	0	0	0	0
0	0	0	0	0	0	0	0	0	0	0	0	0	0	0	0	0	0	0	0	0	0	0	0	0	0	0	0	0	0	0	0	0	0	0	0	0	0	0	0	0	0	0	0	0	0	0	0	0	0
0	0	0	0	0	0	0	0	0	0	0	0	0	0	0	0	0	0	0	0	0	0	0	0	0	0	0	0	0	0	0	0	0	0	0	0	0	0	0	0	0	0	0	0	0	0	0	0	0	0
0	0	0	0	0	0	0	0	0	0	0	0	0	0	0	0	0	0	0	0	0	0	0	0	0	0	0	0	0	0	0	0	0	0	0	0	0	0	0	0	0	0	0	0	0	0	0	0	0	0
0	0	0	0	0	0	0	0	0	0	0	0	0	0	0	0	0	0	0	0	0	0	0	0	0	0	0	0	0	0	0	0	0	0	0	0	0	0	0	0	0	0	0	0	0	0	0	0	0	0
0	0	0	0	0	0	0	0	0	0	0	0	0	0	0	0	0	0	0	0	0	0	0	0	0	0	0	0	0	0	0	0	0	0	0	0	0	0	0	0	0	0	0	0	0	0	0	0	0	0
0	0	0	0	0	0	0	0	0	0	0	0	0	0	0	0	0	0	0	0	0	0	0	0	0	0	0	0	0	0	0	0	0	0	0	0	0	0	0	0	0	0	0	0	0	0	0	0	0	0
0	0	0	0	0	0	0	0	0	0	0	0	0	0	0	0	0	0	0	0	0	0	0	0	0	0	0	0	0	0	0	0	0	0	0	0	0	0	0	0	0	0	0	0	0	0	0	0	0	0
0	0	0	0	0	0	0	0	0	0	0	0	0	0	0	0	0	0	0	0	0	0	0	0	0	0	0	0	0	0	0	0	0	0	0	0	0	0	0	0	0	0	0	0	0	0	0	0	0	0
0	0	0	0	0	0	0	0	0	0	0	0	0	0	0	0	0	0	0	0	0	0	0	0	0	0	0	0	0	0	0	0	0	0	0	0	0	0	0	0	0	0	0	0	0	0	0	0	0	0
0	0	0	0	0	0	0	0	0	0	0	0	0	0	0	0	0	0	0	0	0	0	0	0	0	0	0	0	0	0	0	0	0	0	0	0	0	0	0	0	0	0	0	0	0	0	0	0	0	0
0	0	0	0	0	0	0	0	0	0	0	0	0	0	0	0	0	0	0	0	0	0	0	0	0	0	0	0	0	0	0	0	0	0	0	0	0	0	0	0	0	0	0	0	0	0	0	0	0	0
0	0	0	0	0	0	0	0	0	0	0	0	0	0	0	0	0	0	0	0	0	0	0	0	0	0	0	0	0	0	0	0	0	0	0	0	0	0	0	0	0	0	0	0	0	0	0	0	0	0
0	0	0	0	0	0	0	0	0	0	0	0	0	0	0	0	0	0	0	0	0	0	0	0	0	0	0	0	0	0	0	0	0	0	0	0	0	0	0	0	0	0	0	0	0	0	0	0	0	0
0	0	0	0	0	0	0	0	0	0	0	0	0	0	0	0	0	0	0	0	0	0	0	0	0	0	0	0	0	0	0	0	0	0	0	0	0	0	0	0	0	0	0	0	0	0	0	0	0	0
0	0	0	0	0	0	0	0	0	0	0	0	0	0	0	0	0	0	0	0	0	0	0	0	0	0	0	0	0	0	0	0	0	0	0	0	0	0	0	0	0	0	0	0	0	0	0	0	0	0
0	0	0	0	0	0	0	0	0	0	0	0	0	0	0	0	0	0	0	0	0	0	0	0	0	0	0	0	0	0	0	0	0	0	0	0	0	0	0	0	0	0	0	0	0	0	0	0	0	0
0	0	0	0	0	0	0	0	0	0	0	0	0	0	0	0	0	0	0	0	0	0	0	0	0	0	0	0	0	0	0	0	0	0	0	0	0	0	0	0	0	0	0	0	0	0	0	0	0	0
0	0	0	0	0	0	0	0	0	0	0	0	0	0	0	0	0	0	0	0	0	0	0	0	0	0	0	0	0	0	0	0	0	0	0	0	0	0	0	0	0	0	0	0	0	0	0	0	0	0
0	0	0	0	0	0	0	0	0	0	0	0	0	0	0	0	0	0	0	0	0	0	0	0	0	0	0	0	0	0	0	0	0	0	0	0	0	0	0	0	0	0	0	0	0	0	0	0	0	0
0	0	0	0	0	0	0	0	0	0	0	0	0	0	0	0	0	0	0	0	0	0	0	0	0	0	0	0	0	0	0	0	0	0	0	0	0	0	0	0	0	0	0	0	0	0	0	0	0	0
0	0	0	0	0	0	0	0	0	0	0	0	0	0	0	0	0	0	0	0	0	0	0	0	0	0	0	0	0	0	0	0	0	0	0	0	0	0	0	0	0	0	0	0	0	0	0	0	0	0
0	0	0	0	0	0	0	0	0	0	0	0	0	0	0	0	0	0	0	0	0	0	0	0	0	0	0	0	0	0	0	0	0	0	0	0	0	0	0	0	0	0	0	0	0	0	0	0	0	0
0	0	0	0	0	0	0	0	0	0	0	0	0	0	0	0	0	0	0	0	0	0	0	0	0	0	0	0	0	0	0	0	0	0	0	0	0	0	0	0	0	0	0	0	0	0	0	0	0	0
0	0	0	0	0	0	0	0	0	0	0	0	0	0	0	0	0	0	0	0	0	0	0	0	0	0	0	0	0	0	0	0	0	0	0	0	0	0	0	0	0	0	0	0	0	0	0	0	0	0
0	0	0	0	0	0	0	0	0	0	0	0	0	0	0	0	0	0	0	0	0	0	0	0	0	0	0	0	0	0	0	0	0	0	0	0	0	0	0	0	0	0	0	0	0	0	0	0	0	0
0	0	0	0	0	0	0	0	0	0	0	0	0	0	0	0	0	0	0	0	0	0	0	0	0	0	0	0	0	0	0	0	0	0	0	0	0	0	0	0	0	0	0	0	0	0	0	0	0	0
0	0	0	0	0	0	0	0	0	0	0	0	0	0	0	0	0	0	0	0	0	0	0	0	0	0	0	0	0	0	0	0	0	0	0	0	0	0	0	0	0	0	0	0	0	0	0	0	0	0
0	0	0	0	0	0	0	0	0	0	0	0	0	0	0	0	0	0	0	0	0	0	0	0	0	0	0	0	0	0	0	0	0	0	0	0	0	0	0	0	0	0	0	0	0	0	0	0	0	0
0	0	0	0	0	0	0	0	0	0	0	0	0	0	0	0	0	0	0	0	0	0	0	0	0	0	0	0	0	0	0	0	0	0	0	0	0	0	0	0	0	0	0	0	0	0	0	0	0	0
0	0	0	0	0	0	0	0	0	0	0	0	0	0	0	0	0	0	0	0	0	0	0	0	0	0	0	0	0	0	0	0	0	0	0	0	0	0	0	0	0	0	0	0	0	0	0	0	0	0
0	0	0	0	0	0	0	0	0	0	0	0	0	0	0	0	0	0	0	0	0	0	0	0	0	0	0	0	0	0	0	0	0	0	0	0	0	0	0	0	0	0	0	0	0	0	0	0	0	0
0	0	0	0	0	0	0	0	0	0	0	0	0	0	0	0	0	0	0	0	0	0	0	0	0	0	0	0	0	0	0	0	0	0	0	0	0	0	0	0	0	0	0	0	0	0	0	0	0	0
0	0	0	0	0	0	0	0	0	0	0	0	0	0	0	0	0	0	0	0	0	0	0	0	0	0	0	0	0	0	0	0	0	0	0	0	0	0	0	0	0	0	0	0	0	0	0	0	0	0
0	0	0	0	0	0	0	0	0	0	0	0	0	0	0	0	0	0	0	0	0	0	0	0	0	0	0	0	0	0	0	0	0	0	0	0	0	0	0	0	0	0	0	0	0	0	0	0	0	0
0	0	0	0	0	0	0	0	0	0	0	0	0	0	0	0	0	0	0	0	0	0	0	0	0	0	0	0	0	0	0	0	0	0	0	0	0	0	0	0	0	0	0	0	0	0	0	0	0	0
0	0	0	0	0	0	0	0	0	0	0	0	0	0	0	0	0	0	0	0	0	0	0	0	0	0	0	0	0	0	0	0	0	0	0	0	0	0	0	0	0	0	0	0	0	0	0	0	0	0
0	0	0	0	0	0	0	0	0	0	0	0	0	0	0	0	0	0	0	0	0	0	0	0	0	0	0	0	0	0	0	0	0	0	0	0	0	0	0	0	0	0	0	0	0	0	0	0	0	0
0	0	0	0	0	0	0	0	0	0	0	0	0	0	0	0	0	0	0	0	0	0	0	0	0	0	0	0	0	0	0	0	0	0	0	0	0	0	0	0	0	0	0	0	0	0	0	0	0	0
0	0	0	0	0	0	0	0	0	0	0	0	0	0	0	0	0	0	0	0	0	0	0	0	0	0	0	0	0	0	0	0	0	0	0	0	0	0	0	0	0	0	0	0	0	0	0	0	0	0
0	0	0	0	0	0	0	0	0	0	0	0	0	0	0	0	0	0	0	0	0	0	0	0	0	0	0	0	0	0	0	0	0	0	0	0	0	0	0	0	0	0	0	0	0	0	0	0	0	0
0	0	0	0	0	0	0	0	0	0	0	0	0	0	0	0	0	0	0	0	0	0	0	0	0	0	0	0	0	0	0	0	0	0	0	0	0	0	0	0	0	0	0	0	0	0	0	0	0	0
0	0	0	0	0	0	0	0	0	0	0	0	0	0	0	0	0	0	0	0	0	0	0	0	0	0	0	0	0	0	0	0	0	0	0	0	0	0	0	0	0	0	0	0	0	0	0	0	0	0
0	0	0	0	0	0	0	0	0	0	0	0	0	0	0	0	0	0	0	0	0	0	0	0	0	0	0	0	0	0	0	0	0	0	0	0	0	0	0	0	0	0	0	0	0	0	0	0	0	0
0	0	0	0	0	0	0	0	0	0	0	0	0	0	0	0	0	0	0	0	0	0	0	0	0	0	0	0	0	0	0	0	0	0	0	0	0	0	0	0	0	0	0	0	0	0	0	0	0	0
0	0	0	0	0	0	0	0	0	0	0	0	0	0	0	0	0	0	0	0	0	0	0	0	0	0	0	0	0	0	0	0	0	0	0	0	0	0	0	0	0	0	0	0	0	0	0	0	0	0
0	0	0	0	0	0	0	0	0	0	0	0	0	0	0	0	0	0	0	0	0	0	0	0	0	0	0	0	0	0	0	0	0	0	0	0	0	0	0	0	0	0	0	0	0	0	0	0	0	0
0	0	0	0	0	0	0	0	0	0	0	0	0	0	0	0	0	0	0	0	0	0	0	0	0	0	0	0	0	0	0	0	0	0	0	0	0	0	0	0	0	0	0	0	0	0	0	0	0	0
0	0	0	0	0	0	0	0	0	0	0	0	0	0	0	0	0	0	0	0	0	0	0	0	0	0	0	0	0	0	0	0	0	0	0	0	0	0	0	0	0	0	0	0	0	0	0	0	0	0
0	0	0	0	0	0	0	0	0	0	0	0	0	0	0	0	0	0	0	0	0	0	0	0	0	0	0	0	0	0	0	0	0	0	0	0	0	0	0	0	0	0	0	0	0	0	0	0	0	0
0	0	0	0	0	0	0	0	0	0	0	0	0	0	0	0	0	0	0	0	0	0	0	0	0	0	0	0	0	0	0	0	0	0	0	0	0	0	0	0	0	0	0	0	0	0	0	0	0	0
0	0	0	0	0	0	0	0	0	0	0	0	0	0	0	0	0	0	0	0	0	0	0	0	0	0	0	0	0	0	0	0	0	0	0	0	0	0	0	0	0	0	0	0	0	0	0	0	0	0
0	0	0	0	0	0	0	0	0	0	0	0	0	0	0	0	0	0	0	0	0	0	0	0	0	0	0	0	0	0	0	0	0	0	0	0	0	0	0	0	0	0	0	0	0	0	0	0	0	0
0	0	0	0	0	0	0	0	0	0	0	0	0	0	0	0	0	0	0	0	0	0	0	0	0	0	0	0	0	0	0	0	0	0	0	0	0	0	0	0	0	0	0	0	0	0	0	0	0	0
0	0	0	0	0	0	0	0	0	0	0	0	0	0	0	0	0	0	0	0	0	0	0	0	0	0	0	0	0	0	0	0	0	0	0	0	0	0	0	0	0	0	0	0	0	0	0	0	0	0
0	0	0	0	0	0	0	0	0	0	0	0	0	0	0	0	0	0	0	0	0	0	0	0	0	0	0	0	0	0	0	0	0	0	0	0	0	0	0	0	0	0	0	0	0	0	0	0	0	0
0	0	0	0	0	0	0	0	0	0	0	0	0	0	0	0	0	0	0	0	0	0	0	0	0	0	0	0	0	0	0	0	0	0	0	0	0	0	0	0	0	0	0	0	0	0	0	0	0	0
0	0	0	0	0	0	0	0	0	0	0	0	0	0	0	0	0	0	0	0	0	0	0	0	0	0	0	0	0	0	0	0	0	0	0	0	0	0	0	0	0	0	0	0	0	0	0	0	0	0
0	0	0	0	0	0	0	0	0	0	0	0	0	0	0	0	0	0	0	0	0	0	0	0	0	0	0	0	0	0	0	0	0	0	0	0	0	0	0	0	0	0	0	0	0	0	0	0	0	0
0	0	0	0	0	0	0	0	0	0	0	0	0	0	0	0	0	0	0	0	0	0	0	0	0	0	0	0	0	0	0	0	0	0	0	0	0	0	0	0	0	0	0	0	0	0	0	0	0	0
0	0	0	0	0	0	0	0	0	0	0	0	0	0	0	0	0	0	0	0	0	0	0	0	0	0	0	0	0	0	0	0	0	0	0	0	0	0	0	0	0	0	0	0	0	0	0	0	0	0
0	0	0	0	0	0	0	0	0	0	0	0	0	0	0	0	0	0	0	0	0	0	0	0	0	0	0	0	0	0	0	0	0	0	0	0	0	0	0	0	0	0	0	0	0	0	0	0	0	0
0	0	0	0	0	0	0	0	0	0	0	0	0	0	0	0	0	0	0	0	0	0	0	0	0	0	0	0	0	0	0	0	0	0	0	0	0	0	0	0	0	0	0	0	0	0	0	0	0	0
0	0	0	0	0	0	0	0	0	0	0	0	0	0	0	0	0	0	0	0	0	0	0	0	0	0	0	0	0	0	0	0	0	0	0	0	0	0	0	0	0	0	0	0	0	0	0	0	0	0
0	0	0	0	0	0	0	0	0	0	0	0	0	0	0	0	0	0	0	0	0	0	0	0	0	0	0	0	0	0	0	0	0	0	0	0	0	0	0	0	0	0	0	0	0	0	0	0	0	0
0	0	0	0	0	0	0	0	0	0	0	0	0	0	0	0	0	0	0	0	0	0	0	0	0	0	0	0	0	0	0	0	0	0	0	0	0	0	0	0	0	0	0	0	0	0	0	0	0	0
0	0	0	0	0	0	0	0	0	0	0	0	0	0	0	0	0	0	0	0	0	0	0	0	0	0	0	0	0	0	0	0	0	0	0	0	0	0	0	0	0	0	0	0	0	0	0	0	0	0
0	0	0	0	0	0	0	0	0	0	0	0	0	0	0	0	0	0	0	0	0	0	0	0	0	0	0	0	0	0	0	0	0	0	0	0	0	0	0	0	0	0	0	0	0	0	0	0	0	0
0	0	0	0	0	0	0	0	0	0	0	0	0	0	0	0	0	0	0	0	0	0	0	0	0	0	0	0	0	0	0	0	0	0	0	0	0	0	0	0	0	0	0	0	0	0	0	0	0	0
0	0	0	0	0	0	0	0	0	0	0	0	0	0	0	0	0	0	0	0	0	0	0	0	0	0	0	0	0	0	0	0	0	0	0	0	0	0	0	0	0	0	0	0	0	0	0	0	0	0
0	0	0	0	0	0	0	0	0	0	0	0	0	0	0	0	0	0	0	0	0	0	0	0	0	0	0	0	0	0	0	0	0	0	0	0	0	0	0	0	0	0	0	0	0	0	0	0	0	0
0	0	0	0	0	0	0	0	0	0	0	0	0	0	0	0	0	0	0	0	0	0	0	0	0	0	0	0	0	0	0	0	0	0	0	0	0	0	0	0	0	0	0	0	0	0	0	0	0	0
0	0	0	0	0	0	0	0	0	0	0	0	0	0	0	0	0	0	0	0	0	0	0	0	0	0	0	0	0	0	0	0	0	0	0	0	0	0	0	0	0	0	0	0	0	0	0	0	0	0
0	0	0	0	0	0	0	0	0	0	0	0	0	0	0	0	0	0	0	0	0	0	0	0	0	0	0	0	0	0	0	0	0	0	0	0	0	0	0	0	0	0	0	0	0	0	0	0	0	0
0	0	0	0	0	0	0	0	0	0	0	0	0	0	0	0	0	0	0	0	0	0	0	0	0	0	0	0	0	0	0	0	0	0	0	0	0	0	0	0	0	0	0	0	0	0	0	0	0	0
0	0	0	0	0	0	0	0	0	0	0	0	0	0	0	0	0	0	0	0	0	0	0	0	0	0	0	0	0	0	0	0	0	0	0	0	0	0	0	0	0	0	0	0	0	0	0	0	0	0
0	0	0	0	0	0	0	0	0	0	0	0	0	0	0	0	0	0	0	0	0	0	0	0	0	0	0	0	0	0	0	0	0	0	0	0	0	0	0	0	0	0	0	0	0	0	0	0	0	0
0	0	0	0	0	0	0	0	0	0	0	0	0	0	0	0	0	0	0	0	0	0	0	0	0	0	0	0	0	0	0	0	0	0	0	0	0	0	0	0	0	0	0	0	0	0	0	0	0	0
0	0	0	0	0	0	0	0	0	0	0	0	0	0	0	0	0	0	0	0	0	0	0	0	0	0	0	0	0	0	0	0	0	0	0	0	0	0	0	0	0	0	0	0	0	0	0	0	0	0
0	0	0	0	0	0	0	0	0	0	0	0	0	0	0	0	0	0	0	0	0	0	0	0	0	0	0	0	0	0	0	0	0	0	0	0	0	0	0	0	0	0	0	0	0	0	0	0	0	0
0	0	0	0	0	0	0	0	0	0	0	0	0	0	0	0	0	0	0	0	0	0	0	0	0	0	0	0	0	0	0	0	0	0	0	0	0	0	0	0	0	0	0	0	0	0	0	0	0	0
0	0	0	0	0	0	0	0	0	0	0	0	0	0	0	0	0	0	0	0	0	0	0	0	0	0	0	0	0	0	0	0	0	0	0	0	0	0	0	0	0	0	0	0	0	0	0	0	0	0
0	0	0	0	0	0	0	0	0	0	0	0	0	0	0	0	0	0	0	0	0	0	0	0	0	0	0	0	0	0	0	0	0	0	0	0	0	0	0	0	0	0	0	0	0	0	0	0	0	0
0	0	0	0	0	0	0	0	0	0	0	0	0	0	0	0	0	0	0	0	0	0	0	0	0	0	0	0	0	0	0	0	0	0	0	0	0	0	0	0	0	0	0	0	0	0	0	0	0	0
0	0	0	0	0	0	0	0	0	0	0	0	0	0	0	0	0	0	0	0	0	0	0	0	0	0	0	0	0	0	0	0	0	0	0	0	0	0	0	0	0	0	0	0	0	0	0	0	0	0
0	0	0	0	0	0	0	0	0	0	0	0	0	0	0	0	0	0	0	0	0	0	0	0	0	0	0	0	0	0	0	0	0	0	0	0	0	0	0	0	0	0	0	0	0	0	0	0	0	0
0	0	0	0	0	0	0	0	0	0	0	0	0	0	0	0	0	0	0	0	0	0	0	0	0	0	0	0	0	0	0	0	0	0	0	0	0	0	0	0	0	0	0	0	0	0	0	0	0	0
0	0	0	0	0	0	0	0	0	0	0	0	0	0	0	0	0	0	0	0	0	0	0	0	0	0	0	0	0	0	0	0	0	0	0	0	0	0	0	0	0	0	0	0	0	0	0	0	0	0
0	0	0	0	0	0	0	0	0	0	0	0	0	0	0	0	0	0	0	0	0	0	0	0	0	0	0	0	0	0	0	0	0	0	0	0	0	0	0	0	0	0	0	0	0	0	0	0	0	0
0	0	0	0	0	0	0	0	0	0	0	0	0	0	0	0	0	0	0	0	0	0	0	0	0	0	0	0	0	0	0	0	0	0	0	0	0	0	0	0	0	0	0	0	0	0	0	0	0	0
0	0	0	0	0	0	0	0	0	0	0	0	0	0	0	0	0	0	0	0	0	0	0	0	0	0	0	0	0	0	0	0	0	0	0	0	0	0	0	0	0	0	0	0	0	0	0	0	0	0
0	0	0	0	0	0	0	0	0	0	0	0	0	0	0	0	0	0	0	0	0	0	0	0	0	0	0	0	0	0	0	0	0	0	0	0	0	0	0	0	0	0	0	0	0	0	0	0	0	0
0	0	0	0	0	0	0	0	0	0	0	0	0	0	0	0	0	0	0	0	0	0	0	0	0	0	0	0	0	0	0	0	0	0	0	0	0	0	0	0	0	0	0	0	0	0	0	0	0	0
0	0	0	0	0	0	0	0	0	0	0	0	0	0	0	0	0	0	0	0	0	0	0	0	0	0	0	0	0	0	0	0	0	0	0	0	0	0	0	0	0	0	0	0	0	0	0	0	0	0
0	0	0	0	0	0	0	0	0	0	0	0	0	0	0	0	0	0	0	0	0	0	0	0	0	0	0	0	0	0	0	0	0	0	0	0	0	0	0	0	0	0	0	0	0	0	0	0	0	0
0	0	0	0	0	0	0	0	0	0	0	0	0	0	0	0	0	0	0	0	0	0	0	0	0	0	0	0	0	0	0	0	0	0	0	0	0	0	0	0	0	0	0	0	0	0	0	0	0	0
0	0	0	0	0	0	0	0	0	0	0	0	0	0	0	0	0	0	0	0	0	0	0	0	0	0	0	0	0	0	0	0	0	0	0	0	0	0	0	0	0	0	0	0	0	0	0	0	0	0
0	0	0	0	0	0	0	0	0	0	0	0	0	0	0	0	0	0	0	0	0	0	0	0	0	0	0	0	0	0	0	0	0	0	0	0	0	0	0	0	0	0	0	0	0	0	0	0	0	0
0	0	0	0	0	0	0	0	0	0	0	0	0	0	0	0	0	0	0	0	0	0	0	0	0	0	0	0	0	0	0	0	0	0	0	0	0	0	0	0	0	0	0	0	0	0	0	0	0	0
0	0	0	0	0	0	0	0	0	0	0	0	0	0	0	0	0	0	0	0	0	0	0	0	0	0	0	0	0	0	0	0	0	0	0	0	0	0	0	0	0	0	0	0	0	0	0	0	0	0
0	0	0	0	0	0	0	0	0	0	0	0	0	0	0	0	0	0	0	0	0	0	0	0	0	0	0	0	0	0	0	0	0	0	0	0	0	0	0	0	0	0	0	0	0	0	0	0	0	0
0	0	0	0	0	0	0	0	0	0	0	0	0	0	0	0	0	0	0	0	0	0	0	0	0	0	0	0	0	0	0	0	0	0	0	0	0	0	0	0	0	0	0	0	0	0	0	0	0	0
0	0	0	0	0	0	0	0	0	0	0	0	0	0	0	0	0	0	0	0	0	0	0	0	0	0	0	0	0	0	0	0	0	0	0	0	0	0	0	0	0	0	0	0	0	0	0	0	0	0
0	0	0	0	0	0	0	0	0	0	0	0	0	0	0	0	0	0	0	0	0	0	0	0	0	0	0	0	0	0	0	0	0	0	0	0	0	0	0	0	0	0	0	0	0	0	0	0	0	0
0	0	0	0	0	0	0	0	0	0	0	0	0	0	0	0	0	0	0	0	0	0	0	0	0	0	0	0	0	0	0	0	0	0	0	0	0	0	0	0	0	0	0	0	0	0	0	0	0	0
0	0	0	0	0	0	0	0	0	0	0	0	0	0	0	0	0	0	0	0	0	0	0	0	0	0	0	0	0	0	0	0	0	0	0	0	0	0	0	0	0	0	0	0	0	0	0	0	0	0
0	0	0	0	0	0	0	0	0	0	0	0	0	0	0	0	0	0	0	0	0	0	0	0	0	0	0	0	0	0	0	0	0	0	0	0	0	0	0	0	0	0	0	0	0	0	0	0	0	0
0	0	0	0	0	0	0	0	0	0	0	0	0	0	0	0	0	0	0	0	0	0	0	0	0	0	0	0	0	0	0	0	0	0	0	0	0	0	0	0	0	0	0	0	0	0	0	0	0	0
0	0	0	0	0	0	0	0	0	0	0	0	0	0	0	0	0	0	0	0	0	0	0	0	0	0	0	0	0	0	0	0	0	0	0	0	0	0	0	0	0	0	0	0	0	0	0	0	0	0
0	0	0	0	0	0	0	0	0	0	0	0	0	0	0	0	0	0	0	0	0	0	0	0	0	0	0	0	0	0	0	0	0	0	0	0	0	0	0	0	0	0	0	0	0	0	0	0	0	0
0	0	0	0	0	0	0	0	0	0	0	0	0	0	0	0	0	0	0	0	0	0	0	0	0	0	0	0	0	0	0	0	0	0	0	0	0	0	0	0	0	0	0	0	0	0	0	0	0	0
0	0	0	0	0	0	0	0	0	0	0	0	0	0	0	0	0	0	0	0	0	0	0	0	0	0	0	0	0	0	0	0	0	0	0	0	0	0	0	0	0	0	0	0	0	0	0	0	0	0
0	0	0	0	0	0	0	0	0	0	0	0	0	0	0	0	0	0	0	0	0	0	0	0	0	0	0	0	0	0	0	0	0	0	0	0	0	0	0	0	0	0	0	0	0	0	0	0	0	0
0	0	0	0	0	0	0	0	0	0	0	0	0	0	0	0	0	0	0	0	0	0	0	0	0	0	0	0	0	0	0	0	0	0	0	0	0	0	0	0	0	0	0	0	0	0	0	0	0	0
0	0	0	0	0	0	0	0	0	0	0	0	0	0	0	0	0	0	0	0	0	0	0	0	0	0	0	0	0	0	0	0	0	0	0	0	0	0	0	0	0	0	0	0	0	0	0	0	0	0
0	0	0	0	0	0	0	0	0	0	0	0	0	0	0	0	0	0	0	0	0	0	0	0	0	0	0	0	0	0	0	0	0	0	0	0	0	0	0	0	0	0	0	0	0	0	0	0	0	0
0	0	0	0	0	0	0	0	0	0	0	0	0	0	0	0	0	0	0	0	0	0	0	0	0	0	0	0	0	0	0	0	0	0	0	0	0	0	0	0	0	0	0	0	0	0	0	0	0	0
0	0	0	0	0	0	0	0	0	0	0	0	0	0	0	0	0	0	0	0	0	0	0	0	0	0	0	0	0	0	0	0	0	0	0	0	0	0	0	0	0	0	0	0	0	0	0	0	0	0
0	0	0	0	0	0	0	0	0	0	0	0	0	0	0	0	0	0	0	0	0	0	0	0	0	0	0	0	0	0	0	0	0	0	0	0	0	0	0	0	0	0	0	0	0	0	0	0	0	0
0	0	0	0	0	0	0	0	0	0	0	0	0	0	0	0	0	0	0	0	0	0	0	0	0	0	0	0	0	0	0	0	0	0	0	0	0	0	0	0	0	0	0	0	0	0	0	0	0	0
0	0	0	0	0	0	0	0	0	0	0	0	0	0	0	0	0	0	0	0	0	0	0	0	0	0	0	0	0	0	0	0	0	0	0	0	0	0	0	0	0	0	0	0	0	0	0	0	0	0
0	0	0	0	0	0	0	0	0	0	0	0	0	0	0	0	0	0	0	0	0	0	0	0	0	0	0	0	0	0	0	0	0	0	0	0	0	0	0	0	0	0	0	0	0	0	0	0	0	0
0	0	0	0	0	0	0	0	0	0	0	0	0	0	0	0	0	0	0	0	0	0	0	0	0	0	0	0	0	0	0	0	0	0	0	0	0	0	0	0	0	0	0	0	0	0	0	0	0	0
0	0	0	0	0	0	0	0	0	0	0	0	0	0	0	0	0	0	0	0	0	0	0	0	0	0	0	0	0	0	0	0	0	0	0	0	0	0	0	0	0	0	0	0	0	0	0	0	0	0
0	0	0	0	0	0	0	0	0	0	0	0	0	0	0	0	0	0	0	0	0	0	0	0	0	0	0	0	0	0	0	0	0	0	0	0	0	0	0	0	0	0	0	0	0	0	0	0	0	0
0	0	0	0	0	0	0	0	0	0	0	0	0	0	0	0	0	0	0	0	0	0	0	0	0	0	0	0	0	0	0	0	0	0	0	0	0	0	0	0	0	0	0	0	0	0	0	0	0	0
0	0	0	0	0	0	0	0	0	0	0	0	0	0	0	0	0	0	0	0	0	0	0	0	0	0	0	0	0	0	0	0	0	0	0	0	0	0	0	0	0	0	0	0	0	0	0	0	0	0
0	0	0	0	0	0	0	0	0	0	0	0	0	0	0	0	0	0	0	0	0	0	0	0	0	0	0	0	0	0	0	0	0	0	0	0	0	0	0	0	0	0	0	0	0	0	0	0	0	0
0	0	0	0	0	0	0	0	0	0	0	0	0	0	0	0	0	0	0	0	0	0	0	0	0	0	0	0	0	0	0	0	0	0	0	0	0	0	0	0	0	0	0	0	0	0	0	0	0	0
0	0	0	0	0	0	0	0	0	0	0	0	0	0	0	0	0	0	0	0	0	0	0	0	0	0	0	0	0	0	0	0	0	0	0	0	0	0	0	0	0	0	0	0	0	0	0	0	0	0
0	0	0	0	0	0	0	0	0	0	0	0	0	0	0	0	0	0	0	0	0	0	0	0	0	0	0	0	0	0	0	0	0	0	0	0	0	0	0	0	0	0	0	0	0	0	0	0	0	0
0	0	0	0	0	0	0	0	0	0	0	0	0	0	0	0	0	0	0	0	0	0	0	0	0	0	0	0	0	0	0	0	0	0	0	0	0	0	0	0	0	0	0	0	0	0	0	0	0	0
0	0	0	0	0	0	0	0	0	0	0	0	0	0	0	0	0	0	0	0	0	0	0	0	0	0	0	0	0	0	0	0	0	0	0	0	0	0	0	0	0	0	0	0	0	0	0	0	0	0
0	0	0	0	0	0	0	0	0	0	0	0	0	0	0	0	0	0	0	0	0	0	0	0	0	0	0	0	0	0	0	0	0	0	0	0	0	0	0	0	0	0	0	0	0	0	0	0	0	0
0	0	0	0	0	0	0	0	0	0	0	0	0	0	0	0	0	0	0	0	0	0	0	0	0	0	0	0	0	0	0	0	0	0	0	0	0	0	0	0	0	0	0	0	0	0	0	0	0	0
0	0	0	0	0	0	0	0	0	0	0	0	0	0	0	0	0	0	0	0	0	0	0	0	0	0	0	0	0	0	0	0	0	0	0	0	0	0	0	0	0	0	0	0	0	0	0	0	0	0
0	0	0	0	0	0	0	0	0	0	0	0	0	0	0	0	0	0	0	0	0	0	0	0	0	0	0	0	0	0	0	0	0	0	0	0	0	0	0	0	0	0	0	0	0	0	0	0	0	0
0	0	0	0	0	0	0	0	0	0	0	0	0	0	0	0	0	0	0	0	0	0	0	0	0	0	0	0	0	0	0	0	0	0	0	0	0	0	0	0	0	0	0	0	0	0	0	0	0	0
0	0	0	0	0	0	0	0	0	0	0	0	0	0	0	0	0	0	0	0	0	0	0	0	0	0	0	0	0	0	0	0	0	0	0	0	0	0	0	0	0	0	0	0	0	0	0	0	0	0
0	0	0	0	0	0	0	0	0	0	0	0	0	0	0	0	0	0	0	0	0	0	0	0	0	0	0	0	0	0	0	0	0	0	0	0	0	0	0	0	0	0	0	0	0	0	0	0	0	0
0	0	0	0	0	0	0	0	0	0	0	0	0	0	0	0	0	0	0	0	0	0	0	0	0	0	0	0	0	0	0	0	0	0	0	0	0	0	0	0	0	0	0	0	0	0	0	0	0	0
0	0	0	0	0	0	0	0	0	0	0	0	0	0	0	0	0	0	0	0	0	0	0	0	0	0	0	0	0	0	0	0	0	0	0	0	0	0	0	0	0	0	0	0	0	0	0	0	0	0
0	0	0	0	0	0	0	0	0	0	0	0	0	0	0	0	0	0	0	0	0	0	0	0	0	0	0	0	0	0	0	0	0	0	0	0	0	0	0	0	0	0	0	0	0	0	0	0	0	0
0	0	0	0	0	0	0	0	0	0	0	0	0	0	0	0	0	0	0	0	0	0	0	0	0	0	0	0	0	0	0	0	0	0	0	0	0	0	0	0	0	0	0	0	0	0	0	0	0	0
0	0	0	0	0	0	0	0	0	0	0	0	0	0	0	0	0	0	0	0	0	0	0	0	0	0	0	0	0	0	0	0	0	0	0	0	0	0	0	0	0	0	0	0	0	0	0	0	0	0
0	0	0	0	0	0	0	0	0	0	0	0	0	0	0	0	0	0	0	0	0	0	0	0	0	0	0	0	0	0	0	0	0	0	0	0	0	0	0	0	0	0	0	0	0	0	0	0	0	0
0	0	0	0	0	0	0	0	0	0	0	0	0	0	0	0	0	0	0	0	0	0	0	0	0	0	0	0	0	0	0	0	0	0	0	0	0	0	0	0	0	0	0	0	0	0	0	0	0	0
0	0	0	0	0	0	0	0	0	0	0	0	0	0	0	0	0	0	0	0	0	0	0	0	0	0	0	0	0	0	0	0	0	0	0	0	0	0	0	0	0	0	0	0	0	0	0	0	0	0
0	0	0	0	0	0	0	0	0	0	0	0	0	0	0	0	0	0	0	0	0	0	0	0	0	0	0	0	0	0	0	0	0	0	0	0	0	0	0	0	0	0	0	0	0	0	0	0	0	0
0	0	0	0	0	0	0	0	0	0	0	0	0	0	0	0	0	0	0	0	0	0	0	0	0	0	0	0	0	0	0	0	0	0	0	0	0	0	0	0	0	0	0	0	0	0	0	0	0	0
0	0	0	0	0	0	0	0	0	0	0	0	0	0	0	0	0	0	0	0	0	0	0	0	0	0	0	0	0	0	0	0	0	0	0	0	0	0	0	0	0	0	0	0	0	0	0	0	0	0
0	0	0	0	0	0	0	0	0	0	0	0	0	0	0	0	0	0	0	0	0	0	0	0	0	0	0	0	0	0	0	0	0	0	0	0	0	0	0	0	0	0	0	0	0	0	0	0	0	0
0	0	0	0	0	0	0	0	0	0	0	0	0	0	0	0	0	0	0	0	0	0	0	0	0	0	0	0	0	0	0	0	0	0	0	0	0	0	0	0	0	0	0	0	0	0	0	0	0	0
0	0	0	0	0	0	0	0	0	0	0	0	0	0	0	0	0	0	0	0	0	0	0	0	0	0	0	0	0	0	0	0	0	0	0	0	0	0	0	0	0	0	0	0	0	0	0	0	0	0
0	0	0	0	0	0	0	0	0	0	0	0	0	0	0	0	0	0	0	0	0	0	0	0	0	0	0	0	0	0	0	0	0	0	0	0	0	0	0	0	0	0	0	0	0	0	0	0	0	0
0	0	0	0	0	0	0	0	0	0	0	0	0	0	0	0	0	0	0	0	0	0	0	0	0	0	0	0	0	0	0	0	0	0	0	0	0	0	0	0	0	0	0	0	0	0	0	0	0	0
0	0	0	0	0	0	0	0	0	0	0	0	0	0	0	0	0	0	0	0	0	0	0	0	0	0	0	0	0	0	0	0	0	0	0	0	0	0	0	0	0	0	0	0	0	0	0	0	0	0
0	0	0	0	0	0	0	0	0	0	0	0	0	0	0	0	0	0	0	0	0	0	0	0	0	0	0	0	0	0	0	0	0	0	0	0	0	0	0	0	0	0	0	0	0	0	0	0	0	0
0	0	0	0	0	0	0	0	0	0	0	0	0	0	0	0	0	0	0	0	0	0	0	0	0	0	0	0	0	0	0	0	0	0	0	0	0	0	0	0	0	0	0	0	0	0	0	0	0	0
0	0	0	0	0	0	0	0	0	0	0	0	0	0	0	0	0	0	0	0	0	0	0	0	0	0	0	0	0	0	0	0	0	0	0	0	0	0	0	0	0	0	0	0	0	0	0	0	0	0
0	0	0	0	0	0	0	0	0	0	0	0	0	0	0	0	0	0	0	0	0	0	0	0	0	0	0	0	0	0	0	0	0	0	0	0	0	0	0	0	0	0	0	0	0	0	0	0	0	0
0	0	0	0	0	0	0	0	0	0	0	0	0	0	0	0	0	0	0	0	0	0	0	0	0	0	0	0	0	0	0	0	0	0	0	0	0	0	0	0	0	0	0	0	0	0	0	0	0	0
0	0	0	0	0	0	0	0	0	0	0	0	0	0	0	0	0	0	0	0	0	0	0	0	0	0	0	0	0	0	0	0	0	0	0	0	0	0	0	0	0	0	0	0	0	0	0	0	0	0
0	0	0	0	0	0	0	0	0	0	0	0	0	0	0	0	0	0	0	0	0	0	0	0	0	0	0	0	0	0	0	0	0	0	0	0	0	0	0	0	0	0	0	0	0	0	0	0	0	0
0	0	0	0	0	0	0	0	0	0	0	0	0	0	0	0	0	0	0	0	0	0	0	0	0	0	0	0	0	0	0	0	0	0	0	0	0	0	0	0	0	0	0	0	0	0	0	0	0	0
0	0	0	0	0	0	0	0	0	0	0	0	0	0	0	0	0	0	0	0	0	0	0	0	0	0	0	0	0	0	0	0	0	0	0	0	0	0	0	0	0	0	0	0	0	0	0	0	0	0
0	0	0	0	0	0	0	0	0	0	0	0	0	0	0	0	0	0	0	0	0	0	0	0	0	0	0	0	0	0	0	0	0	0	0	0	0	0	0	0	0	0	0	0	0	0	0	0	0	0
0	0	0	0	0	0	0	0	0	0	0	0	0	0	0	0	0	0	0	0	0	0	0	0	0	0	0	0	0	0	0	0	0	0	0	0	0	0	0	0	0	0	0	0	0	0	0	0	0	0
0	0	0	0	0	0	0	0	0	0	0	0	0	0	0	0	0	0	0	0	0	0	0	0	0	0	0	0	0	0	0	0	0	0	0	0	0	0	0	0	0	0	0	0	0	0	0	0	0	0
0	0	0	0	0	0	0	0	0	0	0	0	0	0	0	0	0	0	0	0	0	0	0	0	0	0	0	0	0	0	0	0	0	0	0	0	0	0	0	0	0	0	0	0	0	0	0	0	0	0
0	0	0	0	0	0	0	0	0	0	0	0	0	0	0	0	0	0	0	0	0	0	0	0	0	0	0	0	0	0	0	0	0	0	0	0	0	0	0	0	0	0	0	0	0	0	0	0	0	0
0	0	0	0	0	0	0	0	0	0	0	0	0	0	0	0	0	0	0	0	0	0	0	0	0	0	0	0	0	0	0	0	0	0	0	0	0	0	0	0	0	0	0	0	0	0	0	0	0	0
0	0	0	0	0	0	0	0	0	0	0	0	0	0	0	0	0	0	0	0	0	0	0	0	0	0	0	0	0	0	0	0	0	0	0	0	0	0	0	0	0	0	0	0	0	0	0	0	0	0
0	0	0	0	0	0	0	0	0	0	0	0	0	0	0	0	0	0	0	0	0	0	0	0	0	0	0	0	0	0	0	0	0	0	0	0	0	0	0	0	0	0	0	0	0	0	0	0	0	0
0	0	0	0	0	0	0	0	0	0	0	0	0	0	0	0	0	0	0	0	0	0	0	0	0	0	0	0	0	0	0	0	0	0	0	0	0	0	0	0	0	0	0	0	0	0	0	0	0	0
0	0	0	0	0	0	0	0	0	0	0	0	0	0	0	0	0	0	0	0	0	0	0	0	0	0	0	0	0	0	0	0	0	0	0	0	0	0	0	0	0	0	0	0	0	0	0	0	0	0
0	0	0	0	0	0	0	0	0	0	0	0	0	0	0	0	0	0	0	0	0	0	0	0	0	0	0	0	0	0	0	0	0	0	0	0	0	0	0	0	0	0	0	0	0	0	0	0	0	0
0	0	0	0	0	0	0	0	0	0	0	0	0	0	0	0	0	0	0	0	0	0	0	0	0	0	0	0	0	0	0	0	0	0	0	0	0	0	0	0	0	0	0	0	0	0	0	0	0	0
0	0	0	0	0	0	0	0	0	0	0	0	0	0	0	0	0	0	0	0	0	0	0	0	0	0	0	0	0	0	0	0	0	0	0	0	0	0	0	0	0	0	0	0	0	0	0	0	0	0
0	0	0	0	0	0	0	0	0	0	0	0	0	0	0	0	0	0	0	0	0	0	0	0	0	0	0	0	0	0	0	0	0	0	0	0	0	0	0	0	0	0	0	0	0	0	0	0	0	0
0	0	0	0	0	0	0	0	0	0	0	0	0	0	0	0	0	0	0	0	0	0	0	0	0	0	0	0	0	0	0	0	0	0	0	0	0	0	0	0	0	0	0	0	0	0	0	0	0	0
0	0	0	0	0	0	0	0	0	0	0	0	0	0	0	0	0	0	0	0	0	0	0	0	0	0	0	0	0	0	0	0	0	0	0	0	0	0	0	0	0	0	0	0	0	0	0	0	0	0
0	0	0	0	0	0	0	0	0	0	0	0	0	0	0	0	0	0	0	0	0	0	0	0	0	0	0	0	0	0	0	0	0	0	0	0	0	0	0	0	0	0	0	0	0	0	0	0	0	0
0	0	0	0	0	0	0	0	0	0	0	0	0	0	0	0	0	0	0	0	0	0	0	0	0	0	0	0	0	0	0	0	0	0	0	0	0	0	0	0	0	0	0	0	0	0	0	0	0	0
0	0	0	0	0	0	0	0	0	0	0	0	0	0	0	0	0	0	0	0	0	0	0	0	0	0	0	0	0	0	0	0	0	0	0	0	0	0	0	0	0	0	0	0	0	0	0	0	0	0
0	0	0	0	0	0	0	0	0	0	0	0	0	0	0	0	0	0	0	0	0	0	0	0	0	0	0	0	0	0	0	0	0	0	0	0	0	0	0	0	0	0	0	0	0	0	0	0	0	0
0	0	0	0	0	0	0	0	0	0	0	0	0	0	0	0	0	0	0	0	0	0	0	0	0	0	0	0	0	0	0	0	0	0	0	0	0	0	0	0	0	0	0	0	0	0	0	0	0	0
0	0	0	0	0	0	0	0	0	0	0	0	0	0	0	0	0	0	0	0	0	0	0	0	0	0	0	0	0	0	0	0	0	0	0	0	0	0	0	0	0	0	0	0	0	0	0	0	0	0
0	0	0	0	0	0	0	0	0	0	0	0	0	0	0	0	0	0	0	0	0	0	0	0	0	0	0	0	0	0	0	0	0	0	0	0	0	0	0	0	0	0	0	0	0	0	0	0	0	0
0	0	0	0	0	0	0	0	0	0	0	0	0	0	0	0	0	0	0	0	0	0	0	0	0	0	0	0	0	0	0	0	0	0	0	0	0	0	0	0	0	0	0	0	0	0	0	0	0	0
0	0	0	0	0	0	0	0	0	0	0	0	0	0	0	0	0	0	0	0	0	0	0	0	0	0	0	0	0	0	0	0	0	0	0	0	0	0	0	0	0	0	0	0	0	0	0	0	0	0
0	0	0	0	0	0	0	0	0	0	0	0	0	0	0	0	0	0	0	0	0	0	0	0	0	0	0	0	0	0	0	0	0	0	0	0	0	0	0	0	0	0	0	0	0	0	0	0	0	0
0	0	0	0	0	0	0	0	0	0	0	0	0	0	0	0	0	0	0	0	0	0	0	0	0	0	0	0	0	0	0	0	0	0	0	0	0	0	0	0	0	0	0	0	0	0	0	0	0	0
0	0	0	0	0	0	0	0	0	0	0	0	0	0	0	0	0	0	0	0	0	0	0	0	0	0	0	0	0	0	0	0	0	0	0	0	0	0	0	0	0	0	0	0	0	0	0	0	0	0
0	0	0	0	0	0	0	0	0	0	0	0	0	0	0	0	0	0	0	0	0	0	0	0	0	0	0	0	0	0	0	0	0	0	0	0	0	0	0	0	0	0	0	0	0	0	0	0	0	0
0	0	0	0	0	0	0	0	0	0	0	0	0	0	0	0	0	0	0	0	0	0	0	0	0	0	0	0	0	0	0	0	0	0	0	0	0	0	0	0	0	0	0	0	0	0	0	0	0	0
0	0	0	0	0	0	0	0	0	0	0	0	0	0	0	0	0	0	0	0	0	0	0	0	0	0	0	0	0	0	0	0	0	0	0	0	0	0	0	0	0	0	0	0	0	0	0	0	0	0
0	0	0	0	0	0	0	0	0	0	0	0	0	0	0	0	0	0	0	0	0	0	0	0	0	0	0	0	0	0	0	0	0	0	0	0	0	0	0	0	0	0	0	0	0	0	0	0	0	0
0	0	0	0	0	0	0	0	0	0	0	0	0	0	0	0	0	0	0	0	0	0	0	0	0	0	0	0	0	0	0	0	0	0	0	0	0	0	0	0	0	0	0	0	0	0	0	0	0	0
0	0	0	0	0	0	0	0	0	0	0	0	0	0	0	0	0	0	0	0	0	0	0	0	0	0	0	0	0	0	0	0	0	0	0	0	0	0	0	0	0	0	0	0	0	0	0	0	0	0
0	0	0	0	0	0	0	0	0	0	0	0	0	0	0	0	0	0	0	0	0	0	0	0	0	0	0	0	0	0	0	0	0	0	0	0	0	0	0	0	0	0	0	0	0	0	0	0	0	0
0	0	0	0	0	0	0	0	0	0	0	0	0	0	0	0	0	0	0	0	0	0	0	0	0	0	0	0	0	0	0	0	0	0	0	0	0	0	0	0	0	0	0	0	0	0	0	0	0	0
0	0	0	0	0	0	0	0	0	0	0	0	0	0	0	0	0	0	0	0	0	0	0	0	0	0	0	0	0	0	0	0	0	0	0	0	0	0	0	0	0	0	0	0	0	0	0	0	0	0
0	0	0	0	0	0	0	0	0	0	0	0	0	0	0	0	0	0	0	0	0	0	0	0	0	0	0	0	0	0	0	0	0	0	0	0	0	0	0	0	0	0	0	0	0	0	0	0	0	0
0	0	0	0	0	0	0	0	0	0	0	0	0	0	0	0	0	0	0	0	0	0	0	0	0	0	0	0	0	0	0	0	0	0	0	0	0	0	0	0	0	0	0	0	0	0	0	0	0	0
0	0	0	0	0	0	0	0	0	0	0	0	0	0	0	0	0	0	0	0	0	0	0	0	0	0	0	0	0	0	0	0	0	0	0	0	0	0	0	0	0	0	0	0	0	0	0	0	0	0
0	0	0	0	0	0	0	0	0	0	0	0	0	0	0	0	0	0	0	0	0	0	0	0	0	0	0	0	0	0	0	0	0	0	0	0	0	0	0	0	0	0	0	0	0	0	0	0	0	0
0	0	0	0	0	0	0	0	0	0	0	0	0	0	0	0	0	0	0	0	0	0	0	0	0	0	0	0	0	0	0	0	0	0	0	0	0	0	0	0	0	0	0	0	0	0	0	0	0	0
0	0	0	0	0	0	0	0	0	0	0	0	0	0	0	0	0	0	0	0	0	0	0	0	0	0	0	0	0	0	0	0	0	0	0	0	0	0	0	0	0	0	0	0	0	0	0	0	0	0
0	0	0	0	0	0	0	0	0	0	0	0	0	0	0	0	0	0	0	0	0	0	0	0	0	0	0	0	0	0	0	0	0	0	0	0	0	0	0	0	0	0	0	0	0	0	0	0	0	0
0	0	0	0	0	0	0	0	0	0	0	0	0	0	0	0	0	0	0	0	0	0	0	0	0	0	0	0	0	0	0	0	0	0	0	0	0	0	0	0	0	0	0	0	0	0	0	0	0	0
0	0	0	0	0	0	0	0	0	0	0	0	0	0	0	0	0	0	0	0	0	0	0	0	0	0	0	0	0	0	0	0	0	0	0	0	0	0	0	0	0	0	0	0	0	0	0	0	0	0
0	0	0	0	0	0	0	0	0	0	0	0	0	0	0	0	0	0	0	0	0	0	0	0	0	0	0	0	0	0	0	0	0	0	0	0	0	0	0	0	0	0	0	0	0	0	0	0	0	0
0	0	0	0	0	0	0	0	0	0	0	0	0	0	0	0	0	0	0	0	0	0	0	0	0	0	0	0	0	0	0	0	0	0	0	0	0	0	0	0	0	0	0	0	0	0	0	0	0	0
0	0	0	0	0	0	0	0	0	0	0	0	0	0	0	0	0	0	0	0	0	0	0	0	0	0	0	0	0	0	0	0	0	0	0	0	0	0	0	0	0	0	0	0	0	0	0	0	0	0
0	0	0	0	0	0	0	0	0	0	0	0	0	0	0	0	0	0	0	0	0	0	0	0	0	0	0	0	0	0	0	0	0	0	0	0	0	0	0	0	0	0	0	0	0	0	0	0	0	0
0	0	0	0	0	0	0	0	0	0	0	0	0	0	0	0	0	0	0	0	0	0	0	0	0	0	0	0	0	0	0	0	0	0	0	0	0	0	0	0	0	0	0	0	0	0	0	0	0	0
0	0	0	0	0	0	0	0	0	0	0	0	0	0	0	0	0	0	0	0	0	0	0	0	0	0	0	0	0	0	0	0	0	0	0	0	0	0	0	0	0	0	0	0	0	0	0	0	0	0
0	0	0	0	0	0	0	0	0	0	0	0	0	0	0	0	0	0	0	0	0	0	0	0	0	0	0	0	0	0	0	0	0	0	0	0	0	0	0	0	0	0	0	0	0	0	0	0	0	0
0	0	0	0	0	0	0	0	0	0	0	0	0	0	0	0	0	0	0	0	0	0	0	0	0	0	0	0	0	0	0	0	0	0	0	0	0	0	0	0	0	0	0	0	0	0	0	0	0	0
0	0	0	0	0	0	0	0	0	0	0	0	0	0	0	0	0	0	0	0	0	0	0	0	0	0	0	0	0	0	0	0	0	0	0	0	0	0	0	0	0	0	0	0	0	0	0	0	0	0
0	0	0	0	0	0	0	0	0	0	0	0	0	0	0	0	0	0	0	0	0	0	0	0	0	0	0	0	0	0	0	0	0	0	0	0	0	0	0	0	0	0	0	0	0	0	0	0	0	0
0	0	0	0	0	0	0	0	0	0	0	0	0	0	0	0	0	0	0	0	0	0	0	0	0	0	0	0	0	0	0	0	0	0	0	0	0	0	0	0	0	0	0	0	0	0	0	0	0	0
0	0	0	0	0	0	0	0	0	0	0	0	0	0	0	0	0	0	0	0	0	0	0	0	0	0	0	0	0	0	0	0	0	0	0	0	0	0	0	0	0	0	0	0	0	0	0	0	0	0
0	0	0	0	0	0	0	0	0	0	0	0	0	0	0	0	0	0	0	0	0	0	0	0	0	0	0	0	0	0	0	0	0	0	0	0	0	0	0	0	0	0	0	0	0	0	0	0	0	0
0	0	0	0	0	0	0	0	0	0	0	0	0	0	0	0	0	0	0	0	0	0	0	0	0	0	0	0	0	0	0	0	0	0	0	0	0	0	0	0	0	0	0	0	0	0	0	0	0	0
0	0	0	0	0	0	0	0	0	0	0	0	0	0	0	0	0	0	0	0	0	0	0	0	0	0	0	0	0	0	0	0	0	0	0	0	0	0	0	0	0	0	0	0	0	0	0	0	0	0
0	0	0	0	0	0	0	0	0	0	0	0	0	0	0	0	0	0	0	0	0	0	0	0	0	0	0	0	0	0	0	0	0	0	0	0	0	0	0	0	0	0	0	0	0	0	0	0	0	0
0	0	0	0	0	0	0	0	0	0	0	0	0	0	0	0	0	0	0	0	0	0	0	0	0	0	0	0	0	0	0	0	0	0	0	0	0	0	0	0	0	0	0	0	0	0	0	0	0	0
0	0	0	0	0	0	0	0	0	0	0	0	0	0	0	0	0	0	0	0	0	0	0	0	0	0	0	0	0	0	0	0	0	0	0	0	0	0	0	0	0	0	0	0	0	0	0	0	0	0
0	0	0	0	0	0	0	0	0	0	0	0	0	0	0	0	0	0	0	0	0	0	0	0	0	0	0	0	0	0	0	0	0	0	0	0	0	0	0	0	0	0	0	0	0	0	0	0	0	0
0	0	0	0	0	0	0	0	0	0	0	0	0	0	0	0	0	0	0	0	0	0	0	0	0	0	0	0	0	0	0	0	0	0	0	0	0	0	0	0	0	0	0	0	0	0	0	0	0	0
0	0	0	0	0	0	0	0	0	0	0	0	0	0	0	0	0	0	0	0	0	0	0	0	0	0	0	0	0	0	0	0	0	0	0	0	0	0	0	0	0	0	0	0	0	0	0	0	0	0
0	0	0	0	0	0	0	0	0	0	0	0	0	0	0	0	0	0	0	0	0	0	0	0	0	0	0	0	0	0	0	0	0	0	0	0	0	0	0	0	0	0	0	0	0	0	0	0	0	0
0	0	0	0	0	0	0	0	0	0	0	0	0	0	0	0	0	0	0	0	0	0	0	0	0	0	0	0	0	0	0	0	0	0	0	0	0	0	0	0	0	0	0	0	0	0	0	0	0	0
0	0	0	0	0	0	0	0	0	0	0	0	0	0	0	0	0	0	0	0	0	0	0	0	0	0	0	0	0	0	0	0	0	0	0	0	0	0	0	0	0	0	0	0	0	0	0	0	0	0
0	0	0	0	0	0	0	0	0	0	0	0	0	0	0	0	0	0	0	0	0	0	0	0	0	0	0	0	0	0	0	0	0	0	0	0	0	0	0	0	0	0	0	0	0	0	0	0	0	0
0	0	0	0	0	0	0	0	0	0	0	0	0	0	0	0	0	0	0	0	0	0	0	0	0	0	0	0	0	0	0	0	0	0	0	0	0	0	0	0	0	0	0	0	0	0	0	0	0	0
0	0	0	0	0	0	0	0	0	0	0	0	0	0	0	0	0	0	0	0	0	0	0	0	0	0	0	0	0	0	0	0	0	0	0	0	0	0	0	0	0	0	0	0	0	0	0	0	0	0
0	0	0	0	0	0	0	0	0	0	0	0	0	0	0	0	0	0	0	0	0	0	0	0	0	0	0	0	0	0	0	0	0	0	0	0	0	0	0	0	0	0	0	0	0	0	0	0	0	0
0	0	0	0	0	0	0	0	0	0	0	0	0	0	0	0	0	0	0	0	0	0	0	0	0	0	0	0	0	0	0	0	0	0	0	0	0	0	0	0	0	0	0	0	0	0	0	0	0	0
0	0	0	0	0	0	0	0	0	0	0	0	0	0	0	0	0	0	0	0	0	0	0	0	0	0	0	0	0	0	0	0	0	0	0	0	0	0	0	0	0	0	0	0	0	0	0	0	0	0
0	0	0	0	0	0	0	0	0	0	0	0	0	0	0	0	0	0	0	0	0	0	0	0	0	0	0	0	0	0	0	0	0	0	0	0	0	0	0	0	0	0	0	0	0	0	0	0	0	0
0	0	0	0	0	0	0	0	0	0	0	0	0	0	0	0	0	0	0	0	0	0	0	0	0	0	0	0	0	0	0	0	0	0	0	0	0	0	0	0	0	0	0	0	0	0	0	0	0	0
0	0	0	0	0	0	0	0	0	0	0	0	0	0	0	0	0	0	0	0	0	0	0	0	0	0	0	0	0	0	0	0	0	0	0	0	0	0	0	0	0	0	0	0	0	0	0	0	0	0
0	0	0	0	0	0	0	0	0	0	0	0	0	0	0	0	0	0	0	0	0	0	0	0	0	0	0	0	0	0	0	0	0	0	0	0	0	0	0	0	0	0	0	0	0	0	0	0	0	0
0	0	0	0	0	0	0	0	0	0	0	0	0	0	0	0	0	0	0	0	0	0	0	0	0	0	0	0	0	0	0	0	0	0	0	0	0	0	0	0	0	0	0	0	0	0	0	0	0	0
0	0	0	0	0	0	0	0	0	0	0	0	0	0	0	0	0	0	0	0	0	0	0	0	0	0	0	0	0	0	0	0	0	0	0	0	0	0	0	0	0	0	0	0	0	0	0	0	0	0
0	0	0	0	0	0	0	0	0	0	0	0	0	0	0	0	0	0	0	0	0	0	0	0	0	0	0	0	0	0	0	0	0	0	0	0	0	0	0	0	0	0	0	0	0	0	0	0	0	0
0	0	0	0	0	0	0	0	0	0	0	0	0	0	0	0	0	0	0	0	0	0	0	0	0	0	0	0	0	0	0	0	0	0	0	0	0	0	0	0	0	0	0	0	0	0	0	0	0	0
0	0	0	0	0	0	0	0	0	0	0	0	0	0	0	0	0	0	0	0	0	0	0	0	0	0	0	0	0	0	0	0	0	0	0	0	0	0	0	0	0	0	0	0	0	0	0	0	0	0
0	0	0	0	0	0	0	0	0	0	0	0	0	0	0	0	0	0	0	0	0	0	0	0	0	0	0	0	0	0	0	0	0	0	0	0	0	0	0	0	0	0	0	0	0	0	0	0	0	0
0	0	0	0	0	0	0	0	0	0	0	0	0	0	0	0	0	0	0	0	0	0	0	0	0	0	0	0	0	0	0	0	0	0	0	0	0	0	0	0	0	0	0	0	0	0	0	0	0	0
0	0	0	0	0	0	0	0	0	0	0	0	0	0	0	0	0	0	0	0	0	0	0	0	0	0	0	0	0	0	0	0	0	0	0	0	0	0	0	0	0	0	0	0	0	0	0	0	0	0
0	0	0	0	0	0	0	0	0	0	0	0	0	0	0	0	0	0	0	0	0	0	0	0	0	0	0	0	0	0	0	0	0	0	0	0	0	0	0	0	0	0	0	0	0	0	0	0	0	0
0	0	0	0	0	0	0	0	0	0	0	0	0	0	0	0	0	0	0	0	0	0	0	0	0	0	0	0	0	0	0	0	0	0	0	0	0	0	0	0	0	0	0	0	0	0	0	0	0	0
0	0	0	0	0	0	0	0	0	0	0	0	0	0	0	0	0	0	0	0	0	0	0	0	0	0	0	0	0	0	0	0	0	0	0	0	0	0	0	0	0	0	0	0	0	0	0	0	0	0
0	0	0	0	0	0	0	0	0	0	0	0	0	0	0	0	0	0	0	0	0	0	0	0	0	0	0	0	0	0	0	0	0	0	0	0	0	0	0	0	0	0	0	0	0	0	0	0	0	0
0	0	0	0	0	0	0	0	0	0	0	0	0	0	0	0	0	0	0	0	0	0	0	0	0	0	0	0	0	0	0	0	0	0	0	0	0	0	0	0	0	0	0	0	0	0	0	0	0	0
0	0	0	0	0	0	0	0	0	0	0	0	0	0	0	0	0	0	0	0	0	0	0	0	0	0	0	0	0	0	0	0	0	0	0	0	0	0	0	0	0	0	0	0	0	0	0	0	0	0
0	0	0	0	0	0	0	0	0	0	0	0	0	0	0	0	0	0	0	0	0	0	0	0	0	0	0	0	0	0	0	0	0	0	0	0	0	0	0	0	0	0	0	0	0	0	0	0	0	0
0	0	0	0	0	0	0	0	0	0	0	0	0	0	0	0	0	0	0	0	0	0	0	0	0	0	0	0	0	0	0	0	0	0	0	0	0	0	0	0	0	0	0	0	0	0	0	0	0	0
0	0	0	0	0	0	0	0	0	0	0	0	0	0	0	0	0	0	0	0	0	0	0	0	0	0	0	0	0	0	0	0	0	0	0	0	0	0	0	0	0	0	0	0	0	0	0	0	0	0
0	0	0	0	0	0	0	0	0	0	0	0	0	0	0	0	0	0	0	0	0	0	0	0	0	0	0	0	0	0	0	0	0	0	0	0	0	0	0	0	0	0	0	0	0	0	0	0	0	0
0	0	0	0	0	0	0	0	0	0	0	0	0	0	0	0	0	0	0	0	0	0	0	0	0	0	0	0	0	0	0	0	0	0	0	0	0	0	0	0	0	0	0	0	0	0	0	0	0	0
0	0	0	0	0	0	0	0	0	0	0	0	0	0	0	0	0	0	0	0	0	0	0	0	0	0	0	0	0	0	0	0	0	0	0	0	0	0	0	0	0	0	0	0	0	0	0	0	0	0
0	0	0	0	0	0	0	0	0	0	0	0	0	0	0	0	0	0	0	0	0	0	0	0	0	0	0	0	0	0	0	0	0	0	0	0	0	0	0	0	0	0	0	0	0	0	0	0	0	0
0	0	0	0	0	0	0	0	0	0	0	0	0	0	0	0	0	0	0	0	0	0	0	0	0	0	0	0	0	0	0	0	0	0	0	0	0	0	0	0	0	0	0	0	0	0	0	0	0	0
0	0	0	0	0	0	0	0	0	0	0	0	0	0	0	0	0	0	0	0	0	0	0	0	0	0	0	0	0	0	0	0	0	0	0	0	0	0	0	0	0	0	0	0	0	0	0	0	0	0
0	0	0	0	0	0	0	0	0	0	0	0	0	0	0	0	0	0	0	0	0	0	0	0	0	0	0	0	0	0	0	0	0	0	0	0	0	0	0	0	0	0	0	0	0	0	0	0	0	0
0	0	0	0	0	0	0	0	0	0	0	0	0	0	0	0	0	0	0	0	0	0	0	0	0	0	0	0	0	0	0	0	0	0	0	0	0	0	0	0	0	0	0	0	0	0	0	0	0	0
0	0	0	0	0	0	0	0	0	0	0	0	0	0	0	0	0	0	0	0	0	0	0	0	0	0	0	0	0	0	0	0	0	0	0	0	0	0	0	0	0	0	0	0	0	0	0	0	0	0
0	0	0	0	0	0	0	0	0	0	0	0	0	0	0	0	0	0	0	0	0	0	0	0	0	0	0	0	0	0	0	0	0	0	0	0	0	0	0	0	0	0	0	0	0	0	0	0	0	0
0	0	0	0	0	0	0	0	0	0	0	0	0	0	0	0	0	0	0	0	0	0	0	0	0	0	0	0	0	0	0	0	0	0	0	0	0	0	0	0	0	0	0	0	0	0	0	0	0	0
0	0	0	0	0	0	0	0	0	0	0	0	0	0	0	0	0	0	0	0	0	0	0	0	0	0	0	0	0	0	0	0	0	0	0	0	0	0	0	0	0	0	0	0	0	0	0	0	0	0
0	0	0	0	0	0	0	0	0	0	0	0	0	0	0	0	0	0	0	0	0	0	0	0	0	0	0	0	0	0	0	0	0	0	0	0	0	0	0	0	0	0	0	0	0	0	0	0	0	0
0	0	0	0	0	0	0	0	0	0	0	0	0	0	0	0	0	0	0	0	0	0	0	0	0	0	0	0	0	0	0	0	0	0	0	0	0	0	0	0	0	0	0	0	0	0	0	0	0	0
0	0	0	0	0	0	0	0	0	0	0	0	0	0	0	0	0	0	0	0	0	0	0	0	0	0	0	0	0	0	0	0	0	0	0	0	0	0	0	0	0	0	0	0	0	0	0	0	0	0
0	0	0	0	0	0	0	0	0	0	0	0	0	0	0	0	0	0	0	0	0	0	0	0	0	0	0	0	0	0	0	0	0	0	0	0	0	0	0	0	0	0	0	0	0	0	0	0	0	0
0	0	0	0	0	0	0	0	0	0	0	0	0	0	0	0	0	0	0	0	0	0	0	0	0	0	0	0	0	0	0	0	0	0	0	0	0	0	0	0	0	0	0	0	0	0	0	0	0	0
0	0	0	0	0	0	0	0	0	0	0	0	0	0	0	0	0	0	0	0	0	0	0	0	0	0	0	0	0	0	0	0	0	0	0	0	0	0	0	0	0	0	0	0	0	0	0	0	0	0
0	0	0	0	0	0	0	0	0	0	0	0	0	0	0	0	0	0	0	0	0	0	0	0	0	0	0	0	0	0	0	0	0	0	0	0	0	0	0	0	0	0	0	0	0	0	0	0	0	0
0	0	0	0	0	0	0	0	0	0	0	0	0	0	0	0	0	0	0	0	0	0	0	0	0	0	0	0	0	0	0	0	0	0	0	0	0	0	0	0	0	0	0	0	0	0	0	0	0	0
0	0	0	0	0	0	0	0	0	0	0	0	0	0	0	0	0	0	0	0	0	0	0	0	0	0	0	0	0	0	0	0	0	0	0	0	0	0	0	0	0	0	0	0	0	0	0	0	0	0
0	0	0	0	0	0	0	0	0	0	0	0	0	0	0	0	0	0	0	0	0	0	0	0	0	0	0	0	0	0	0	0	0	0	0	0	0	0	0	0	0	0	0	0	0	0	0	0	0	0
0	0	0	0	0	0	0	0	0	0	0	0	0	0	0	0	0	0	0	0	0	0	0	0	0	0	0	0	0	0	0	0	0	0	0	0	0	0	0	0	0	0	0	0	0	0	0	0	0	0
0	0	0	0	0	0	0	0	0	0	0	0	0	0	0	0	0	0	0	0	0	0	0	0	0	0	0	0	0	0	0	0	0	0	0	0	0	0	0	0	0	0	0	0	0	0	0	0	0	0
0	0	0	0	0	0	0	0	0	0	0	0	0	0	0	0	0	0	0	0	0	0	0	0	0	0	0	0	0	0	0	0	0	0	0	0	0	0	0	0	0	0	0	0	0	0	0	0	0	0
0	0	0	0	0	0	0	0	0	0	0	0	0	0	0	0	0	0	0	0	0	0	0	0	0	0	0	0	0	0	0	0	0	0	0	0	0	0	0	0	0	0	0	0	0	0	0	0	0	0
0	0	0	0	0	0	0	0	0	0	0	0	0	0	0	0	0	0	0	0	0	0	0	0	0	0	0	0	0	0	0	0	0	0	0	0	0	0	0	0	0	0	0	0	0	0	0	0	0	0
0	0	0	0	0	0	0	0	0	0	0	0	0	0	0	0	0	0	0	0	0	0	0	0	0	0	0	0	0	0	0	0	0	0	0	0	0	0	0	0	0	0	0	0	0	0	0	0	0	0
0	0	0	0	0	0	0	0	0	0	0	0	0	0	0	0	0	0	0	0	0	0	0	0	0	0	0	0	0	0	0	0	0	0	0	0	0	0	0	0	0	0	0	0	0	0	0	0	0	0
0	0	0	0	0	0	0	0	0	0	0	0	0	0	0	0	0	0	0	0	0	0	0	0	0	0	0	0	0	0	0	0	0	0	0	0	0	0	0	0	0	0	0	0	0	0	0	0	0	0
0	0	0	0	0	0	0	0	0	0	0	0	0	0	0	0	0	0	0	0	0	0	0	0	0	0	0	0	0	0	0	0	0	0	0	0	0	0	0	0	0	0	0	0	0	0	0	0	0	0
0	0	0	0	0	0	0	0	0	0	0	0	0	0	0	0	0	0	0	0	0	0	0	0	0	0	0	0	0	0	0	0	0	0	0	0	0	0	0	0	0	0	0	0	0	0	0	0	0	0
0	0	0	0	0	0	0	0	0	0	0	0	0	0	0	0	0	0	0	0	0	0	0	0	0	0	0	0	0	0	0	0	0	0	0	0	0	0	0	0	0	0	0	0	0	0	0	0	0	0
0	0	0	0	0	0	0	0	0	0	0	0	0	0	0	0	0	0	0	0	0	0	0	0	0	0	0	0	0	0	0	0	0	0	0	0	0	0	0	0	0	0	0	0	0	0	0	0	0	0
0	0	0	0	0	0	0	0	0	0	0	0	0	0	0	0	0	0	0	0	0	0	0	0	0	0	0	0	0	0	0	0	0	0	0	0	0	0	0	0	0	0	0	0	0	0	0	0	0	0
0	0	0	0	0	0	0	0	0	0	0	0	0	0	0	0	0	0	0	0	0	0	0	0	0	0	0	0	0	0	0	0	0	0	0	0	0	0	0	0	0	0	0	0	0	0	0	0	0	0
0	0	0	0	0	0	0	0	0	0	0	0	0	0	0	0	0	0	0	0	0	0	0	0	0	0	0	0	0	0	0	0	0	0	0	0	0	0	0	0	0	0	0	0	0	0	0	0	0	0
0	0	0	0	0	0	0	0	0	0	0	0	0	0	0	0	0	0	0	0	0	0	0	0	0	0	0	0	0	0	0	0	0	0	0	0	0	0	0	0	0	0	0	0	0	0	0	0	0	0
0	0	0	0	0	0	0	0	0	0	0	0	0	0	0	0	0	0	0	0	0	0	0	0	0	0	0	0	0	0	0	0	0	0	0	0	0	0	0	0	0	0	0	0	0	0	0	0	0	0
0	0	0	0	0	0	0	0	0	0	0	0	0	0	0	0	0	0	0	0	0	0	0	0	0	0	0	0	0	0	0	0	0	0	0	0	0	0	0	0	0	0	0	0	0	0	0	0	0	0
0	0	0	0	0	0	0	0	0	0	0	0	0	0	0	0	0	0	0	0	0	0	0	0	0	0	0	0	0	0	0	0	0	0	0	0	0	0	0	0	0	0	0	0	0	0	0	0	0	0
0	0	0	0	0	0	0	0	0	0	0	0	0	0	0	0	0	0	0	0	0	0	0	0	0	0	0	0	0	0	0	0	0	0	0	0	0	0	0	0	0	0	0	0	0	0	0	0	0	0
0	0	0	0	0	0	0	0	0	0	0	0	0	0	0	0	0	0	0	0	0	0	0	0	0	0	0	0	0	0	0	0	0	0	0	0	0	0	0	0	0	0	0	0	0	0	0	0	0	0
0	0	0	0	0	0	0	0	0	0	0	0	0	0	0	0	0	0	0	0	0	0	0	0	0	0	0	0	0	0	0	0	0	0	0	0	0	0	0	0	0	0	0	0	0	0	0	0	0	0
0	0	0	0	0	0	0	0	0	0	0	0	0	0	0	0	0	0	0	0	0	0	0	0	0	0	0	0	0	0	0	0	0	0	0	0	0	0	0	0	0	0	0	0	0	0	0	0	0	0
0	0	0	0	0	0	0	0	0	0	0	0	0	0	0	0	0	0	0	0	0	0	0	0	0	0	0	0	0	0	0	0	0	0	0	0	0	0	0	0	0	0	0	0	0	0	0	0	0	0
0	0	0	0	0	0	0	0	0	0	0	0	0	0	0	0	0	0	0	0	0	0	0	0	0	0	0	0	0	0	0	0	0	0	0	0	0	0	0	0	0	0	0	0	0	0	0	0	0	0
0	0	0	0	0	0	0	0	0	0	0	0	0	0	0	0	0	0	0	0	0	0	0	0	0	0	0	0	0	0	0	0	0	0	0	0	0	0	0	0	0	0	0	0	0	0	0	0	0	0
0	0	0	0	0	0	0	0	0	0	0	0	0	0	0	0	0	0	0	0	0	0	0	0	0	0	0	0	0	0	0	0	0	0	0	0	0	0	0	0	0	0	0	0	0	0	0	0	0	0
0	0	0	0	0	0	0	0	0	0	0	0	0	0	0	0	0	0	0	0	0	0	0	0	0	0	0	0	0	0	0	0	0	0	0	0	0	0	0	0	0	0	0	0	0	0	0	0	0	0
0	0	0	0	0	0	0	0	0	0	0	0	0	0	0	0	0	0	0	0	0	0	0	0	0	0	0	0	0	0	0	0	0	0	0	0	0	0	0	0	0	0	0	0	0	0	0	0	0	0
0	0	0	0	0	0	0	0	0	0	0	0	0	0	0	0	0	0	0	0	0	0	0	0	0	0	0	0	0	0	0	0	0	0	0	0	0	0	0	0	0	0	0	0	0	0	0	0	0	0
0	0	0	0	0	0	0	0	0	0	0	0	0	0	0	0	0	0	0	0	0	0	0	0	0	0	0	0	0	0	0	0	0	0	0	0	0	0	0	0	0	0	0	0	0	0	0	0	0	0
0	0	0	0	0	0	0	0	0	0	0	0	0	0	0	0	0	0	0	0	0	0	0	0	0	0	0	0	0	0	0	0	0	0	0	0	0	0	0	0	0	0	0	0	0	0	0	0	0	0
0	0	0	0	0	0	0	0	0	0	0	0	0	0	0	0	0	0	0	0	0	0	0	0	0	0	0	0	0	0	0	0	0	0	0	0	0	0	0	0	0	0	0	0	0	0	0	0	0	0
0	0	0	0	0	0	0	0	0	0	0	0	0	0	0	0	0	0	0	0	0	0	0	0	0	0	0	0	0	0	0	0	0	0	0	0	0	0	0	0	0	0	0	0	0	0	0	0	0	0
0	0	0	0	0	0	0	0	0	0	0	0	0	0	0	0	0	0	0	0	0	0	0	0	0	0	0	0	0	0	0	0	0	0	0	0	0	0	0	0	0	0	0	0	0	0	0	0	0	0
0	0	0	0	0	0	0	0	0	0	0	0	0	0	0	0	0	0	0	0	0	0	0	0	0	0	0	0	0	0	0	0	0	0	0	0	0	0	0	0	0	0	0	0	0	0	0	0	0	0
0	0	0	0	0	0	0	0	0	0	0	0	0	0	0	0	0	0	0	0	0	0	0	0	0	0	0	0	0	0	0	0	0	0	0	0	0	0	0	0	0	0	0	0	0	0	0	0	0	0
0	0	0	0	0	0	0	0	0	0	0	0	0	0	0	0	0	0	0	0	0	0	0	0	0	0	0	0	0	0	0	0	0	0	0	0	0	0	0	0	0	0	0	0	0	0	0	0	0	0
0	0	0	0	0	0	0	0	0	0	0	0	0	0	0	0	0	0	0	0	0	0	0	0	0	0	0	0	0	0	0	0	0	0	0	0	0	0	0	0	0	0	0	0	0	0	0	0	0	0
0	0	0	0	0	0	0	0	0	0	0	0	0	0	0	0	0	0	0	0	0	0	0	0	0	0	0	0	0	0	0	0	0	0	0	0	0	0	0	0	0	0	0	0	0	0	0	0	0	0
0	0	0	0	0	0	0	0	0	0	0	0	0	0	0	0	0	0	0	0	0	0	0	0	0	0	0	0	0	0	0	0	0	0	0	0	0	0	0	0	0	0	0	0	0	0	0	0	0	0
0	0	0	0	0	0	0	0	0	0	0	0	0	0	0	0	0	0	0	0	0	0	0	0	0	0	0	0	0	0	0	0	0	0	0	0	0	0	0	0	0	0	0	0	0	0	0	0	0	0
0	0	0	0	0	0	0	0	0	0	0	0	0	0	0	0	0	0	0	0	0	0	0	0	0	0	0	0	0	0	0	0	0	0	0	0	0	0	0	0	0	0	0	0	0	0	0	0	0	0
0	0	0	0	0	0	0	0	0	0	0	0	0	0	0	0	0	0	0	0	0	0	0	0	0	0	0	0	0	0	0	0	0	0	0	0	0	0	0	0	0	0	0	0	0	0	0	0	0	0
0	0	0	0	0	0	0	0	0	0	0	0	0	0	0	0	0	0	0	0	0	0	0	0	0	0	0	0	0	0	0	0	0	0	0	0	0	0	0	0	0	0	0	0	0	0	0	0	0	0
0	0	0	0	0	0	0	0	0	0	0	0	0	0	0	0	0	0	0	0	0	0	0	0	0	0	0	0	0	0	0	0	0	0	0	0	0	0	0	0	0	0	0	0	0	0	0	0	0	0
0	0	0	0	0	0	0	0	0	0	0	0	0	0	0	0	0	0	0	0	0	0	0	0	0	0	0	0	0	0	0	0	0	0	0	0	0	0	0	0	0	0	0	0	0	0	0	0	0	0
0	0	0	0	0	0	0	0	0	0	0	0	0	0	0	0	0	0	0	0	0	0	0	0	0	0	0	0	0	0	0	0	0	0	0	0	0	0	0	0	0	0	0	0	0	0	0	0	0	0
0	0	0	0	0	0	0	0	0	0	0	0	0	0	0	0	0	0	0	0	0	0	0	0	0	0	0	0	0	0	0	0	0	0	0	0	0	0	0	0	0	0	0	0	0	0	0	0	0	0
0	0	0	0	0	0	0	0	0	0	0	0	0	0	0	0	0	0	0	0	0	0	0	0	0	0	0	0	0	0	0	0	0	0	0	0	0	0	0	0	0	0	0	0	0	0	0	0	0	0
0	0	0	0	0	0	0	0	0	0	0	0	0	0	0	0	0	0	0	0	0	0	0	0	0	0	0	0	0	0	0	0	0	0	0	0	0	0	0	0	0	0	0	0	0	0	0	0	0	0
0	0	0	0	0	0	0	0	0	0	0	0	0	0	0	0	0	0	0	0	0	0	0	0	0	0	0	0	0	0	0	0	0	0	0	0	0	0	0	0	0	0	0	0	0	0	0	0	0	0
0	0	0	0	0	0	0	0	0	0	0	0	0	0	0	0	0	0	0	0	0	0	0	0	0	0	0	0	0	0	0	0	0	0	0	0	0	0	0	0	0	0	0	0	0	0	0	0	0	0
0	0	0	0	0	0	0	0	0	0	0	0	0	0	0	0	0	0	0	0	0	0	0	0	0	0	0	0	0	0	0	0	0	0	0	0	0	0	0	0	0	0	0	0	0	0	0	0	0	0
0	0	0	0	0	0	0	0	0	0	0	0	0	0	0	0	0	0	0	0	0	0	0	0	0	0	0	0	0	0	0	0	0	0	0	0	0	0	0	0	0	0	0	0	0	0	0	0	0	0
0	0	0	0	0	0	0	0	0	0	0	0	0	0	0	0	0	0	0	0	0	0	0	0	0	0	0	0	0	0	0	0	0	0	0	0	0	0	0	0	0	0	0	0	0	0	0	0	0	0
0	0	0	0	0	0	0	0	0	0	0	0	0	0	0	0	0	0	0	0	0	0	0	0	0	0	0	0	0	0	0	0	0	0	0	0	0	0	0	0	0	0	0	0	0	0	0	0	0	0
0	0	0	0	0	0	0	0	0	0	0	0	0	0	0	0	0	0	0	0	0	0	0	0	0	0	0	0	0	0	0	0	0	0	0	0	0	0	0	0	0	0	0	0	0	0	0	0	0	0
0	0	0	0	0	0	0	0	0	0	0	0	0	0	0	0	0	0	0	0	0	0	0	0	0	0	0	0	0	0	0	0	0	0	0	0	0	0	0	0	0	0	0	0	0	0	0	0	0	0
0	0	0	0	0	0	0	0	0	0	0	0	0	0	0	0	0	0	0	0	0	0	0	0	0	0	0	0	0	0	0	0	0	0	0	0	0	0	0	0	0	0	0	0	0	0	0	0	0	0
0	0	0	0	0	0	0	0	0	0	0	0	0	0	0	0	0	0	0	0	0	0	0	0	0	0	0	0	0	0	0	0	0	0	0	0	0	0	0	0	0	0	0	0	0	0	0	0	0	0
0	0	0	0	0	0	0	0	0	0	0	0	0	0	0	0	0	0	0	0	0	0	0	0	0	0	0	0	0	0	0	0	0	0	0	0	0	0	0	0	0	0	0	0	0	0	0	0	0	0
0	0	0	0	0	0	0	0	0	0	0	0	0	0	0	0	0	0	0	0	0	0	0	0	0	0	0	0	0	0	0	0	0	0	0	0	0	0	0	0	0	0	0	0	0	0	0	0	0	0
[truncated: 832 more columns]

## Sheet: Velocity (um per s)
17.0842	17.0842	17.0842	17.0842	17.0842	17.0842	17.0842	17.0842	17.0842	17.0842	17.0842	17.0842	17.0842	17.0842	17.0842	17.0842	17.0842	17.0842	17.0842	17.0842	17.0842	17.0842	17.0842	17.0842	17.0842	17.0842	17.0842	17.0842	17.0842	17.0842	17.0842	17.0842	17.0842	17.0842	17.0842	17.0842	17.0842	17.0842	17.0842	17.0842	17.0842	17.0842	17.0842	17.0842	17.0842	17.0842	17.0842	17.0842	17.0842	17.0842
0.272788	0.272788	0.272788	0.272788	0.272788	0.272788	0.272788	0.272788	0.272788	0.272788	0.272788	0.272788	0.272788	0.272788	0.272788	0.272788	0.272788	0.272788	0.272788	0.272788	0.272788	0.272788	0.272788	0.272788	0.272788	0.272788	0.272788	0.272788	0.272788	0.272788	0.272788	0.272788	0.272788	0.272788	0.272788	0.272788	0.272788	0.272788	0.272788	0.272788	0.272788	0.272788	0.272788	0.272788	0.272788	0.272788	0.272788	0.272788	0.272788	0.272788
0.116909	0.116909	0.116909	0.116909	0.116909	0.116909	0.116909	0.116909	0.116909	0.116909	0.116909	0.116909	0.116909	0.116909	0.116909	0.116909	0.116909	0.116909	0.116909	0.116909	0.116909	0.116909	0.116909	0.116909	0.116909	0.116909	0.116909	0.116909	0.116909	0.116909	0.116909	0.116909	0.116909	0.116909	0.116909	0.116909	0.116909	0.116909	0.116909	0.116909	0.116909	0.116909	0.116909	0.116909	0.116909	0.116909	0.116909	0.116909	0.116909	0.116909
0.350727	0.350727	0.350727	0.350727	0.350727	0.350727	0.350727	0.350727	0.350727	0.350727	0.350727	0.350727	0.350727	0.350727	0.350727	0.350727	0.350727	0.350727	0.350727	0.350727	0.350727	0.350727	0.350727	0.350727	0.350727	0.350727	0.350727	0.350727	0.350727	0.350727	0.350727	0.350727	0.350727	0.350727	0.350727	0.350727	0.350727	0.350727	0.350727	0.350727	0.350727	0.350727	0.350727	0.350727	0.350727	0.350727	0.350727	0.350727	0.350727	0.350727
0.311758	0.311758	0.311758	0.311758	0.311758	0.311758	0.311758	0.311758	0.311758	0.311758	0.311758	0.311758	0.311758	0.311758	0.311758	0.311758	0.311758	0.311758	0.311758	0.311758	0.311758	0.311758	0.311758	0.311758	0.311758	0.311758	0.311758	0.311758	0.311758	0.311758	0.311758	0.311758	0.311758	0.311758	0.311758	0.311758	0.311758	0.311758	0.311758	0.311758	0.311758	0.311758	0.311758	0.311758	0.311758	0.311758	0.311758	0.311758	0.311758	0.311758
0.142889	0.142889	0.142889	0.142889	0.142889	0.142889	0.142889	0.142889	0.142889	0.142889	0.142889	0.142889	0.142889	0.142889	0.142889	0.142889	0.142889	0.142889	0.142889	0.142889	0.142889	0.142889	0.142889	0.142889	0.142889	0.142889	0.142889	0.142889	0.142889	0.142889	0.142889	0.142889	0.142889	0.142889	0.142889	0.142889	0.142889	0.142889	0.142889	0.142889	0.142889	0.142889	0.142889	0.142889	0.142889	0.142889	0.142889	0.142889	0.142889	0.142889
0.402687	0.402687	0.402687	0.402687	0.402687	0.402687	0.402687	0.402687	0.402687	0.402687	0.402687	0.402687	0.402687	0.402687	0.402687	0.402687	0.402687	0.402687	0.402687	0.402687	0.402687	0.402687	0.402687	0.402687	0.402687	0.402687	0.402687	0.402687	0.402687	0.402687	0.402687	0.402687	0.402687	0.402687	0.402687	0.402687	0.402687	0.402687	0.402687	0.402687	0.402687	0.402687	0.402687	0.402687	0.402687	0.402687	0.402687	0.402687	0.402687	0.402687
0.311758	0.311758	0.311758	0.311758	0.311758	0.311758	0.311758	0.311758	0.311758	0.311758	0.311758	0.311758	0.311758	0.311758	0.311758	0.311758	0.311758	0.311758	0.311758	0.311758	0.311758	0.311758	0.311758	0.311758	0.311758	0.311758	0.311758	0.311758	0.311758	0.311758	0.311758	0.311758	0.311758	0.311758	0.311758	0.311758	0.311758	0.311758	0.311758	0.311758	0.311758	0.311758	0.311758	0.311758	0.311758	0.311758	0.311758	0.311758	0.311758	0.311758
0.272788	0.272788	0.272788	0.272788	0.272788	0.272788	0.272788	0.272788	0.272788	0.272788	0.272788	0.272788	0.272788	0.272788	0.272788	0.272788	0.272788	0.272788	0.272788	0.272788	0.272788	0.272788	0.272788	0.272788	0.272788	0.272788	0.272788	0.272788	0.272788	0.272788	0.272788	0.272788	0.272788	0.272788	0.272788	0.272788	0.272788	0.272788	0.272788	0.272788	0.272788	0.272788	0.272788	0.272788	0.272788	0.272788	0.272788	0.272788	0.272788	0.272788
0.259798	0.259798	0.259798	0.259798	0.259798	0.259798	0.259798	0.259798	0.259798	0.259798	0.259798	0.259798	0.259798	0.259798	0.259798	0.259798	0.259798	0.259798	0.259798	0.259798	0.259798	0.259798	0.259798	0.259798	0.259798	0.259798	0.259798	0.259798	0.259798	0.259798	0.259798	0.259798	0.259798	0.259798	0.259798	0.259798	0.259798	0.259798	0.259798	0.259798	0.259798	0.259798	0.259798	0.259798	0.259798	0.259798	0.259798	0.259798	0.259798	0.259798
0.376707	0.376707	0.376707	0.376707	0.376707	0.376707	0.376707	0.376707	0.376707	0.376707	0.376707	0.376707	0.376707	0.376707	0.376707	0.376707	0.376707	0.376707	0.376707	0.376707	0.376707	0.376707	0.376707	0.376707	0.376707	0.376707	0.376707	0.376707	0.376707	0.376707	0.376707	0.376707	0.376707	0.376707	0.376707	0.376707	0.376707	0.376707	0.376707	0.376707	0.376707	0.376707	0.376707	0.376707	0.376707	0.376707	0.376707	0.376707	0.376707	0.376707
0.454646	0.454646	0.454646	0.454646	0.454646	0.454646	0.454646	0.454646	0.454646	0.454646	0.454646	0.454646	0.454646	0.454646	0.454646	0.454646	0.454646	0.454646	0.454646	0.454646	0.454646	0.454646	0.454646	0.454646	0.454646	0.454646	0.454646	0.454646	0.454646	0.454646	0.454646	0.454646	0.454646	0.454646	0.454646	0.454646	0.454646	0.454646	0.454646	0.454646	0.454646	0.454646	0.454646	0.454646	0.454646	0.454646	0.454646	0.454646	0.454646	0.454646
0.246808	0.246808	0.246808	0.246808	0.246808	0.246808	0.246808	0.246808	0.246808	0.246808	0.246808	0.246808	0.246808	0.246808	0.246808	0.246808	0.246808	0.246808	0.246808	0.246808	0.246808	0.246808	0.246808	0.246808	0.246808	0.246808	0.246808	0.246808	0.246808	0.246808	0.246808	0.246808	0.246808	0.246808	0.246808	0.246808	0.246808	0.246808	0.246808	0.246808	0.246808	0.246808	0.246808	0.246808	0.246808	0.246808	0.246808	0.246808	0.246808	0.246808
0.389697	0.389697	0.389697	0.389697	0.389697	0.389697	0.389697	0.389697	0.389697	0.389697	0.389697	0.389697	0.389697	0.389697	0.389697	0.389697	0.389697	0.389697	0.389697	0.389697	0.389697	0.389697	0.389697	0.389697	0.389697	0.389697	0.389697	0.389697	0.389697	0.389697	0.389697	0.389697	0.389697	0.389697	0.389697	0.389697	0.389697	0.389697	0.389697	0.389697	0.389697	0.389697	0.389697	0.389697	0.389697	0.389697	0.389697	0.389697	0.389697	0.389697
0.402687	0.402687	0.402687	0.402687	0.402687	0.402687	0.402687	0.402687	0.402687	0.402687	0.402687	0.402687	0.402687	0.402687	0.402687	0.402687	0.402687	0.402687	0.402687	0.402687	0.402687	0.402687	0.402687	0.402687	0.402687	0.402687	0.402687	0.402687	0.402687	0.402687	0.402687	0.402687	0.402687	0.402687	0.402687	0.402687	0.402687	0.402687	0.402687	0.402687	0.402687	0.402687	0.402687	0.402687	0.402687	0.402687	0.402687	0.402687	0.402687	0.402687
0.298768	0.298768	0.298768	0.298768	0.298768	0.298768	0.298768	0.298768	0.298768	0.298768	0.298768	0.298768	0.298768	0.298768	0.298768	0.298768	0.298768	0.298768	0.298768	0.298768	0.298768	0.298768	0.298768	0.298768	0.298768	0.298768	0.298768	0.298768	0.298768	0.298768	0.298768	0.298768	0.298768	0.298768	0.298768	0.298768	0.298768	0.298768	0.298768	0.298768	0.298768	0.298768	0.298768	0.298768	0.298768	0.298768	0.298768	0.298768	0.298768	0.298768
0.415677	0.415677	0.415677	0.415677	0.415677	0.415677	0.415677	0.415677	0.415677	0.415677	0.415677	0.415677	0.415677	0.415677	0.415677	0.415677	0.415677	0.415677	0.415677	0.415677	0.415677	0.415677	0.415677	0.415677	0.415677	0.415677	0.415677	0.415677	0.415677	0.415677	0.415677	0.415677	0.415677	0.415677	0.415677	0.415677	0.415677	0.415677	0.415677	0.415677	0.415677	0.415677	0.415677	0.415677	0.415677	0.415677	0.415677	0.415677	0.415677	0.415677
0.259798	0.259798	0.259798	0.259798	0.259798	0.259798	0.259798	0.259798	0.259798	0.259798	0.259798	0.259798	0.259798	0.259798	0.259798	0.259798	0.259798	0.259798	0.259798	0.259798	0.259798	0.259798	0.259798	0.259798	0.259798	0.259798	0.259798	0.259798	0.259798	0.259798	0.259798	0.259798	0.259798	0.259798	0.259798	0.259798	0.259798	0.259798	0.259798	0.259798	0.259798	0.259798	0.259798	0.259798	0.259798	0.259798	0.259798	0.259798	0.259798	0.259798
0.467636	0.467636	0.467636	0.467636	0.467636	0.467636	0.467636	0.467636	0.467636	0.467636	0.467636	0.467636	0.467636	0.467636	0.467636	0.467636	0.467636	0.467636	0.467636	0.467636	0.467636	0.467636	0.467636	0.467636	0.467636	0.467636	0.467636	0.467636	0.467636	0.467636	0.467636	0.467636	0.467636	0.467636	0.467636	0.467636	0.467636	0.467636	0.467636	0.467636	0.467636	0.467636	0.467636	0.467636	0.467636	0.467636	0.467636	0.467636	0.467636	0.467636
0.506606	0.506606	0.506606	0.506606	0.506606	0.506606	0.506606	0.506606	0.506606	0.506606	0.506606	0.506606	0.506606	0.506606	0.506606	0.506606	0.506606	0.506606	0.506606	0.506606	0.506606	0.506606	0.506606	0.506606	0.506606	0.506606	0.506606	0.506606	0.506606	0.506606	0.506606	0.506606	0.506606	0.506606	0.506606	0.506606	0.506606	0.506606	0.506606	0.506606	0.506606	0.506606	0.506606	0.506606	0.506606	0.506606	0.506606	0.506606	0.506606	0.506606
0.0259798	0.0259798	0.0259798	0.0259798	0.0259798	0.0259798	0.0259798	0.0259798	0.0259798	0.0259798	0.0259798	0.0259798	0.0259798	0.0259798	0.0259798	0.0259798	0.0259798	0.0259798	0.0259798	0.0259798	0.0259798	0.0259798	0.0259798	0.0259798	0.0259798	0.0259798	0.0259798	0.0259798	0.0259798	0.0259798	0.0259798	0.0259798	0.0259798	0.0259798	0.0259798	0.0259798	0.0259798	0.0259798	0.0259798	0.0259798	0.0259798	0.0259798	0.0259798	0.0259798	0.0259798	0.0259798	0.0259798	0.0259798	0.0259798	0.0259798
0.324747	0.324747	0.324747	0.324747	0.324747	0.324747	0.324747	0.324747	0.324747	0.324747	0.324747	0.324747	0.324747	0.324747	0.324747	0.324747	0.324747	0.324747	0.324747	0.324747	0.324747	0.324747	0.324747	0.324747	0.324747	0.324747	0.324747	0.324747	0.324747	0.324747	0.324747	0.324747	0.324747	0.324747	0.324747	0.324747	0.324747	0.324747	0.324747	0.324747	0.324747	0.324747	0.324747	0.324747	0.324747	0.324747	0.324747	0.324747	0.324747	0.324747
0.350727	0.350727	0.350727	0.350727	0.350727	0.350727	0.350727	0.350727	0.350727	0.350727	0.350727	0.350727	0.350727	0.350727	0.350727	0.350727	0.350727	0.350727	0.350727	0.350727	0.350727	0.350727	0.350727	0.350727	0.350727	0.350727	0.350727	0.350727	0.350727	0.350727	0.350727	0.350727	0.350727	0.350727	0.350727	0.350727	0.350727	0.350727	0.350727	0.350727	0.350727	0.350727	0.350727	0.350727	0.350727	0.350727	0.350727	0.350727	0.350727	0.350727
0.428667	0.428667	0.428667	0.428667	0.428667	0.428667	0.428667	0.428667	0.428667	0.428667	0.428667	0.428667	0.428667	0.428667	0.428667	0.428667	0.428667	0.428667	0.428667	0.428667	0.428667	0.428667	0.428667	0.428667	0.428667	0.428667	0.428667	0.428667	0.428667	0.428667	0.428667	0.428667	0.428667	0.428667	0.428667	0.428667	0.428667	0.428667	0.428667	0.428667	0.428667	0.428667	0.428667	0.428667	0.428667	0.428667	0.428667	0.428667	0.428667	0.428667
0.350727	0.350727	0.350727	0.350727	0.350727	0.350727	0.350727	0.350727	0.350727	0.350727	0.350727	0.350727	0.350727	0.350727	0.350727	0.350727	0.350727	0.350727	0.350727	0.350727	0.350727	0.350727	0.350727	0.350727	0.350727	0.350727	0.350727	0.350727	0.350727	0.350727	0.350727	0.350727	0.350727	0.350727	0.350727	0.350727	0.350727	0.350727	0.350727	0.350727	0.350727	0.350727	0.350727	0.350727	0.350727	0.350727	0.350727	0.350727	0.350727	0.350727
0.233818	0.233818	0.233818	0.233818	0.233818	0.233818	0.233818	0.233818	0.233818	0.233818	0.233818	0.233818	0.233818	0.233818	0.233818	0.233818	0.233818	0.233818	0.233818	0.233818	0.233818	0.233818	0.233818	0.233818	0.233818	0.233818	0.233818	0.233818	0.233818	0.233818	0.233818	0.233818	0.233818	0.233818	0.233818	0.233818	0.233818	0.233818	0.233818	0.233818	0.233818	0.233818	0.233818	0.233818	0.233818	0.233818	0.233818	0.233818	0.233818	0.233818
0.298768	0.298768	0.298768	0.298768	0.298768	0.298768	0.298768	0.298768	0.298768	0.298768	0.298768	0.298768	0.298768	0.298768	0.298768	0.298768	0.298768	0.298768	0.298768	0.298768	0.298768	0.298768	0.298768	0.298768	0.298768	0.298768	0.298768	0.298768	0.298768	0.298768	0.298768	0.298768	0.298768	0.298768	0.298768	0.298768	0.298768	0.298768	0.298768	0.298768	0.298768	0.298768	0.298768	0.298768	0.298768	0.298768	0.298768	0.298768	0.298768	0.298768
0.402687	0.402687	0.402687	0.402687	0.402687	0.402687	0.402687	0.402687	0.402687	0.402687	0.402687	0.402687	0.402687	0.402687	0.402687	0.402687	0.402687	0.402687	0.402687	0.402687	0.402687	0.402687	0.402687	0.402687	0.402687	0.402687	0.402687	0.402687	0.402687	0.402687	0.402687	0.402687	0.402687	0.402687	0.402687	0.402687	0.402687	0.402687	0.402687	0.402687	0.402687	0.402687	0.402687	0.402687	0.402687	0.402687	0.402687	0.402687	0.402687	0.402687
0.220828	0.220828	0.220828	0.220828	0.220828	0.220828	0.220828	0.220828	0.220828	0.220828	0.220828	0.220828	0.220828	0.220828	0.220828	0.220828	0.220828	0.220828	0.220828	0.220828	0.220828	0.220828	0.220828	0.220828	0.220828	0.220828	0.220828	0.220828	0.220828	0.220828	0.220828	0.220828	0.220828	0.220828	0.220828	0.220828	0.220828	0.220828	0.220828	0.220828	0.220828	0.220828	0.220828	0.220828	0.220828	0.220828	0.220828	0.220828	0.220828	0.220828
0.454646	0.454646	0.454646	0.454646	0.454646	0.454646	0.454646	0.454646	0.454646	0.454646	0.454646	0.454646	0.454646	0.454646	0.454646	0.454646	0.454646	0.454646	0.454646	0.454646	0.454646	0.454646	0.454646	0.454646	0.454646	0.454646	0.454646	0.454646	0.454646	0.454646	0.454646	0.454646	0.454646	0.454646	0.454646	0.454646	0.454646	0.454646	0.454646	0.454646	0.454646	0.454646	0.454646	0.454646	0.454646	0.454646	0.454646	0.454646	0.454646	0.454646
0.298768	0.298768	0.298768	0.298768	0.298768	0.298768	0.298768	0.298768	0.298768	0.298768	0.298768	0.298768	0.298768	0.298768	0.298768	0.298768	0.298768	0.298768	0.298768	0.298768	0.298768	0.298768	0.298768	0.298768	0.298768	0.298768	0.298768	0.298768	0.298768	0.298768	0.298768	0.298768	0.298768	0.298768	0.298768	0.298768	0.298768	0.298768	0.298768	0.298768	0.298768	0.298768	0.298768	0.298768	0.298768	0.298768	0.298768	0.298768	0.298768	0.298768
0.389697	0.389697	0.389697	0.389697	0.389697	0.389697	0.389697	0.389697	0.389697	0.389697	0.389697	0.389697	0.389697	0.389697	0.389697	0.389697	0.389697	0.389697	0.389697	0.389697	0.389697	0.389697	0.389697	0.389697	0.389697	0.389697	0.389697	0.389697	0.389697	0.389697	0.389697	0.389697	0.389697	0.389697	0.389697	0.389697	0.389697	0.389697	0.389697	0.389697	0.389697	0.389697	0.389697	0.389697	0.389697	0.389697	0.389697	0.389697	0.389697	0.389697
0.480626	0.480626	0.480626	0.480626	0.480626	0.480626	0.480626	0.480626	0.480626	0.480626	0.480626	0.480626	0.480626	0.480626	0.480626	0.480626	0.480626	0.480626	0.480626	0.480626	0.480626	0.480626	0.480626	0.480626	0.480626	0.480626	0.480626	0.480626	0.480626	0.480626	0.480626	0.480626	0.480626	0.480626	0.480626	0.480626	0.480626	0.480626	0.480626	0.480626	0.480626	0.480626	0.480626	0.480626	0.480626	0.480626	0.480626	0.480626	0.480626	0.480626
0.441657	0.441657	0.441657	0.441657	0.441657	0.441657	0.441657	0.441657	0.441657	0.441657	0.441657	0.441657	0.441657	0.441657	0.441657	0.441657	0.441657	0.441657	0.441657	0.441657	0.441657	0.441657	0.441657	0.441657	0.441657	0.441657	0.441657	0.441657	0.441657	0.441657	0.441657	0.441657	0.441657	0.441657	0.441657	0.441657	0.441657	0.441657	0.441657	0.441657	0.441657	0.441657	0.441657	0.441657	0.441657	0.441657	0.441657	0.441657	0.441657	0.441657
0.389697	0.389697	0.389697	0.389697	0.389697	0.389697	0.389697	0.389697	0.389697	0.389697	0.389697	0.389697	0.389697	0.389697	0.389697	0.389697	0.389697	0.389697	0.389697	0.389697	0.389697	0.389697	0.389697	0.389697	0.389697	0.389697	0.389697	0.389697	0.389697	0.389697	0.389697	0.389697	0.389697	0.389697	0.389697	0.389697	0.389697	0.389697	0.389697	0.389697	0.389697	0.389697	0.389697	0.389697	0.389697	0.389697	0.389697	0.389697	0.389697	0.389697
0.454646	0.454646	0.454646	0.454646	0.454646	0.454646	0.454646	0.454646	0.454646	0.454646	0.454646	0.454646	0.454646	0.454646	0.454646	0.454646	0.454646	0.454646	0.454646	0.454646	0.454646	0.454646	0.454646	0.454646	0.454646	0.454646	0.454646	0.454646	0.454646	0.454646	0.454646	0.454646	0.454646	0.454646	0.454646	0.454646	0.454646	0.454646	0.454646	0.454646	0.454646	0.454646	0.454646	0.454646	0.454646	0.454646	0.454646	0.454646	0.454646	0.454646
0.337737	0.337737	0.337737	0.337737	0.337737	0.337737	0.337737	0.337737	0.337737	0.337737	0.337737	0.337737	0.337737	0.337737	0.337737	0.337737	0.337737	0.337737	0.337737	0.337737	0.337737	0.337737	0.337737	0.337737	0.337737	0.337737	0.337737	0.337737	0.337737	0.337737	0.337737	0.337737	0.337737	0.337737	0.337737	0.337737	0.337737	0.337737	0.337737	0.337737	0.337737	0.337737	0.337737	0.337737	0.337737	0.337737	0.337737	0.337737	0.337737	0.337737
0.181859	0.181859	0.181859	0.181859	0.181859	0.181859	0.181859	0.181859	0.181859	0.181859	0.181859	0.181859	0.181859	0.181859	0.181859	0.181859	0.181859	0.181859	0.181859	0.181859	0.181859	0.181859	0.181859	0.181859	0.181859	0.181859	0.181859	0.181859	0.181859	0.181859	0.181859	0.181859	0.181859	0.181859	0.181859	0.181859	0.181859	0.181859	0.181859	0.181859	0.181859	0.181859	0.181859	0.181859	0.181859	0.181859	0.181859	0.181859	0.181859	0.181859
0.298768	0.298768	0.298768	0.298768	0.298768	0.298768	0.298768	0.298768	0.298768	0.298768	0.298768	0.298768	0.298768	0.298768	0.298768	0.298768	0.298768	0.298768	0.298768	0.298768	0.298768	0.298768	0.298768	0.298768	0.298768	0.298768	0.298768	0.298768	0.298768	0.298768	0.298768	0.298768	0.298768	0.298768	0.298768	0.298768	0.298768	0.298768	0.298768	0.298768	0.298768	0.298768	0.298768	0.298768	0.298768	0.298768	0.298768	0.298768	0.298768	0.298768
0.350727	0.350727	0.350727	0.350727	0.350727	0.350727	0.350727	0.350727	0.350727	0.350727	0.350727	0.350727	0.350727	0.350727	0.350727	0.350727	0.350727	0.350727	0.350727	0.350727	0.350727	0.350727	0.350727	0.350727	0.350727	0.350727	0.350727	0.350727	0.350727	0.350727	0.350727	0.350727	0.350727	0.350727	0.350727	0.350727	0.350727	0.350727	0.350727	0.350727	0.350727	0.350727	0.350727	0.350727	0.350727	0.350727	0.350727	0.350727	0.350727	0.350727
0.376707	0.376707	0.376707	0.376707	0.376707	0.376707	0.376707	0.376707	0.376707	0.376707	0.376707	0.376707	0.376707	0.376707	0.376707	0.376707	0.376707	0.376707	0.376707	0.376707	0.376707	0.376707	0.376707	0.376707	0.376707	0.376707	0.376707	0.376707	0.376707	0.376707	0.376707	0.376707	0.376707	0.376707	0.376707	0.376707	0.376707	0.376707	0.376707	0.376707	0.376707	0.376707	0.376707	0.376707	0.376707	0.376707	0.376707	0.376707	0.376707	0.376707
0.155879	0.155879	0.155879	0.155879	0.155879	0.155879	0.155879	0.155879	0.155879	0.155879	0.155879	0.155879	0.155879	0.155879	0.155879	0.155879	0.155879	0.155879	0.155879	0.155879	0.155879	0.155879	0.155879	0.155879	0.155879	0.155879	0.155879	0.155879	0.155879	0.155879	0.155879	0.155879	0.155879	0.155879	0.155879	0.155879	0.155879	0.155879	0.155879	0.155879	0.155879	0.155879	0.155879	0.155879	0.155879	0.155879	0.155879	0.155879	0.155879	0.155879
0.194848	0.194848	0.194848	0.194848	0.194848	0.194848	0.194848	0.194848	0.194848	0.194848	0.194848	0.194848	0.194848	0.194848	0.194848	0.194848	0.194848	0.194848	0.194848	0.194848	0.194848	0.194848	0.194848	0.194848	0.194848	0.194848	0.194848	0.194848	0.194848	0.194848	0.194848	0.194848	0.194848	0.194848	0.194848	0.194848	0.194848	0.194848	0.194848	0.194848	0.194848	0.194848	0.194848	0.194848	0.194848	0.194848	0.194848	0.194848	0.194848	0.194848
0.116909	0.116909	0.116909	0.116909	0.116909	0.116909	0.116909	0.116909	0.116909	0.116909	0.116909	0.116909	0.116909	0.116909	0.116909	0.116909	0.116909	0.116909	0.116909	0.116909	0.116909	0.116909	0.116909	0.116909	0.116909	0.116909	0.116909	0.116909	0.116909	0.116909	0.116909	0.116909	0.116909	0.116909	0.116909	0.116909	0.116909	0.116909	0.116909	0.116909	0.116909	0.116909	0.116909	0.116909	0.116909	0.116909	0.116909	0.116909	0.116909	0.116909
0.246808	0.246808	0.246808	0.246808	0.246808	0.246808	0.246808	0.246808	0.246808	0.246808	0.246808	0.246808	0.246808	0.246808	0.246808	0.246808	0.246808	0.246808	0.246808	0.246808	0.246808	0.246808	0.246808	0.246808	0.246808	0.246808	0.246808	0.246808	0.246808	0.246808	0.246808	0.246808	0.246808	0.246808	0.246808	0.246808	0.246808	0.246808	0.246808	0.246808	0.246808	0.246808	0.246808	0.246808	0.246808	0.246808	0.246808	0.246808	0.246808	0.246808
0.285778	0.285778	0.285778	0.285778	0.285778	0.285778	0.285778	0.285778	0.285778	0.285778	0.285778	0.285778	0.285778	0.285778	0.285778	0.285778	0.285778	0.285778	0.285778	0.285778	0.285778	0.285778	0.285778	0.285778	0.285778	0.285778	0.285778	0.285778	0.285778	0.285778	0.285778	0.285778	0.285778	0.285778	0.285778	0.285778	0.285778	0.285778	0.285778	0.285778	0.285778	0.285778	0.285778	0.285778	0.285778	0.285778	0.285778	0.285778	0.285778	0.285778
0.389697	0.389697	0.389697	0.389697	0.389697	0.389697	0.389697	0.389697	0.389697	0.389697	0.389697	0.389697	0.389697	0.389697	0.389697	0.389697	0.389697	0.389697	0.389697	0.389697	0.389697	0.389697	0.389697	0.389697	0.389697	0.389697	0.389697	0.389697	0.389697	0.389697	0.389697	0.389697	0.389697	0.389697	0.389697	0.389697	0.389697	0.389697	0.389697	0.389697	0.389697	0.389697	0.389697	0.389697	0.389697	0.389697	0.389697	0.389697	0.389697	0.389697
0.649495	0.649495	0.649495	0.649495	0.649495	0.649495	0.649495	0.649495	0.649495	0.649495	0.649495	0.649495	0.649495	0.649495	0.649495	0.649495	0.649495	0.649495	0.649495	0.649495	0.649495	0.649495	0.649495	0.649495	0.649495	0.649495	0.649495	0.649495	0.649495	0.649495	0.649495	0.649495	0.649495	0.649495	0.649495	0.649495	0.649495	0.649495	0.649495	0.649495	0.649495	0.649495	0.649495	0.649495	0.649495	0.649495	0.649495	0.649495	0.649495	0.649495
0.467636	0.467636	0.467636	0.467636	0.467636	0.467636	0.467636	0.467636	0.467636	0.467636	0.467636	0.467636	0.467636	0.467636	0.467636	0.467636	0.467636	0.467636	0.467636	0.467636	0.467636	0.467636	0.467636	0.467636	0.467636	0.467636	0.467636	0.467636	0.467636	0.467636	0.467636	0.467636	0.467636	0.467636	0.467636	0.467636	0.467636	0.467636	0.467636	0.467636	0.467636	0.467636	0.467636	0.467636	0.467636	0.467636	0.467636	0.467636	0.467636	0.467636
0.389697	0.389697	0.389697	0.389697	0.389697	0.389697	0.389697	0.389697	0.389697	0.389697	0.389697	0.389697	0.389697	0.389697	0.389697	0.389697	0.389697	0.389697	0.389697	0.389697	0.389697	0.389697	0.389697	0.389697	0.389697	0.389697	0.389697	0.389697	0.389697	0.389697	0.389697	0.389697	0.389697	0.389697	0.389697	0.389697	0.389697	0.389697	0.389697	0.389697	0.389697	0.389697	0.389697	0.389697	0.389697	0.389697	0.389697	0.389697	0.389697	0.389697
0.233818	0.233818	0.233818	0.233818	0.233818	0.233818	0.233818	0.233818	0.233818	0.233818	0.233818	0.233818	0.233818	0.233818	0.233818	0.233818	0.233818	0.233818	0.233818	0.233818	0.233818	0.233818	0.233818	0.233818	0.233818	0.233818	0.233818	0.233818	0.233818	0.233818	0.233818	0.233818	0.233818	0.233818	0.233818	0.233818	0.233818	0.233818	0.233818	0.233818	0.233818	0.233818	0.233818	0.233818	0.233818	0.233818	0.233818	0.233818	0.233818	0.233818
0.272788	0.272788	0.272788	0.272788	0.272788	0.272788	0.272788	0.272788	0.272788	0.272788	0.272788	0.272788	0.272788	0.272788	0.272788	0.272788	0.272788	0.272788	0.272788	0.272788	0.272788	0.272788	0.272788	0.272788	0.272788	0.272788	0.272788	0.272788	0.272788	0.272788	0.272788	0.272788	0.272788	0.272788	0.272788	0.272788	0.272788	0.272788	0.272788	0.272788	0.272788	0.272788	0.272788	0.272788	0.272788	0.272788	0.272788	0.272788	0.272788	0.272788
0.428667	0.428667	0.428667	0.428667	0.428667	0.428667	0.428667	0.428667	0.428667	0.428667	0.428667	0.428667	0.428667	0.428667	0.428667	0.428667	0.428667	0.428667	0.428667	0.428667	0.428667	0.428667	0.428667	0.428667	0.428667	0.428667	0.428667	0.428667	0.428667	0.428667	0.428667	0.428667	0.428667	0.428667	0.428667	0.428667	0.428667	0.428667	0.428667	0.428667	0.428667	0.428667	0.428667	0.428667	0.428667	0.428667	0.428667	0.428667	0.428667	0.428667
0.220828	0.220828	0.220828	0.220828	0.220828	0.220828	0.220828	0.220828	0.220828	0.220828	0.220828	0.220828	0.220828	0.220828	0.220828	0.220828	0.220828	0.220828	0.220828	0.220828	0.220828	0.220828	0.220828	0.220828	0.220828	0.220828	0.220828	0.220828	0.220828	0.220828	0.220828	0.220828	0.220828	0.220828	0.220828	0.220828	0.220828	0.220828	0.220828	0.220828	0.220828	0.220828	0.220828	0.220828	0.220828	0.220828	0.220828	0.220828	0.220828	0.220828
0.324747	0.324747	0.324747	0.324747	0.324747	0.324747	0.324747	0.324747	0.324747	0.324747	0.324747	0.324747	0.324747	0.324747	0.324747	0.324747	0.324747	0.324747	0.324747	0.324747	0.324747	0.324747	0.324747	0.324747	0.324747	0.324747	0.324747	0.324747	0.324747	0.324747	0.324747	0.324747	0.324747	0.324747	0.324747	0.324747	0.324747	0.324747	0.324747	0.324747	0.324747	0.324747	0.324747	0.324747	0.324747	0.324747	0.324747	0.324747	0.324747	0.324747
0.194848	0.194848	0.194848	0.194848	0.194848	0.194848	0.194848	0.194848	0.194848	0.194848	0.194848	0.194848	0.194848	0.194848	0.194848	0.194848	0.194848	0.194848	0.194848	0.194848	0.194848	0.194848	0.194848	0.194848	0.194848	0.194848	0.194848	0.194848	0.194848	0.194848	0.194848	0.194848	0.194848	0.194848	0.194848	0.194848	0.194848	0.194848	0.194848	0.194848	0.194848	0.194848	0.194848	0.194848	0.194848	0.194848	0.194848	0.194848	0.194848	0.194848
0.233818	0.233818	0.233818	0.233818	0.233818	0.233818	0.233818	0.233818	0.233818	0.233818	0.233818	0.233818	0.233818	0.233818	0.233818	0.233818	0.233818	0.233818	0.233818	0.233818	0.233818	0.233818	0.233818	0.233818	0.233818	0.233818	0.233818	0.233818	0.233818	0.233818	0.233818	0.233818	0.233818	0.233818	0.233818	0.233818	0.233818	0.233818	0.233818	0.233818	0.233818	0.233818	0.233818	0.233818	0.233818	0.233818	0.233818	0.233818	0.233818	0.233818
0.311758	0.311758	0.311758	0.311758	0.311758	0.311758	0.311758	0.311758	0.311758	0.311758	0.311758	0.311758	0.311758	0.311758	0.311758	0.311758	0.311758	0.311758	0.311758	0.311758	0.311758	0.311758	0.311758	0.311758	0.311758	0.311758	0.311758	0.311758	0.311758	0.311758	0.311758	0.311758	0.311758	0.311758	0.311758	0.311758	0.311758	0.311758	0.311758	0.311758	0.311758	0.311758	0.311758	0.311758	0.311758	0.311758	0.311758	0.311758	0.311758	0.311758
0.350727	0.350727	0.350727	0.350727	0.350727	0.350727	0.350727	0.350727	0.350727	0.350727	0.350727	0.350727	0.350727	0.350727	0.350727	0.350727	0.350727	0.350727	0.350727	0.350727	0.350727	0.350727	0.350727	0.350727	0.350727	0.350727	0.350727	0.350727	0.350727	0.350727	0.350727	0.350727	0.350727	0.350727	0.350727	0.350727	0.350727	0.350727	0.350727	0.350727	0.350727	0.350727	0.350727	0.350727	0.350727	0.350727	0.350727	0.350727	0.350727	0.350727
0.402687	0.402687	0.402687	0.402687	0.402687	0.402687	0.402687	0.402687	0.402687	0.402687	0.402687	0.402687	0.402687	0.402687	0.402687	0.402687	0.402687	0.402687	0.402687	0.402687	0.402687	0.402687	0.402687	0.402687	0.402687	0.402687	0.402687	0.402687	0.402687	0.402687	0.402687	0.402687	0.402687	0.402687	0.402687	0.402687	0.402687	0.402687	0.402687	0.402687	0.402687	0.402687	0.402687	0.402687	0.402687	0.402687	0.402687	0.402687	0.402687	0.402687
0.376707	0.376707	0.376707	0.376707	0.376707	0.376707	0.376707	0.376707	0.376707	0.376707	0.376707	0.376707	0.376707	0.376707	0.376707	0.376707	0.376707	0.376707	0.376707	0.376707	0.376707	0.376707	0.376707	0.376707	0.376707	0.376707	0.376707	0.376707	0.376707	0.376707	0.376707	0.376707	0.376707	0.376707	0.376707	0.376707	0.376707	0.376707	0.376707	0.376707	0.376707	0.376707	0.376707	0.376707	0.376707	0.376707	0.376707	0.376707	0.376707	0.376707
0.454646	0.454646	0.454646	0.454646	0.454646	0.454646	0.454646	0.454646	0.454646	0.454646	0.454646	0.454646	0.454646	0.454646	0.454646	0.454646	0.454646	0.454646	0.454646	0.454646	0.454646	0.454646	0.454646	0.454646	0.454646	0.454646	0.454646	0.454646	0.454646	0.454646	0.454646	0.454646	0.454646	0.454646	0.454646	0.454646	0.454646	0.454646	0.454646	0.454646	0.454646	0.454646	0.454646	0.454646	0.454646	0.454646	0.454646	0.454646	0.454646	0.454646
0.363717	0.363717	0.363717	0.363717	0.363717	0.363717	0.363717	0.363717	0.363717	0.363717	0.363717	0.363717	0.363717	0.363717	0.363717	0.363717	0.363717	0.363717	0.363717	0.363717	0.363717	0.363717	0.363717	0.363717	0.363717	0.363717	0.363717	0.363717	0.363717	0.363717	0.363717	0.363717	0.363717	0.363717	0.363717	0.363717	0.363717	0.363717	0.363717	0.363717	0.363717	0.363717	0.363717	0.363717	0.363717	0.363717	0.363717	0.363717	0.363717	0.363717
0.285778	0.285778	0.285778	0.285778	0.285778	0.285778	0.285778	0.285778	0.285778	0.285778	0.285778	0.285778	0.285778	0.285778	0.285778	0.285778	0.285778	0.285778	0.285778	0.285778	0.285778	0.285778	0.285778	0.285778	0.285778	0.285778	0.285778	0.285778	0.285778	0.285778	0.285778	0.285778	0.285778	0.285778	0.285778	0.285778	0.285778	0.285778	0.285778	0.285778	0.285778	0.285778	0.285778	0.285778	0.285778	0.285778	0.285778	0.285778	0.285778	0.285778
0.220828	0.220828	0.220828	0.220828	0.220828	0.220828	0.220828	0.220828	0.220828	0.220828	0.220828	0.220828	0.220828	0.220828	0.220828	0.220828	0.220828	0.220828	0.220828	0.220828	0.220828	0.220828	0.220828	0.220828	0.220828	0.220828	0.220828	0.220828	0.220828	0.220828	0.220828	0.220828	0.220828	0.220828	0.220828	0.220828	0.220828	0.220828	0.220828	0.220828	0.220828	0.220828	0.220828	0.220828	0.220828	0.220828	0.220828	0.220828	0.220828	0.220828
0.467636	0.467636	0.467636	0.467636	0.467636	0.467636	0.467636	0.467636	0.467636	0.467636	0.467636	0.467636	0.467636	0.467636	0.467636	0.467636	0.467636	0.467636	0.467636	0.467636	0.467636	0.467636	0.467636	0.467636	0.467636	0.467636	0.467636	0.467636	0.467636	0.467636	0.467636	0.467636	0.467636	0.467636	0.467636	0.467636	0.467636	0.467636	0.467636	0.467636	0.467636	0.467636	0.467636	0.467636	0.467636	0.467636	0.467636	0.467636	0.467636	0.467636
0.532586	0.532586	0.532586	0.532586	0.532586	0.532586	0.532586	0.532586	0.532586	0.532586	0.532586	0.532586	0.532586	0.532586	0.532586	0.532586	0.532586	0.532586	0.532586	0.532586	0.532586	0.532586	0.532586	0.532586	0.532586	0.532586	0.532586	0.532586	0.532586	0.532586	0.532586	0.532586	0.532586	0.532586	0.532586	0.532586	0.532586	0.532586	0.532586	0.532586	0.532586	0.532586	0.532586	0.532586	0.532586	0.532586	0.532586	0.532586	0.532586	0.532586
0.571556	0.571556	0.571556	0.571556	0.571556	0.571556	0.571556	0.571556	0.571556	0.571556	0.571556	0.571556	0.571556	0.571556	0.571556	0.571556	0.571556	0.571556	0.571556	0.571556	0.571556	0.571556	0.571556	0.571556	0.571556	0.571556	0.571556	0.571556	0.571556	0.571556	0.571556	0.571556	0.571556	0.571556	0.571556	0.571556	0.571556	0.571556	0.571556	0.571556	0.571556	0.571556	0.571556	0.571556	0.571556	0.571556	0.571556	0.571556	0.571556	0.571556
0.506606	0.506606	0.506606	0.506606	0.506606	0.506606	0.506606	0.506606	0.506606	0.506606	0.506606	0.506606	0.506606	0.506606	0.506606	0.506606	0.506606	0.506606	0.506606	0.506606	0.506606	0.506606	0.506606	0.506606	0.506606	0.506606	0.506606	0.506606	0.506606	0.506606	0.506606	0.506606	0.506606	0.506606	0.506606	0.506606	0.506606	0.506606	0.506606	0.506606	0.506606	0.506606	0.506606	0.506606	0.506606	0.506606	0.506606	0.506606	0.506606	0.506606
0.285778	0.285778	0.285778	0.285778	0.285778	0.285778	0.285778	0.285778	0.285778	0.285778	0.285778	0.285778	0.285778	0.285778	0.285778	0.285778	0.285778	0.285778	0.285778	0.285778	0.285778	0.285778	0.285778	0.285778	0.285778	0.285778	0.285778	0.285778	0.285778	0.285778	0.285778	0.285778	0.285778	0.285778	0.285778	0.285778	0.285778	0.285778	0.285778	0.285778	0.285778	0.285778	0.285778	0.285778	0.285778	0.285778	0.285778	0.285778	0.285778	0.285778
0.324747	0.324747	0.324747	0.324747	0.324747	0.324747	0.324747	0.324747	0.324747	0.324747	0.324747	0.324747	0.324747	0.324747	0.324747	0.324747	0.324747	0.324747	0.324747	0.324747	0.324747	0.324747	0.324747	0.324747	0.324747	0.324747	0.324747	0.324747	0.324747	0.324747	0.324747	0.324747	0.324747	0.324747	0.324747	0.324747	0.324747	0.324747	0.324747	0.324747	0.324747	0.324747	0.324747	0.324747	0.324747	0.324747	0.324747	0.324747	0.324747	0.324747
0.285778	0.285778	0.285778	0.285778	0.285778	0.285778	0.285778	0.285778	0.285778	0.285778	0.285778	0.285778	0.285778	0.285778	0.285778	0.285778	0.285778	0.285778	0.285778	0.285778	0.285778	0.285778	0.285778	0.285778	0.285778	0.285778	0.285778	0.285778	0.285778	0.285778	0.285778	0.285778	0.285778	0.285778	0.285778	0.285778	0.285778	0.285778	0.285778	0.285778	0.285778	0.285778	0.285778	0.285778	0.285778	0.285778	0.285778	0.285778	0.285778	0.285778
0.428667	0.428667	0.428667	0.428667	0.428667	0.428667	0.428667	0.428667	0.428667	0.428667	0.428667	0.428667	0.428667	0.428667	0.428667	0.428667	0.428667	0.428667	0.428667	0.428667	0.428667	0.428667	0.428667	0.428667	0.428667	0.428667	0.428667	0.428667	0.428667	0.428667	0.428667	0.428667	0.428667	0.428667	0.428667	0.428667	0.428667	0.428667	0.428667	0.428667	0.428667	0.428667	0.428667	0.428667	0.428667	0.428667	0.428667	0.428667	0.428667	0.428667
0.467636	0.467636	0.467636	0.467636	0.467636	0.467636	0.467636	0.467636	0.467636	0.467636	0.467636	0.467636	0.467636	0.467636	0.467636	0.467636	0.467636	0.467636	0.467636	0.467636	0.467636	0.467636	0.467636	0.467636	0.467636	0.467636	0.467636	0.467636	0.467636	0.467636	0.467636	0.467636	0.467636	0.467636	0.467636	0.467636	0.467636	0.467636	0.467636	0.467636	0.467636	0.467636	0.467636	0.467636	0.467636	0.467636	0.467636	0.467636	0.467636	0.467636
0.363717	0.363717	0.363717	0.363717	0.363717	0.363717	0.363717	0.363717	0.363717	0.363717	0.363717	0.363717	0.363717	0.363717	0.363717	0.363717	0.363717	0.363717	0.363717	0.363717	0.363717	0.363717	0.363717	0.363717	0.363717	0.363717	0.363717	0.363717	0.363717	0.363717	0.363717	0.363717	0.363717	0.363717	0.363717	0.363717	0.363717	0.363717	0.363717	0.363717	0.363717	0.363717	0.363717	0.363717	0.363717	0.363717	0.363717	0.363717	0.363717	0.363717
0.428667	0.428667	0.428667	0.428667	0.428667	0.428667	0.428667	0.428667	0.428667	0.428667	0.428667	0.428667	0.428667	0.428667	0.428667	0.428667	0.428667	0.428667	0.428667	0.428667	0.428667	0.428667	0.428667	0.428667	0.428667	0.428667	0.428667	0.428667	0.428667	0.428667	0.428667	0.428667	0.428667	0.428667	0.428667	0.428667	0.428667	0.428667	0.428667	0.428667	0.428667	0.428667	0.428667	0.428667	0.428667	0.428667	0.428667	0.428667	0.428667	0.428667
0.363717	0.363717	0.363717	0.363717	0.363717	0.363717	0.363717	0.363717	0.363717	0.363717	0.363717	0.363717	0.363717	0.363717	0.363717	0.363717	0.363717	0.363717	0.363717	0.363717	0.363717	0.363717	0.363717	0.363717	0.363717	0.363717	0.363717	0.363717	0.363717	0.363717	0.363717	0.363717	0.363717	0.363717	0.363717	0.363717	0.363717	0.363717	0.363717	0.363717	0.363717	0.363717	0.363717	0.363717	0.363717	0.363717	0.363717	0.363717	0.363717	0.363717
0.311758	0.311758	0.311758	0.311758	0.311758	0.311758	0.311758	0.311758	0.311758	0.311758	0.311758	0.311758	0.311758	0.311758	0.311758	0.311758	0.311758	0.311758	0.311758	0.311758	0.311758	0.311758	0.311758	0.311758	0.311758	0.311758	0.311758	0.311758	0.311758	0.311758	0.311758	0.311758	0.311758	0.311758	0.311758	0.311758	0.311758	0.311758	0.311758	0.311758	0.311758	0.311758	0.311758	0.311758	0.311758	0.311758	0.311758	0.311758	0.311758	0.311758
0.233818	0.233818	0.233818	0.233818	0.233818	0.233818	0.233818	0.233818	0.233818	0.233818	0.233818	0.233818	0.233818	0.233818	0.233818	0.233818	0.233818	0.233818	0.233818	0.233818	0.233818	0.233818	0.233818	0.233818	0.233818	0.233818	0.233818	0.233818	0.233818	0.233818	0.233818	0.233818	0.233818	0.233818	0.233818	0.233818	0.233818	0.233818	0.233818	0.233818	0.233818	0.233818	0.233818	0.233818	0.233818	0.233818	0.233818	0.233818	0.233818	0.233818
0.324747	0.324747	0.324747	0.324747	0.324747	0.324747	0.324747	0.324747	0.324747	0.324747	0.324747	0.324747	0.324747	0.324747	0.324747	0.324747	0.324747	0.324747	0.324747	0.324747	0.324747	0.324747	0.324747	0.324747	0.324747	0.324747	0.324747	0.324747	0.324747	0.324747	0.324747	0.324747	0.324747	0.324747	0.324747	0.324747	0.324747	0.324747	0.324747	0.324747	0.324747	0.324747	0.324747	0.324747	0.324747	0.324747	0.324747	0.324747	0.324747	0.324747
0.103919	0.103919	0.103919	0.103919	0.103919	0.103919	0.103919	0.103919	0.103919	0.103919	0.103919	0.103919	0.103919	0.103919	0.103919	0.103919	0.103919	0.103919	0.103919	0.103919	0.103919	0.103919	0.103919	0.103919	0.103919	0.103919	0.103919	0.103919	0.103919	0.103919	0.103919	0.103919	0.103919	0.103919	0.103919	0.103919	0.103919	0.103919	0.103919	0.103919	0.103919	0.103919	0.103919	0.103919	0.103919	0.103919	0.103919	0.103919	0.103919	0.103919
0.389697	0.389697	0.389697	0.389697	0.389697	0.389697	0.389697	0.389697	0.389697	0.389697	0.389697	0.389697	0.389697	0.389697	0.389697	0.389697	0.389697	0.389697	0.389697	0.389697	0.389697	0.389697	0.389697	0.389697	0.389697	0.389697	0.389697	0.389697	0.389697	0.389697	0.389697	0.389697	0.389697	0.389697	0.389697	0.389697	0.389697	0.389697	0.389697	0.389697	0.389697	0.389697	0.389697	0.389697	0.389697	0.389697	0.389697	0.389697	0.389697	0.389697
0.415677	0.415677	0.415677	0.415677	0.415677	0.415677	0.415677	0.415677	0.415677	0.415677	0.415677	0.415677	0.415677	0.415677	0.415677	0.415677	0.415677	0.415677	0.415677	0.415677	0.415677	0.415677	0.415677	0.415677	0.415677	0.415677	0.415677	0.415677	0.415677	0.415677	0.415677	0.415677	0.415677	0.415677	0.415677	0.415677	0.415677	0.415677	0.415677	0.415677	0.415677	0.415677	0.415677	0.415677	0.415677	0.415677	0.415677	0.415677	0.415677	0.415677
0.558566	0.558566	0.558566	0.558566	0.558566	0.558566	0.558566	0.558566	0.558566	0.558566	0.558566	0.558566	0.558566	0.558566	0.558566	0.558566	0.558566	0.558566	0.558566	0.558566	0.558566	0.558566	0.558566	0.558566	0.558566	0.558566	0.558566	0.558566	0.558566	0.558566	0.558566	0.558566	0.558566	0.558566	0.558566	0.558566	0.558566	0.558566	0.558566	0.558566	0.558566	0.558566	0.558566	0.558566	0.558566	0.558566	0.558566	0.558566	0.558566	0.558566
0.142889	0.142889	0.142889	0.142889	0.142889	0.142889	0.142889	0.142889	0.142889	0.142889	0.142889	0.142889	0.142889	0.142889	0.142889	0.142889	0.142889	0.142889	0.142889	0.142889	0.142889	0.142889	0.142889	0.142889	0.142889	0.142889	0.142889	0.142889	0.142889	0.142889	0.142889	0.142889	0.142889	0.142889	0.142889	0.142889	0.142889	0.142889	0.142889	0.142889	0.142889	0.142889	0.142889	0.142889	0.142889	0.142889	0.142889	0.142889	0.142889	0.142889
0.454646	0.454646	0.454646	0.454646	0.454646	0.454646	0.454646	0.454646	0.454646	0.454646	0.454646	0.454646	0.454646	0.454646	0.454646	0.454646	0.454646	0.454646	0.454646	0.454646	0.454646	0.454646	0.454646	0.454646	0.454646	0.454646	0.454646	0.454646	0.454646	0.454646	0.454646	0.454646	0.454646	0.454646	0.454646	0.454646	0.454646	0.454646	0.454646	0.454646	0.454646	0.454646	0.454646	0.454646	0.454646	0.454646	0.454646	0.454646	0.454646	0.454646
0.272788	0.272788	0.272788	0.272788	0.272788	0.272788	0.272788	0.272788	0.272788	0.272788	0.272788	0.272788	0.272788	0.272788	0.272788	0.272788	0.272788	0.272788	0.272788	0.272788	0.272788	0.272788	0.272788	0.272788	0.272788	0.272788	0.272788	0.272788	0.272788	0.272788	0.272788	0.272788	0.272788	0.272788	0.272788	0.272788	0.272788	0.272788	0.272788	0.272788	0.272788	0.272788	0.272788	0.272788	0.272788	0.272788	0.272788	0.272788	0.272788	0.272788
0.168869	0.168869	0.168869	0.168869	0.168869	0.168869	0.168869	0.168869	0.168869	0.168869	0.168869	0.168869	0.168869	0.168869	0.168869	0.168869	0.168869	0.168869	0.168869	0.168869	0.168869	0.168869	0.168869	0.168869	0.168869	0.168869	0.168869	0.168869	0.168869	0.168869	0.168869	0.168869	0.168869	0.168869	0.168869	0.168869	0.168869	0.168869	0.168869	0.168869	0.168869	0.168869	0.168869	0.168869	0.168869	0.168869	0.168869	0.168869	0.168869	0.168869
0.311758	0.311758	0.311758	0.311758	0.311758	0.311758	0.311758	0.311758	0.311758	0.311758	0.311758	0.311758	0.311758	0.311758	0.311758	0.311758	0.311758	0.311758	0.311758	0.311758	0.311758	0.311758	0.311758	0.311758	0.311758	0.311758	0.311758	0.311758	0.311758	0.311758	0.311758	0.311758	0.311758	0.311758	0.311758	0.311758	0.311758	0.311758	0.311758	0.311758	0.311758	0.311758	0.311758	0.311758	0.311758	0.311758	0.311758	0.311758	0.311758	0.311758
0.363717	0.363717	0.363717	0.363717	0.363717	0.363717	0.363717	0.363717	0.363717	0.363717	0.363717	0.363717	0.363717	0.363717	0.363717	0.363717	0.363717	0.363717	0.363717	0.363717	0.363717	0.363717	0.363717	0.363717	0.363717	0.363717	0.363717	0.363717	0.363717	0.363717	0.363717	0.363717	0.363717	0.363717	0.363717	0.363717	0.363717	0.363717	0.363717	0.363717	0.363717	0.363717	0.363717	0.363717	0.363717	0.363717	0.363717	0.363717	0.363717	0.363717
0.454646	0.454646	0.454646	0.454646	0.454646	0.454646	0.454646	0.454646	0.454646	0.454646	0.454646	0.454646	0.454646	0.454646	0.454646	0.454646	0.454646	0.454646	0.454646	0.454646	0.454646	0.454646	0.454646	0.454646	0.454646	0.454646	0.454646	0.454646	0.454646	0.454646	0.454646	0.454646	0.454646	0.454646	0.454646	0.454646	0.454646	0.454646	0.454646	0.454646	0.454646	0.454646	0.454646	0.454646	0.454646	0.454646	0.454646	0.454646	0.454646	0.454646
0.324747	0.324747	0.324747	0.324747	0.324747	0.324747	0.324747	0.324747	0.324747	0.324747	0.324747	0.324747	0.324747	0.324747	0.324747	0.324747	0.324747	0.324747	0.324747	0.324747	0.324747	0.324747	0.324747	0.324747	0.324747	0.324747	0.324747	0.324747	0.324747	0.324747	0.324747	0.324747	0.324747	0.324747	0.324747	0.324747	0.324747	0.324747	0.324747	0.324747	0.324747	0.324747	0.324747	0.324747	0.324747	0.324747	0.324747	0.324747	0.324747	0.324747
0.220828	0.220828	0.220828	0.220828	0.220828	0.220828	0.220828	0.220828	0.220828	0.220828	0.220828	0.220828	0.220828	0.220828	0.220828	0.220828	0.220828	0.220828	0.220828	0.220828	0.220828	0.220828	0.220828	0.220828	0.220828	0.220828	0.220828	0.220828	0.220828	0.220828	0.220828	0.220828	0.220828	0.220828	0.220828	0.220828	0.220828	0.220828	0.220828	0.220828	0.220828	0.220828	0.220828	0.220828	0.220828	0.220828	0.220828	0.220828	0.220828	0.220828
0.129899	0.129899	0.129899	0.129899	0.129899	0.129899	0.129899	0.129899	0.129899	0.129899	0.129899	0.129899	0.129899	0.129899	0.129899	0.129899	0.129899	0.129899	0.129899	0.129899	0.129899	0.129899	0.129899	0.129899	0.129899	0.129899	0.129899	0.129899	0.129899	0.129899	0.129899	0.129899	0.129899	0.129899	0.129899	0.129899	0.129899	0.129899	0.129899	0.129899	0.129899	0.129899	0.129899	0.129899	0.129899	0.129899	0.129899	0.129899	0.129899	0.129899
0.103919	0.103919	0.103919	0.103919	0.103919	0.103919	0.103919	0.103919	0.103919	0.103919	0.103919	0.103919	0.103919	0.103919	0.103919	0.103919	0.103919	0.103919	0.103919	0.103919	0.103919	0.103919	0.103919	0.103919	0.103919	0.103919	0.103919	0.103919	0.103919	0.103919	0.103919	0.103919	0.103919	0.103919	0.103919	0.103919	0.103919	0.103919	0.103919	0.103919	0.103919	0.103919	0.103919	0.103919	0.103919	0.103919	0.103919	0.103919	0.103919	0.103919
[truncated: 1 more rows]
[truncated: 832 more columns]

## Sheet: 1cell acorr - Time lag (ms)
55
110
165
220
275
330
385
440
495
550
605
660
715
770
825
880
935
990
1045
1100
1155
1210
1265
1320
1375
1430
1485
1540
1595
1650
[truncated: 113 more rows]

## Sheet: 1cell acorr - Wavemodes
5	6	7	8	9	10	11	12

[truncated: 11 more sheets: 1cell acorr - Freq (per nm), 1cell acorr - Amp (nm^3), 1cell acorr - Fit Pre (nm^3), 1cell acorr - Fit Rate (per ms), All acorr - Freq (per um), All acorr - Med amp (nm^3), All acorr - SE amp (nm^3), All acorr - SD amp (nm^3), All acorr - Med rate (per ms), All acorr - SE rate (per ms, All acorr - SD rate (per ms)]
