# Supplementary material for: Leading edge maintenance in migrating cells is an emergent property of branched actin network growth
Source: eLife. 2022 Mar 11;11:e74389. doi: 10.7554/eLife.74389 (PMC9033267; doi:10.7554/eLife.74389)
Supplement: Figure 1—source data 1. — See Readme for a description of the contents, and the locations of the corresponding plots in the figure. [file elife-74389-fig1-data1.zip › Readme - Figure 1.txt]

�
* Figure 1 - Source Data 1.xlsx
1. X-Pos for all (um)
* The x-positions in microns corresponding to the horizontal dimension in Phase_Image_1st_Frame, LEPos_Y-positions (um), and Velocity (um per s)
* Used in: Fig. 1a-c
2. Y-Pos for image (um)
* The y-positions in microns corresponding to the vertical dimension in Phase_Image_1st_Frame
* Used in: Fig. 1a-c
3. Phase_Image_1st_Frame
* The phase image corresponding to the first frame in the example video
* Horizontal dimension: X-Pos for all (um)
* Vertical dimension: Y-Pos for image (um)
* Used in: Fig. 1a
4. Time for LEPos_Curv (s)
* The time points in seconds corresponding to the vertical dimension in LEPos_Y-positions (um) and Curvature (per um)
* Used in: Fig. 1a-b
5. Time for Vel (s)
* The time points in seconds corresponding to the vertical dimension in Velocity (um per s)
* Used in: Fig. 1c
6. LEPos_Y-positions (um) 
* The raw best fit leading edge positions
* Horizontal dimension: X-Pos for all (um)
* Vertical dimension: Time for LEPos_Curv (s)
* Used in: Fig. 1a-c
7. Curvature (1 per um) 
* Best fit curvature
* Horizontal dimension: X-Pos for all (um)
* Vertical dimension: Time for LEPos_Curv (s)
* Used in: Fig. 1b
8. Velocity (um per s) 
* Calculated leading edge velocity
* Horizontal dimension: X-Pos for all (um)
* Vertical dimension: Time for Vel (s)
* Used in: Fig. 1b
9. 1cell acorr - Time lag (ms)
* The time points in seconds corresponding to the vertical dimension in 1cell acorr - Amp (nm^3)
* Used in: Fig. 1e-f
10. 1cell acorr - Wavemodes
* The unitless wavenumber corresponding to the horizontal dimension in 1cell acorr - Amp (nm^3)
* Used in: Fig. 1e-f
11. 1cell acorr - Freq (per nm)
* The spatial frequency in inverse nm corresponding to the horizontal dimension in 1cell acorr - Amp (nm^3), 1cell acorr - Fit Pre (nm^3), and 1cell acorr - Fit Rate (per ms)
* Used in: Fig. 1e-f
12. 1cell acorr - Amp (per nm^3)
* The spatial frequency in inverse nm corresponding to the horizontal dimension in 1cell acorr - Amp (nm^3)
* Horizontal dimension: 1cell acorr - Wavemodes OR 1cell acorr - Freq (per nm)
* Vertical dimension: 1cell acorr - Time lag (ms)
* Used in: Fig. 1e-f
13. 1cell acorr - Amp (nm^3)
* The spatial frequency in inverse nm corresponding to the horizontal dimension in 1cell acorr - Amp (nm^3)
* Horizontal dimension: 1cell acorr - Wavemodes OR 1cell acorr - Freq (per nm)
* Vertical dimension: 1cell acorr - Time lag (ms)
* Used in: Fig. 1e-f
14. 1cell acorr - Fit Pre (nm^3)
* The prefactor resulting from the exponential decay fitting
* Horizontal dimension: 1cell acorr - Wavemodes OR 1cell acorr - Freq (per nm)
* Used in: Fig. 1f
15. 1cell acorr - Fit Rate (per ms)
* The exponential decay rate resulting from the exponential decay fitting
* Horizontal dimension: 1cell acorr - Wavemodes OR 1cell acorr - Freq (per nm)
* Used in: Fig. 1f
16. All acorr - Freq (per um)
* The binned spatial frequencies in inverse microns used to calculate summary statistics for the fitted amplitude and decay rates
* Used in: Fig. 1g-h
17. All acorr - Med amp (nm^3)
* The median fitted amplitude across all cells for the corresponding binned spatial frequencies in All acorr - Freq (per nm)
* Used in: Fig. 1g
18. All acorr - SE amp (nm^3)
* The standard error of the fitted amplitude across all cells for the corresponding binned spatial frequencies in All acorr - Freq (per nm)
* Used in: Fig. 1g
19. All acorr - SD amp (nm^3)
* The standard deviation of the fitted amplitude across all cells for the corresponding binned spatial frequencies in All acorr - Freq (per nm)
* Used in: Fig. g
20. All acorr - Med rate (per ms)
* The median fitted decay rate across all cells for the corresponding binned spatial frequencies in All acorr - Freq (per nm)
* Used in: Fig. 1h
21. All acorr - SE rate (per ms)
* The standard error of the fitted decay rate across all cells for the corresponding binned spatial frequencies in All acorr - Freq (per nm)
* Used in: Fig. 1h
22. All acorr - SD amp (per ms)
* The standard deviation of the fitted decay rate across all cells for the corresponding binned spatial frequencies in All acorr - Freq (per nm)
* Used in: Fig. 1h
�
