# Supplementary material for: Leading edge maintenance in migrating cells is an emergent property of branched actin network growth
Source: eLife. 2022 Mar 11;11:e74389. doi: 10.7554/eLife.74389 (PMC9033267; doi:10.7554/eLife.74389)
Supplement: Figure 2—source data 1. — See Readme for a description of the contents, and the locations of the corresponding plots in the figure. [file elife-74389-fig2-data1.zip › Readme - Figure 2.txt]

 
 
* Figure 2-Source Data 1.xlsx 
1. One sim - Time(s) - [X] AND One sim - Mean/SD [X]
* The mean and standard deviation of [X] at each time point corresponding to One sim - Time(s) - [X]
* Used in: 
* [X] = "fil density" Fig. 2d
* [X] = "fil length" Fig. 2e
* [X] = "fil angle" Fig. 2f
* [X] = "mem vel" Fig. 2g
* [X] = "mem pos" Fig. 2h
2. 1cell acorr - Time lag (ms)
* The time points in seconds corresponding to the vertical dimension in 1cell acorr - Amp (nm^3)
* Used in:  Fig. 2i-j
3. 1cell acorr - Wavemodes
* The unitless wavenumber corresponding to the horizontal dimension in 1cell acorr - Amp (nm^3)
* Used in: Fig. 2i-j
4. 1cell acorr - Freq (per nm)
* The spatial frequency in inverse nm corresponding to the horizontal dimension in 1cell acorr - Amp (nm^3), 1cell acorr - Fit Pre (nm^3), and 1cell acorr - Fit Rate (per ms)
* Used in: Fig. 2i-j
5. 1cell acorr - Amp (per nm^3)
* The spatial frequency in inverse nm corresponding to the horizontal dimension in 1cell acorr - Amp (nm^3)
* Horizontal dimension: 1cell acorr - Wavemodes OR 1cell acorr - Freq (per nm)
* Vertical dimension: 1cell acorr - Time lag (ms)
* Used in: Fig. 2i-j
6. 1cell acorr - Amp (nm^3)
* The spatial frequency in inverse nm corresponding to the horizontal dimension in 1cell acorr - Amp (nm^3)
* Horizontal dimension: 1cell acorr - Wavemodes OR 1cell acorr - Freq (per nm)
* Vertical dimension: 1cell acorr - Time lag (ms)
* Used in: Fig. 2i-j
7. 1cell acorr - Fit Pre (nm^3)
* The prefactor resulting from the exponential decay fitting
* Horizontal dimension: 1cell acorr - Wavemodes OR 1cell acorr - Freq (per nm)
* Used in: Fig. 2j
8. 1cell acorr - Fit Rate (per ms)
* The exponential decay rate resulting from the exponential decay fitting
* Horizontal dimension: 1cell acorr - Wavemodes OR 1cell acorr - Freq (per nm)
* Used in: Fig. 2j
9. All acorr - Freq (per um)
* The binned spatial frequencies in inverse microns used to calculate summary statistics for the fitted amplitude and decay rates
* Used in: Fig. 2k-l
10. All acorr - Med/SE/SD amp (nm^3)
* The median/standard error/standard deviationfitted amplitude across all cells for the corresponding binned spatial frequencies in All acorr - Freq (per nm)
* Used in: Fig. 2k
11. All acorr - Med/SE/SD rate (per ms)
* The median/standard error/standard deviation of the fitted decay rate across all cells for the corresponding binned spatial frequencies in All acorr - Freq (per nm)
* Used in: Fig. 2l
 
 
 
 
