# Supplementary material for: Leading edge maintenance in migrating cells is an emergent property of branched actin network growth
Source: eLife. 2022 Mar 11;11:e74389. doi: 10.7554/eLife.74389 (PMC9033267; doi:10.7554/eLife.74389)
Supplement: Figure 3—source data 1. — See Readme for a description of the contents, and the locations of the corresponding plots in the figure. [file elife-74389-fig3-data1.zip › Readme - Figure 3.txt]

�
* Figure 3-Source Data 1_ExpData.xlsx  / Figure 3-Source Data 2_SimData.xlsx
1. All acorr - Freq (per um)
* The binned spatial frequencies in inverse microns used to calculate summary statistics for the fitted amplitude and decay rates
* Used in:
* _SimData: Fig. 3a-b
* _ExpData: Fig. 3c-d
2. All acorr - Med/SE/SD amp (nm^3)
* The median/standard error/standard deviation of the fitted amplitude across all cells for the corresponding binned spatial frequencies in All acorr - Freq (per nm)
* Used in: 
* _SimData: Fig. 3a
* _ExpData: Fig. 3c
3. All acorr - Med/SE/SD rate (per ms)
* The median/standard error/standard deviation of the fitted decay rate across all cells for the corresponding binned spatial frequencies in All acorr - Freq (per nm)
* Used in:
* _SimData: Fig. 3b
* _ExpData: Fig. 3d
�
