# Supplementary material for: Leading edge maintenance in migrating cells is an emergent property of branched actin network growth
Source: eLife. 2022 Mar 11;11:e74389. doi: 10.7554/eLife.74389 (PMC9033267; doi:10.7554/eLife.74389)
Supplement: Figure 4—source data 1. — See Readme for a description of the contents, and the locations of the corresponding plots in the figure. [file elife-74389-fig4-data1.zip › Readme - Figure 4.txt]

 
* Figure 4-Source Data 1_MembDecoupleData.xlsx  
1. One sim - Time(s) - [X] AND One sim - Mean/SD [X]
* The mean and standard deviation of [X] at each time point corresponding to One sim - Time(s) - [X]
* Used in: 
* [X] = "fil density" Fig. 4a
* [X] = "fil length" Fig. 4b
* [X] = "fil angle" Fig. 4c
* [X] = "mem vel" Fig. 4d
* [X] = "mem pos" Fig. 4e
 
* Figure 4-Source Data 2_SpreadRemovalData.xlsx 
1. One sim - Time(s) - [X] AND One sim - Mean/SD [X]
* The mean and standard deviation of [X] at each time point corresponding to One sim - Time(s) - [X]
* Used in: 
* [X] = "fil density" Fig. 4f
* [X] = "mem pos" Fig. 4i
2. Time to collapse (s)
* The time in seconds taken for each simulation to exhibit filament network collapse 
* Used in: Fig. 4h
 
