# Supplementary material for: Leading edge maintenance in migrating cells is an emergent property of branched actin network growth
Source: eLife. 2022 Mar 11;11:e74389. doi: 10.7554/eLife.74389 (PMC9033267; doi:10.7554/eLife.74389)
Supplement: Figure 5—source data 1. — See Readme for a description of the contents, and the locations of the corresponding plots in the figure. [file elife-74389-fig5-data1.zip]

Archive with 5 entries (5 files):
- Figure 5-Source Data 1_ActinNetworkProps.xlsx
- Figure 5-Source Data 2_BranchVar0.xlsx
- Figure 5-Source Data 3_BranchVar2.xlsx
- Figure 5-Source Data 4_BranchVar10.xlsx
- Readme - Figure 5.txt
