# Supplementary material for: Leading edge maintenance in migrating cells is an emergent property of branched actin network growth
Source: eLife. 2022 Mar 11;11:e74389. doi: 10.7554/eLife.74389 (PMC9033267; doi:10.7554/eLife.74389)
Supplement: Figure 5—source data 1. — See Readme for a description of the contents, and the locations of the corresponding plots in the figure. [file elife-74389-fig5-data1.zip › Figure 5-Source Data 1_ActinNetworkProps.xlsx]

## Sheet: One sim - Condition name
Branch angle deviation = 0 degrees	Branch angle deviation = 3 degrees	Branch angle deviation = 10 degrees

## Sheet: Time course - Time - Fil angle
8.65309e-05
0.1362
0.272313
0.408426
0.544539
0.680652
0.816765
0.952878
1.08899
1.2251
1.36122
1.49733
1.63344
1.76956
1.90567
2.04178
2.1779
2.31401
2.45012
2.58623
2.72235
2.85846
2.99457
3.13069
3.2668
3.40291
3.53903
3.67514
3.81125
3.94736
4.08348
4.21959
4.3557
4.49182
4.62793
4.76404
4.90016
5.03627
5.17238
5.30849
5.44461
5.58072
5.71683
5.85295
5.98906
6.12517
6.26129
6.3974
6.53351
6.66963
6.80574
6.94185
7.07796
7.21408
7.35019
7.4863
7.62242
7.75853
7.89464
8.03076
8.16687
8.30298
8.43909
8.57521
8.71132
8.84743
8.98355
9.11966
9.25577
9.39189
9.528
9.66411
9.80022
9.93634
10.0725
10.2086
10.3447
10.4808
10.6169
10.753
10.8891
11.0252
11.1614
11.2975
11.4336
11.5697
11.7058
11.8419
11.978
12.1141
12.2503
12.3864
12.5225
12.6586
12.7947
12.9308
13.0669
13.2031
13.3392
13.4753
13.6114
13.7475
13.8836
14.0197
14.1558
14.292
14.4281
14.5642
14.7003
14.8364
14.9725
15.1086
15.2447
15.3809
15.517
15.6531
15.7892
15.9253
16.0614
16.1975
16.3337
16.4698
16.6059
16.742
16.8781
17.0142
17.1503
17.2864
17.4226
17.5587
17.6948
17.8309
17.967
18.1031
18.2392
18.3753
18.5115
18.6476
18.7837
18.9198
19.0559
19.192
19.3281
19.4643
19.6004
19.7365
19.8726
20.0087
20.1448
20.2809
20.417
20.5532
20.6893
20.8254
20.9615
21.0976
21.2337
21.3698
21.5059
21.6421
21.7782
21.9143
22.0504
22.1865
22.3226
22.4587
22.5948
22.731
22.8671
23.0032
23.1393
23.2754
23.4115
23.5476
23.6838
23.8199
23.956
24.0921
24.2282
24.3643
24.5004
24.6365
24.7727
24.9088
25.0449
25.181
25.3171
25.4532
25.5893
25.7254
25.8616
25.9977
26.1338
26.2699
26.406
26.5421
26.6782
26.8144
26.9505
27.0866
27.2227
27.3588
27.4949
27.631
27.7671
27.9033
28.0394
28.1755
28.3116
28.4477
28.5838
28.7199
28.856
28.9922
29.1283
29.2644
29.4005
29.5366
29.6727
29.8088
29.945
30.0811
30.2172
30.3533
30.4894
30.6255
30.7616
30.8977
31.0339
31.17
31.3061
31.4422
31.5783
31.7144
31.8505
31.9866
32.1228
32.2589
32.395
32.5311
32.6672
32.8033
32.9394
33.0756
33.2117
33.3478
33.4839
33.62
33.7561
33.8922
34.0283
34.1645
34.3006
34.4367
34.5728
34.7089
34.845
34.9811
35.1172
35.2534
35.3895
35.5256
35.6617
35.7978
35.9339
36.07
36.2062
36.3423
36.4784
36.6145
36.7506
36.8867
37.0228
37.1589
37.2951
37.4312
37.5673
37.7034
37.8395
37.9756
38.1117
38.2478
38.384
38.5201
38.6562
38.7923
38.9284
39.0645
39.2006
39.3368
39.4729
39.609
39.7451
39.8812
40.0173
40.1534
40.2895
40.4257
40.5618
40.6979
40.834
40.9701
41.1062
41.2423
41.3784
41.5146
41.6507
41.7868
41.9229
42.059
42.1951
42.3312
42.4674
42.6035
42.7396
42.8757
43.0118
43.1479
43.284
43.4201
43.5563
43.6924
43.8285
43.9646
44.1007
44.2368
44.3729
44.509
44.6452
44.7813
44.9174
45.0535
45.1896
45.3257
45.4618
45.598
45.7341
45.8702
46.0063
46.1424
46.2785
46.4146
46.5507
46.6869
46.823
46.9591
47.0952
47.2313
47.3674
47.5035
47.6396
47.7758
47.9119
48.048
48.1841
48.3202
48.4563
48.5924
48.7286
48.8647
49.0008
49.1369
49.273
49.4091
49.5452
49.6813
49.8175
49.9536
50.0897
50.2258
50.3619
50.498
50.6341
50.7702
50.9064
51.0425
51.1786
51.3147
51.4508
51.5869
51.723
51.8592
51.9953
52.1314
52.2675
52.4036
52.5397
52.6758
52.8119
52.9481
53.0842
53.2203
53.3564
53.4925
53.6286
53.7647
53.9008
54.037
54.1731
54.3092
54.4453
54.5814
54.7175
54.8536
54.9898
55.1259
55.262
55.3981
55.5342
55.6703
55.8064
55.9425
56.0787
56.2148
56.3509
56.487
56.6231
56.7592
56.8953
57.0314
57.1676
57.3037
57.4398
57.5759
57.712
57.8481
57.9842
58.1204
58.2565
58.3926
58.5287
58.6648
58.8009
58.937
59.0731
59.2093
59.3454
59.4815
59.6176
59.7537
59.8898
60.0259
60.162
60.2982
60.4343
60.5704
60.7065
60.8426
60.9787
61.1148
61.251
61.3871
61.5232
61.6593
61.7954
61.9315
62.0676
62.2037
62.3399
62.476
62.6121
62.7482
62.8843
63.0204
63.1565
63.2926
63.4288
63.5649
63.701
63.8371
63.9732
64.1093
64.2454
64.3816
64.5177
64.6538
64.7899
64.926
65.0621
65.1982
65.3343
65.4705
65.6066
65.7427
65.8788
66.0149
66.151
66.2871
66.4232
66.5594
66.6955
66.8316
66.9677
67.1038
67.2399
67.376
67.5122
67.6483
67.7844
67.9205
68.0566
68.1927
68.3288
68.4649
68.6011
68.7372
68.8733
69.0094
69.1455
69.2816
69.4177
69.5538
69.69
69.8261
69.9622
70.0983
70.2344
70.3705
70.5066
70.6427
70.7789
70.915
71.0511
71.1872
71.3233
71.4594
71.5955
71.7317
71.8678
72.0039
72.14
72.2761
72.4122
72.5483
72.6844
72.8206
72.9567
73.0928
73.2289
73.365
73.5011
73.6372
73.7733
73.9095
74.0456
74.1817
74.3178
74.4539
74.59
74.7261
74.8623
74.9984
75.1345
75.2706
75.4067
75.5428
75.6789
75.815
75.9512
76.0873
76.2234
76.3595
76.4956
76.6317
76.7678
76.9039
77.0401
77.1762
77.3123
77.4484
77.5845
77.7206
77.8567
77.9929
78.129
78.2651
78.4012
78.5373
78.6734
78.8095
78.9456
79.0818
79.2179
79.354
79.4901
79.6262
79.7623
79.8984
80.0345
80.1707
80.3068
80.4429
80.579
80.7151
80.8512
80.9873
81.1235
81.2596
81.3957
81.5318
81.6679
81.804
81.9401
82.0762
82.2124
82.3485
82.4846
82.6207
82.7568
82.8929
83.029
83.1651
83.3013
83.4374
83.5735
83.7096
83.8457
83.9818
84.1179
84.2541
84.3902
84.5263
84.6624
84.7985
84.9346
85.0707
85.2068
85.343
85.4791
85.6152
85.7513
85.8874
86.0235
86.1596
86.2957
86.4319
86.568
86.7041
86.8402
86.9763
87.1124
87.2485
87.3847
87.5208
87.6569
87.793
87.9291
88.0652
88.2013
88.3374
88.4736
88.6097
88.7458
88.8819
89.018
89.1541
89.2902
89.4263
89.5625
89.6986
89.8347
89.9708
90.1069
90.243
90.3791
90.5153
90.6514
90.7875
90.9236
91.0597
91.1958
91.3319
91.468
91.6042
91.7403
91.8764
92.0125
92.1486
92.2847
92.4208
92.5569
92.6931
92.8292
92.9653
93.1014
93.2375
93.3736
93.5097
93.6459
93.782
93.9181
94.0542
94.1903
94.3264
94.4625
94.5986
94.7348
94.8709
95.007
95.1431
95.2792
95.4153
95.5514
95.6875
95.8237
95.9598
96.0959
96.232
96.3681
96.5042
96.6403
96.7765
96.9126
97.0487
97.1848
97.3209
97.457
97.5931
97.7292
97.8654
98.0015
98.1376
98.2737
98.4098
98.5459
98.682
98.8181
98.9543
99.0904
99.2265
99.3626
99.4987
99.6348
99.7709
99.9071

## Sheet: Time course - Mean fil angle
58.9826	68.5159	55.6142
59.2426	69.1824	55.7762
59.7302	58.5364	70.1731
59.6942	56.0676	70.555
58.5508	58.3513	52.5545
51.6536	55.8126	52.5154
51.3803	55.6297	51.9687
48.8986	55.2674	51.5543
48.2274	48.3948	50.9533
47.9391	48.0495	50.5216
48.9131	47.5566	44.5166
48.2274	47.083	44.3835
47.9274	46.5585	44.1054
41.1925	39.9669	43.6784
40.941	42.3695	42.5233
40.826	38.0205	44.985
40.5339	37.9398	39.828
40.1899	41.3629	39.5487
39.0727	41.2449	39.4812
38.9831	40.8197	43.6249
38.9831	40.4471	43.2669
38.9831	40.0533	43.1459
38.8979	39.4284	42.0191
38.426	37.9408	41.7655
37.7511	37.7165	41.5321
37.6616	37.6196	40.1702
37.487	37.257	39.9666
37.487	37.2552	39.9313
37.487	37.9158	39.9552
37.487	37.8857	39.0802
38.9831	38.1695	38.9735
38.7928	38.0647	38.8232
38.426	37.9402	39.6664
38.0564	37.7352	39.7006
37.6616	37.605	39.9564
37.4109	37.367	40.0048
37.2988	37.3664	40.3852
37.2988	37.1078	40.3854
37.2988	36.9522	42.7261
37.2988	36.9874	42.6866
37.2269	36.8824	42.862
37.2269	37.0027	40.3828
36.8318	37.2289	40.396
37.2269	37.3736	42.3
37.2269	37.2939	42.2509
37.2269	37.0819	42.1344
37.2269	37.0257	41.7773
36.8318	37.0104	39.4067
36.8318	36.7668	40.7866
36.8318	36.9367	40.6848
36.8318	36.8364	40.9411
36.8318	36.7006	41.2863
36.77	36.5909	41.7647
35.9518	36.6485	42.1868
35.9518	36.5902	42.2539
35.9518	36.5129	42.3247
35.2385	36.5067	46.2972
35.9518	36.5177	46.3478
35.9518	36.5702	40.3381
35.9518	36.5978	40.1619
35.9518	36.6484	44.0042
36.5636	36.7113	41.869
35.9518	36.7268	41.6043
35.2385	36.6323	41.4918
35.2385	36.4287	41.4399
35.2385	36.3882	41.4866
35.2385	36.3035	41.1784
35.2385	36.3228	40.9673
35.2385	36.3549	40.7522
35.2385	36.5375	42.9932
35.2385	36.6175	42.9818
35.2385	36.5982	38.891
35.2385	36.5955	38.8695
35.2385	36.5674	38.9282
35.2385	36.5704	38.9282
35.2385	36.5376	38.8833
35.2385	36.4644	38.8871
35.2385	36.46	39.0482
35.2385	36.4159	39.502
35.2385	36.3855	39.4093
35.2385	36.3034	39.4174
35.2385	36.265	41.4661
35.2385	36.2709	41.6821
35.2385	36.2266	39.6581
35.2385	36.2423	39.4232
35.2385	36.2344	38.4858
35.2385	36.2316	38.4558
35.2385	36.1839	39.4254
35.2385	36.2187	39.403
35.2385	36.4897	39.6078
35.2385	36.6268	44.047
35.2385	36.7242	39.2821
35.2385	36.7413	40.6822
35.2385	36.7134	38.3138
35.2385	36.7804	38.4262
35.2385	36.7865	43.1861
35.2385	36.751	43.0187
35.1001	36.6583	40.0156
35.1001	36.5154	46.0921
35.1001	36.4381	46.2324
35.1001	36.5018	46.2574
35.1001	36.5468	46.2788
35.2385	36.35	38.7764
35.2385	36.3364	38.7358
35.2385	36.4559	38.8496
35.2385	36.6459	38.7665
35.2385	36.608	38.214
35.2385	36.5169	38.0569
35.2385	36.5225	38.0214
35.2385	36.5767	37.7851
35.1001	36.5286	37.8122
35.1001	36.4482	42.8475
35.1001	36.4234	39.1836
35.1001	36.3737	39.1858
35.1001	36.3786	39.4005
35.1001	36.3769	40.5416
35.1001	36.4293	40.7325
35.1001	36.4108	40.9349
35.1001	36.4274	41.2409
35.1001	36.4979	41.7497
35.1001	36.6016	43.0158
35.1001	36.5369	43.0489
35.1001	36.2789	41.6822
35.1001	36.0957	41.4607
35.1001	36.1207	41.3317
35.1001	36.2471	40.3847
35.1001	36.4152	40.6527
35.1001	36.3888	43.2696
35.1001	36.3365	43.2159
35.1001	36.3365	45.8125
35.1001	36.3691	45.6413
35.1001	36.3796	42.9243
35.1001	36.3552	42.949
35.1001	36.3146	42.8682
35.1001	36.3134	43.7572
35.1001	36.2248	43.6141
35.1001	36.1221	41.6254
35.1001	36.0679	45.6988
35.1001	36.1761	45.669
35.1001	36.218	43.4189
35.1001	36.2694	41.4517
35.1001	36.129	41.4339
35.1001	36.2583	41.7555
35.1001	36.3261	41.4467
35.1001	36.4322	41.3466
35.1001	36.5239	41.4398
35.1001	36.5921	41.4149
35.1001	36.6062	41.4242
35.1001	36.5669	41.2801
35.1001	36.7961	41.2701
35.1001	36.816	41.3784
35.1001	36.7607	41.6034
35.1001	36.4992	42.6758
35.0618	36.406	42.8859
35.0618	36.3665	43.0318
35.0618	36.4537	43.133
35.0618	36.574	43.1904
35.0618	36.7454	43.4339
35.0618	36.7205	43.2609
35.0618	36.7367	41.5377
35.1001	36.6382	42.8501
35.1001	36.7406	42.9364
35.0618	36.7692	42.8706
35.1001	36.8335	42.6021
35.1001	36.8659	42.4197
35.1001	36.7692	37.7127
35.1001	36.6353	37.7863
35.1001	36.4119	38.2002
35.1001	36.27	38.2281
35.1001	36.3011	38.2218
35.1001	36.3672	38.3472
35.1001	36.5727	38.3472
35.1001	36.56	38.502
35.1001	36.56	42.669
35.1001	36.387	42.669
35.1001	36.408	42.5939
35.1001	36.4179	42.5552
35.1001	36.4995	42.6701
35.1001	36.6053	42.8813
35.1001	36.7054	43.3295
35.1001	36.7014	43.4003
35.1001	36.6383	43.316
35.1001	36.5333	43.1181
35.1001	36.4637	43.0581
35.1001	36.4476	43.159
35.1001	36.3991	43.2909
35.1001	36.4483	43.3707
35.1001	36.5089	43.3723
35.1001	36.5396	43.3006
35.1001	36.4486	40.83
35.1001	36.3915	40.722
35.1001	36.3642	40.53
35.0618	36.3543	40.4962
35.0618	36.2607	41.8282
35.0618	36.2104	41.778
35.0618	36.2317	41.611
35.0618	36.4325	39.8247
35.0618	36.4974	39.8934
35.0618	36.4974	40.1594
35.0618	36.4983	42.5802
35.0618	36.3283	43.0703
35.0618	36.2179	45.1844
35.0618	36.0675	45.7483
35.0618	36.2179	45.8251
35.0618	36.2938	45.7753
35.0618	36.3408	45.3153
35.0618	36.2335	45.0582
35.0618	36.2028	41.5179
35.0618	36.2281	39.4127
35.0618	36.3053	39.1019
35.0618	36.3296	39.0496
35.0618	36.3296	42.222
35.0618	36.477	42.2159
35.0618	36.6606	40.1106
35.0618	36.6929	38.8036
35.0618	36.6241	38.6727
35.0618	36.6811	38.6537
35.0618	36.6133	39.6442
35.0618	36.823	39.5397
35.0618	36.735	39.6712
35.0618	36.7309	40.0025
35.0618	36.5352	42.4011
35.0618	36.4557	42.3449
35.0618	36.4181	42.3795
35.0618	36.6233	44.5291
35.0618	36.7103	44.5497
35.0618	36.8228	44.6148
35.0618	36.7413	42.9479
35.0618	36.8194	42.9715
35.0618	36.8258	42.9447
35.0618	36.9465	39.5579
35.0618	36.9037	39.6608
35.0618	36.8428	42.8261
35.0618	36.5354	42.9459
35.0618	36.3181	42.9116
35.0618	36.2688	42.5496
35.0618	36.2852	42.526
35.0618	36.2688	43.8866
35.0618	36.2684	43.9012
35.0618	36.2688	44.0064
35.0618	36.3039	44.0505
35.0618	36.1718	43.8822
35.0618	36.1753	43.7495
35.0618	36.2209	38.5717
35.0618	36.3175	38.5776
35.0618	36.2608	39.5683
35.0618	36.205	39.4478
35.0618	36.1354	39.4537
35.0618	36.1475	41.1328
35.0618	36.0527	40.3439
35.0618	36.0144	40.5614
35.0618	35.9691	40.7704
35.0618	35.9862	41.0095
35.0618	36.0001	43.5541
35.0618	36.1219	43.5731
35.0618	36.2676	43.4921
35.0618	36.3177	43.2366
35.0618	36.2971	43.1878
35.0618	36.2977	43.1439
35.0618	36.2971	42.2848
35.0618	36.3772	42.3567
35.0618	36.378	46.3709
35.0618	36.4097	46.3533
35.0618	36.396	42.1696
35.0618	36.3772	41.7996
35.0618	36.4901	41.3328
35.0618	36.513	41.3164
35.0618	36.598	41.2811
35.0618	36.6852	42.6546
35.0618	36.6981	42.1486
35.0618	36.5585	42.119
35.0618	36.4433	42.2285
35.0618	36.5366	42.5614
35.0618	36.775	42.7507
35.0618	36.7784	45.0817
35.0618	36.6943	45.2784
35.1001	36.563	45.567
35.1001	36.6533	45.6258
35.0618	36.6905	44.6554
35.0618	36.7766	45.9763
35.0618	36.7479	46.0528
35.0618	36.6914	46.031
35.0618	36.5966	42.5645
35.0618	36.4859	42.5927
35.0618	36.3639	42.5645
35.0618	36.2439	41.4536
35.0618	36.2251	40.3243
35.0618	36.3012	39.9605
35.0618	36.3681	39.9195
35.0618	36.3839	39.9195
35.0618	36.3024	43.5132
35.0618	36.2794	38.7412
35.0618	36.2754	38.6224
35.0618	36.2794	38.7875
35.0618	36.2956	42.6858
35.0618	36.2367	40.2797
35.0618	36.1526	40.19
35.0618	36.0664	39.9519
35.0618	36.01	40.8118
35.0618	36.018	42.9819
35.0618	36.0881	43.2497
35.0618	36.1919	43.1985
35.0618	36.2301	39.3378
35.0618	36.2459	39.0317
35.0618	36.1798	38.8478
35.0618	36.0847	39.6622
35.0618	36.0608	39.5629
35.0618	36.1435	39.5805
35.0618	36.2459	37.3496
35.0618	36.2858	37.3487
35.0618	36.3471	37.4748
35.0618	36.3643	42.2827
35.0618	36.3528	42.3766
35.0618	36.3789	42.5244
35.0618	36.4368	41.7013
35.0618	36.5408	41.7887
35.0618	36.5933	41.9031
35.0618	36.7871	41.922
35.0618	36.8157	44.0011
35.0618	36.9305	44.001
35.0618	36.7373	44.1105
35.0618	36.5776	44.1226
35.0618	36.5104	44.1781
35.0618	36.499	42.0535
35.0618	36.4931	44.9414
35.0618	36.2957	44.5428
35.0618	36.1945	44.2933
35.0618	36.1627	44.2665
35.0618	36.3754	44.4492
35.0618	36.5909	44.5532
35.0618	37.0344	45.8077
35.0618	37.1187	45.8582
35.0618	36.9857	42.5256
35.0618	36.8308	39.1004
35.0618	36.5715	38.9179
35.0618	36.5261	44.5519
35.0618	36.5523	44.1743
35.0618	36.5243	44.102
35.0618	36.5715	43.289
35.0618	36.4258	43.5838
35.0618	36.4736	43.606
35.0618	36.5131	43.5245
35.0618	36.5114	43.5017
35.0618	36.5001	43.513
35.0618	36.3575	42.7268
35.0618	36.3713	43.0838
35.0618	36.4362	43.3238
35.0618	36.4555	45.5116
35.0618	36.3686	41.5956
35.0618	36.3143	41.3917
35.0618	36.2049	41.2626
35.0618	36.1732	40.7118
35.0618	36.0575	40.859
35.0618	36.0696	41.2121
35.0618	35.985	41.6018
35.0618	36.1421	41.7733
35.0618	36.1708	44.7255
35.0618	36.3021	44.5688
34.9382	36.3383	41.506
34.9382	36.3403	41.3242
35.0618	36.2456	41.1631
35.0618	36.2348	41.0302
35.0618	36.3874	40.854
35.0618	36.4976	40.0519
35.0618	36.4998	39.9346
35.0618	36.3264	39.869
35.0618	36.1469	39.812
35.0618	36.0195	43.2406
35.0618	36.0124	43.2406
35.0618	36.0299	43.2419
35.0618	36.1079	43.1216
35.0618	36.2321	43.0272
35.0618	36.3734	42.7829
35.0618	36.5619	42.4334
35.0618	36.66	42.4355
35.0618	36.6381	42.4087
35.0618	36.5591	42.2398
35.0618	36.6799	40.9433
35.0618	36.9173	41.0995
35.0618	36.9785	41.3578
35.0618	36.971	41.4499
35.0618	36.6764	41.7181
35.0618	36.4291	41.7611
35.0618	36.299	41.8072
35.0618	36.186	41.5059
35.0618	36.2561	41.3339
35.0618	36.3047	39.0918
35.0618	36.3308	39.1409
35.0618	36.3047	39.2802
35.0618	36.2347	39.2629
35.0618	36.2098	39.18
35.0618	36.21	39.1016
35.0618	36.0601	39.8127
35.0618	36.1136	40.4836
35.0618	36.1614	40.6754
35.0618	36.2625	41.0032
35.0618	36.2151	41.2001
35.0618	36.1076	41.1913
35.0618	36.1311	43.5524
35.0618	36.1349	43.1987
35.0618	36.349	43.1606
35.0618	36.3967	43.1093
35.0618	36.4327	40.9174
35.0618	36.5123	40.7691
35.0618	36.4897	40.6152
35.0618	36.6451	39.4555
35.0618	36.5989	37.9551
35.0618	36.6455	43.3487
35.0618	36.7262	43.5008
35.0618	36.8872	42.178
35.0618	36.9579	42.3266
35.0618	37.0064	38.9049
35.0618	36.9333	38.8598
35.0618	36.809	38.9402
35.0618	36.4859	38.9961
35.0618	36.3969	39.094
35.0618	36.4477	39.1257
35.0618	36.5159	39.3068
35.0618	36.4477	39.4714
35.0618	36.3757	39.4206
35.0618	36.4154	39.1362
35.0618	36.4477	39.1362
35.0618	36.3286	39.0263
35.0618	36.2449	39.2018
35.0618	36.2531	39.2538
35.0618	36.2672	39.277
35.0618	36.3207	39.5254
35.0618	36.3712	39.6501
35.0618	36.4928	39.8061
35.0618	36.4349	40.0105
35.0618	36.3982	39.9922
35.0618	36.2603	41.2499
35.0618	36.2573	41.7672
35.0618	36.2919	41.5821
35.0618	36.3506	38.4618
35.0618	36.4558	36.9466
35.0618	36.4672	37.0044
35.0618	36.6042	36.9333
35.0618	36.6429	36.8794
35.0618	36.6314	40.6122
35.0618	36.5933	43.2397
35.0618	36.4787	43.2882
35.0618	36.4035	43.2522
35.0618	36.2264	43.2565
35.0618	36.2421	43.1665
35.0618	36.2476	45.2255
35.0618	36.3233	45.248
35.0618	36.4693	45.3944
35.0618	36.4904	42.5714
35.0618	36.5551	39.4059
35.0618	36.5081	39.4467
35.0618	36.3972	39.3968
35.0618	36.296	39.3954
35.0618	36.2375	39.4746
35.0618	36.2706	39.443
35.0618	36.3131	39.3593
35.0618	36.285	42.1672
35.0618	36.3184	39.2315
35.0618	36.3225	39.1958
35.0618	36.4037	39.2032
35.0618	36.4037	39.2103
35.0618	36.4427	39.4329
35.0618	36.4316	40.5643
35.0618	36.4552	39.5719
35.0618	36.4005	43.4173
35.0618	36.4532	43.2232
35.0618	36.4246	43.0915
35.0618	36.4934	39.2005
35.0618	36.4292	40.3592
35.0618	36.634	40.3747
35.0618	36.6513	40.4014
35.0618	36.6891	40.2694
35.0618	36.6992	40.307
35.0618	36.7509	37.1009
35.0618	36.8756	39.278
35.0618	36.8756	39.1761
35.0618	36.9639	39.3734
35.0618	36.8692	38.4052
35.0618	36.9159	45.3601
35.0618	36.7895	41.6828
35.0618	36.8422	41.4505
35.0618	36.8662	41.5729
35.0618	36.892	41.2235
35.0618	36.75	41.2061
35.0618	36.6879	41.749
35.0618	36.7503	41.9798
35.0618	36.9517	41.6991
35.0618	36.9459	41.974
35.0618	36.8962	42.0217
35.0618	36.8628	41.972
35.0618	37.0065	41.7107
35.0618	37.0275	41.4409
35.0618	36.932	41.2252
35.0618	36.7663	40.0854
35.0618	36.6125	39.8188
35.0618	36.6787	41.0932
35.0618	36.7694	41.0044
35.0618	37.014	41.0063
35.0618	36.9231	41.2092
35.0618	37.0467	41.47
35.0618	37.061	41.6486
35.0618	37.1181	41.7854
35.0618	36.9026	41.7907
35.0618	36.8713	39.9986
35.0618	36.855	40.8915
35.0618	36.902	40.8337
35.0618	36.8549	40.4736
35.0618	36.8991	40.5482
35.0618	36.8079	38.7736
35.0618	36.7711	39.4711
35.0618	36.7218	39.5231
35.0618	36.9217	39.5218
35.0618	37.1761	39.4769
35.0618	37.2692	39.3092
35.0618	37.2704	39.2685
35.0618	37.1614	38.767
35.0618	37.0814	38.8167
35.0618	36.9268	38.8943
35.0618	36.8992	39.0784
35.0618	36.8544	39.1891
35.0618	36.7322	39.0604
35.0618	36.7064	39.0512
35.0618	36.6719	42.1811
35.0618	36.6974	42.1515
35.0618	36.8759	40.859
35.0618	37.0045	38.7473
35.0618	37.0747	38.6164
35.0618	37.0569	38.6047
35.0618	37.2407	38.9659
35.0618	36.9875	40.4486
35.0618	36.8765	40.4793
35.0618	36.7833	40.3683
35.0618	36.5757	39.6961
35.0618	36.5037	39.8583
35.0618	36.4191	40.1923
35.0618	36.3903	40.0599
35.0618	36.3693	39.7774
35.0618	36.3483	39.3776
35.0618	36.3357	43.8483
35.0618	36.3813	39.1625
35.0618	36.3125	40.121
35.0618	36.2415	40.0833
35.0618	36.0991	39.9573
35.0618	36.2452	39.7878
35.0618	36.2176	37.9541
35.0618	36.2476	37.9557
35.0618	36.143	39.3662
35.0618	36.2621	39.5846
35.0618	36.2661	39.0726
35.0618	36.3355	39.1844
35.0618	36.3453	39.2519
35.0618	36.3246	39.145
35.0618	36.3368	39.0857
35.0618	36.3138	39.242
35.0618	36.3736	39.4361
35.0618	36.4955	39.6677
35.0618	36.635	39.5821
35.0618	36.7061	40.5981
35.0618	36.5625	39.1689
35.0618	36.4255	39.1918
35.0618	36.3938	42.772
35.0618	36.5205	42.6049
35.0618	36.6842	42.5176
35.0618	36.7439	42.5176
35.0618	36.7668	40.6869
35.0618	36.7783	40.6869
35.0618	36.7705	40.7655
35.0618	36.7734	40.0103
35.0618	36.7763	42.2433
35.0618	36.7334	39.8844
35.0618	36.8939	39.5047
35.0618	36.9071	39.1817
35.0618	36.9593	42.3841
35.0618	36.5996	42.4304
35.0618	36.5419	40.8041
35.0618	36.632	40.4667
35.0618	36.5394	40.4537
35.0618	36.5739	40.5458
35.0618	36.6047	40.7166
35.0618	36.5334	40.8109
35.0618	36.3843	37.9921
35.0618	36.3311	37.7998
35.0618	36.3945	37.8099
35.0618	36.4348	41.927
35.0618	36.5721	42.0914
35.0618	36.5439	42.0206
35.0618	36.6145	37.5415
35.0618	36.5461	42.1174
35.0618	36.5185	37.4147
35.0618	36.4501	42.2608
35.0618	36.328	42.6091
35.0618	36.2189	42.7905
35.0618	36.2368	39.3851
35.0618	36.2461	43.7191
35.0618	36.2862	43.5105
35.0618	36.369	43.7191
35.0618	36.3012	43.8495
35.0618	36.3314	38.9474
35.0618	36.3331	38.9532
35.0618	36.4462	39.1732
35.0618	36.5766	39.5913
35.0618	36.6203	42.256
35.0618	36.6486	42.681
35.0618	36.6321	42.7925
35.0618	36.6358	42.8519
35.0618	36.714	39.6093
35.0618	36.7032	39.547
35.0618	36.5762	39.6829
35.0618	36.5135	39.6837
35.0618	36.3899	39.756
35.0618	36.3774	40.3864
35.0618	36.4177	46.1199
35.0618	36.4586	46.1713
35.0618	36.5301	46.1271
35.0618	36.5199	40.9886
35.0618	36.6691	40.5783
35.0618	36.6831	44.1771
35.0618	36.7446	44.0556
35.0618	36.7076	40.8338
35.0618	36.7834	40.8663
35.0618	36.8134	43.1667
35.0618	36.7865	43.4336
35.0618	36.7603	43.59
35.0618	36.7467	43.4937
35.0618	36.7305	43.501
35.0618	36.6	43.4531
35.0618	36.5943	43.431
35.0618	36.6045	44.9949
35.0618	36.5579	40.3234
35.0618	36.4038	40.3176
35.0618	36.2682	40.2104
35.0618	36.2619	40.0959
35.0618	36.279	40.0959
35.0618	36.3607	40.207
35.0618	36.4034	40.6662
35.0618	36.4124	41.4376
35.0618	36.3235	41.2424
35.0618	36.2856	41.3716
35.0618	36.3115	41.5132
35.0618	36.4034	38.8737
35.0618	36.4742	38.6829
35.0618	36.4958	38.4586
35.0618	36.4995	38.2735
35.0618	36.459	38.1486
35.0618	36.4302	38.1486
35.0618	36.4046	40.8006
35.0618	36.3752	38.8468
35.0618	36.3424	38.9375
35.0618	36.3752	38.7771
35.0618	36.3911	42.2797
35.0618	36.4274	42.3597
35.0618	36.3896	42.5747
35.0618	36.3517	42.2797
35.0618	36.3226	42.1721
35.0618	36.3896	42.2364
35.0618	36.3517	42.4648
35.0618	36.314	39.903
35.0618	36.2345	39.8091
35.0618	36.2435	42.6984
35.0618	36.3052	42.5483
35.0618	36.3835	40.0764
35.0618	36.4466	40.2294
35.0618	36.4595	40.4664
35.0618	36.3841	40.7199
35.0618	36.248	41.9714
35.0618	36.1509	40.9065
35.0618	36.1241	41.3394
35.0618	36.1108	41.2719
35.0618	36.0877	41.3927
35.0618	36.1143	41.2967
35.0618	36.195	40.2708
35.0618	36.3081	41.5434
35.0618	36.2885	41.6002
35.0618	36.1879	41.8067
35.0618	35.9856	41.8671
35.0618	35.9094	43.7593
35.0618	35.9157	43.8614
35.0618	35.9383	43.9553
35.0618	35.9393	46.403
35.0618	35.9276	44.1718
35.0618	35.878	43.8485
35.0618	35.8338	43.6981
35.0618	35.812	43.017
35.0618	35.889	43.3721
35.0618	35.9328	44.5576
35.0618	35.9316	44.6401
35.0618	35.9218	44.4976
35.0618	35.9353	44.2203
35.0618	36.1004	43.9875
35.0618	36.1271	43.926
35.0618	36.1728	39.4399
35.0618	36.121	41.0778
35.0618	36.0924	39.2539
35.0618	36.0831	39.2539
35.0618	36.2214	39.3038
35.0618	36.2831	39.448
35.0618	36.3337	42.8415
35.0618	36.324	42.4881
35.0618	36.3126	37.9415
35.0618	36.3365	38.8998
35.0618	36.4109	38.9597
35.0618	36.4386	41.4674
35.0618	36.5205	41.6418
35.0618	36.539	41.9165
35.0618	36.6496	38.9247
35.0618	36.6353	37.8875
35.0618	36.8028	40.7244
35.0618	36.9586	40.7892
35.0618	36.9636	40.9481
35.0618	36.7336	40.9959
35.0618	36.632	41.1304
35.0618	36.6695	40.4971
35.0618	36.748	40.5915
35.0618	36.8144	40.6069
35.0618	36.9103	40.6675
35.0618	37.0001	40.8044
35.0618	36.8983	40.6505
35.0618	36.7519	40.5064
35.0618	36.5694	39.3968
35.0618	36.3825	39.57
35.0618	36.3806	42.0223
35.0618	36.5683	41.2246
35.0618	36.7137	41.2168
35.0618	36.5683	38.5687
35.0618	36.549	38.4484
35.0618	36.527	39.153
35.0618	36.5063	39.0402
35.0618	36.4321	39.026
35.0618	36.3667	38.9329
35.0618	36.4761	39.0362
35.0618	36.5216	41.0188
35.0618	36.4854	41.5719
35.0618	36.412	41.878
35.0618	36.3153	42.2231
35.0618	36.3121	42.3386

## Sheet: Time course - SD fil angle
18.3003	15.6539	20.276
18.5113	16.5229	20.2153
18.8228	19.1059	17.5433
18.9064	19.4115	17.8688
19.2182	19.4344	19.5
19.4997	19.5568	19.2672
19.387	19.596	19.1698
19.0007	19.6305	19.0875
18.7731	18.9482	19.0369
18.6004	18.8883	18.9704
18.8622	18.8447	18.6316
18.8451	18.7368	18.5189
18.7844	18.6878	18.3955
16.932	17.0854	18.2583
16.7313	17.5893	17.9781
16.5714	15.8108	18.4686
16.3628	15.6219	17.5749
15.9949	16.9898	17.4193
15.5629	16.7722	17.3437
15.1115	16.5201	17.9948
14.8429	16.1658	18.0212
14.6389	15.8886	17.9752
14.5209	15.5396	17.6008
14.3032	14.7477	17.4292
14.1426	14.6161	17.3304
14.0042	14.4585	17.0292
13.9013	14.0301	17.0612
13.7297	13.9848	16.9672
13.5207	14.5949	16.925
13.2827	14.5446	16.8523
14.2233	14.5227	16.8738
14.0606	14.4599	16.8961
13.908	14.3545	16.9587
13.7267	14.2109	17.0901
13.3668	14.0723	17.1356
11.8454	13.7012	17.1886
11.6375	13.515	17.1946
11.5426	13.1957	17.1979
11.4015	13.1214	17.4674
11.3073	13.0744	17.4929
11.2864	12.7561	17.5144
11.2533	12.5125	17.2141
11.1809	12.697	17.1582
11.039	12.8404	17.4019
10.9696	12.9337	17.438
10.916	12.6758	17.4206
10.8363	12.584	17.3778
10.6688	12.3869	17.0305
10.4739	11.8958	17.3232
10.3093	11.9886	17.3364
10.1922	11.8203	17.396
10.1493	11.5201	17.475
10.1007	11.3292	17.4954
10.0501	11.2367	17.5252
9.9381	11.0769	17.5517
9.80081	10.9999	17.6415
9.62936	10.9447	18.2314
9.4431	10.9879	18.2309
9.26058	11.173	17.5998
9.1426	11.2916	17.6402
9.09987	11.3417	18.0611
9.09902	11.2998	17.7556
9.02808	11.2701	17.6035
8.89527	11.1364	17.461
8.7511	10.8176	17.4227
8.66988	10.7432	17.3988
8.60726	10.6305	17.3682
8.53903	10.495	17.3144
8.43771	10.4374	17.2764
8.31781	10.4886	17.7003
8.24537	10.5913	17.6536
8.17255	10.6174	17.1228
8.08928	10.5279	17.1197
7.96244	10.51	17.0954
7.85641	10.5537	17.067
7.75658	10.7025	17.1366
7.68061	10.7258	17.2751
7.62758	10.5912	17.2638
7.64516	10.4575	17.2541
7.70171	10.3646	17.1334
7.71115	10.4027	17.1667
7.65281	10.3489	17.5018
7.54354	10.4946	17.5783
7.50214	10.2706	17.1616
7.46896	10.2355	17.2501
7.44374	10.2021	17.0266
7.32511	10.1762	17.2094
7.22903	10.1967	17.7399
7.12426	10.2147	17.7148
7.08233	10.4359	17.5826
7.05136	10.3906	18.2501
7.01915	10.3972	17.2278
7.05434	10.3563	17.5046
7.0903	10.4377	16.5177
7.12463	10.5015	16.4985
7.12705	10.4139	17.7965
7.12597	10.1865	17.7038
7.15224	10.1077	17.1341
7.18184	9.98327	18.7333
7.18451	9.83253	18.7256
7.11574	9.69242	18.7019
6.9476	9.75606	18.6827
6.79306	9.74005	16.7592
6.72221	9.8009	16.7467
6.71584	9.84297	16.7646
6.68723	9.90808	16.7993
6.64091	9.94673	16.3709
6.57882	9.92799	16.3249
6.57104	9.81564	16.3521
6.57689	9.78738	16.4106
6.56805	9.82429	16.481
6.55387	9.94017	17.7582
6.50605	10.0165	17.1725
6.50626	10.0876	17.264
6.47672	10.2324	17.4257
6.43398	10.2853	17.4598
6.34243	10.3151	17.4867
6.26752	10.2207	17.5386
6.15454	10.1914	17.5733
6.03461	10.1167	17.6152
5.8817	10.0712	17.5988
5.83523	10.0407	17.5713
5.85879	10.0192	17.434
5.9135	9.90624	17.3832
5.89249	9.87089	17.4736
5.80413	9.88149	17.4816
5.68117	9.94334	17.6435
5.56514	10.0034	17.9271
5.48676	10.0557	17.9343
5.45655	10.2338	18.5303
5.46936	10.4145	18.577
5.51187	10.5272	17.9318
5.50004	10.5624	17.8953
5.43259	10.5598	17.8515
5.33088	10.5391	18.0547
5.2441	10.4294	18.0327
5.20486	10.3051	17.596
5.19574	10.1785	18.6273
5.24818	10.0786	18.574
5.27997	10.0479	17.8888
5.29437	10.0391	17.5643
5.30598	10.0327	17.4718
5.28036	9.97487	17.3824
5.21842	10.0131	17.3055
5.14769	9.96378	17.265
5.16465	9.95924	17.3424
5.16338	9.9442	17.3512
5.10701	9.95136	17.3556
5.02788	10.0207	17.3629
4.99458	10.0865	17.4901
4.97924	10.1799	17.5811
4.88547	10.2299	17.6561
4.78612	10.2003	17.9128
4.70946	10.1748	17.8856
4.73028	10.1887	17.7154
4.75077	10.1282	17.6326
4.77129	10.1357	17.5335
4.78486	10.3621	17.6076
4.81075	10.5249	17.5305
4.82568	10.7104	17.4621
4.81386	10.6996	17.5277
4.81023	10.8068	17.5879
4.76682	10.6933	17.5797
4.71627	10.5591	17.5591
4.61963	10.4491	17.5777
4.55171	10.5375	16.0693
4.46809	10.619	16.0224
4.41132	10.7159	16.458
4.37052	10.5655	16.5765
4.36891	10.5294	16.6603
4.3859	10.4931	16.7196
4.48231	10.62	16.8058
4.56034	10.596	16.8845
4.61919	10.603	17.9548
4.63581	10.4531	17.9761
4.62319	10.5094	18.0303
4.6098	10.4759	17.9557
4.53837	10.5948	17.9079
4.51584	10.4037	17.8874
4.5048	10.3039	17.9731
4.50278	10.2562	17.9798
4.46982	10.2465	17.9822
4.3805	10.1679	17.9407
4.34086	10.0654	17.9074
4.3312	10.1467	17.8506
4.39032	10.0942	17.8996
4.37979	10.3506	17.9995
4.372	10.5739	18.0524
4.3779	10.679	18.0251
4.43136	10.7429	17.4024
4.47605	10.7359	17.312
4.44858	10.6617	17.3326
4.39652	10.6061	17.3663
4.34566	10.5353	17.7739
4.34683	10.5731	17.7525
4.3553	10.7327	17.7546
4.36815	10.8292	17.3633
4.36305	10.9035	17.3401
4.34931	10.7621	17.4391
4.31671	10.671	17.8987
4.24352	10.553	17.9629
4.181	10.4572	18.4549
4.10987	10.1684	18.6338
4.09468	10.2885	18.7048
4.09073	10.1913	18.6793
4.09848	10.0811	18.5232
4.10849	9.96741	18.4557
4.08997	9.97511	17.7447
4.059	9.98529	17.6086
4.02612	10.0887	17.6837
4.01957	10.1551	17.717
4.0187	10.2569	17.853
4.00486	10.2392	17.7418
3.99096	10.2742	17.3355
3.96461	10.2678	17.1196
3.92846	10.2459	17.1313
3.88164	10.2479	17.1457
3.9012	10.1324	17.3063
3.94905	10.2169	17.3118
3.99782	10.148	17.3437
3.98608	10.0228	17.3597
3.93874	9.80599	17.6042
3.92335	9.62622	17.649
3.97084	9.52486	17.6397
4.03859	9.55363	18.1572
4.05497	9.48704	18.1486
4.02465	9.5504	18.2097
4.01662	9.6344	17.9546
4.05916	9.71866	18.0358
4.08824	9.81376	18.0871
4.10321	9.7504	17.4916
4.10309	9.66786	17.454
4.07429	9.54392	17.857
4.0179	9.49223	17.7904
3.95295	9.51444	17.6904
3.90739	9.5844	17.5486
3.86332	9.68224	17.5526
3.79984	9.79687	18.0479
3.78607	9.92624	17.9914
3.77477	10.0649	17.9924
3.78522	10.1801	17.961
3.79603	10.1881	17.9401
3.80027	10.0711	17.8847
3.802	9.99035	16.6586
3.78565	9.91392	16.6329
3.78161	9.85618	17.1438
3.76656	9.78182	17.1201
3.76929	9.73333	17.0877
3.78627	9.70471	17.4064
3.79136	9.53431	17.22
3.81083	9.43976	17.3311
3.83157	9.39045	17.4625
3.86297	9.41321	17.6309
3.85575	9.38927	17.9432
3.85039	9.33213	18.0267
3.87449	9.39204	18.08
3.89225	9.4275	18.0602
3.89158	9.45318	18.0444
3.87774	9.36939	18.0439
3.86905	9.28801	17.8877
3.85894	9.23108	17.9013
3.83266	9.25601	18.6987
3.82452	9.34136	18.6698
3.81823	9.46045	17.7932
3.82131	9.56209	17.7451
3.81272	9.71062	17.6691
3.80835	9.75104	17.6532
3.79117	9.76796	17.5968
3.78683	9.95421	17.782
3.75989	9.93181	17.7264
3.72573	9.92933	17.6785
3.68936	9.95378	17.8119
3.66242	9.89139	17.8508
3.67357	9.85422	17.8888
3.70605	9.81585	18.4001
3.74825	9.86657	18.3684
3.76005	9.8659	18.3663
3.73113	9.81233	18.3415
3.71599	9.84271	18.1819
3.69922	9.9062	18.6861
3.71766	9.95008	18.7448
3.71603	9.80582	18.7423
3.71769	9.73805	17.9773
3.69038	9.69374	17.9945
3.6813	9.62267	18.0201
3.67614	9.56283	17.879
3.68308	9.46337	17.8214
3.6974	9.3939	17.7233
3.73368	9.32424	17.6065
3.77448	9.31726	17.4806
3.81111	9.27957	18.085
3.81797	9.23611	17.224
3.8145	9.18373	17.1592
3.80882	9.17337	17.1256
3.82031	9.18678	17.8981
3.81024	9.14966	17.4422
3.80448	9.1269	17.5089
3.79007	9.0935	17.4834
3.8033	9.13478	17.6129
3.7873	9.18555	17.9114
3.77605	9.21612	17.8473
3.75206	9.21116	17.8054
3.7516	9.24064	17.3852
3.75946	9.31279	17.4504
3.78689	9.38394	17.5022
3.78925	9.42378	17.4566
3.78746	9.48055	17.4865
3.76882	9.6123	17.5129
3.76503	9.76941	16.5714
3.78132	9.94139	16.629
3.80779	10.1253	16.6267
3.83257	10.2567	17.9884
3.82314	10.2879	17.9436
3.79886	10.2897	17.8819
3.81297	10.33	17.9492
3.84013	10.3399	18.0474
3.86956	10.4142	18.063
3.87364	10.5173	18.0122
3.86127	10.7559	18.1102
3.85038	11.0049	18.1564
3.82565	11.17	18.2131
3.78759	11.2659	18.3246
3.74655	11.2013	18.3241
3.69397	11.2701	17.8782
3.6537	11.2947	18.2471
3.64525	11.2771	18.1288
3.66293	11.2634	18.0473
3.69735	11.3081	18.0691
3.69919	11.3207	18.1209
3.68795	11.3927	18.1014
3.69296	11.4535	18.3298
3.69613	11.4479	18.3912
3.69792	11.2685	17.6229
3.69932	11.0243	17.0338
3.69033	10.9072	16.7862
3.68275	10.9116	18.2565
3.68169	10.926	18.1361
3.71537	10.8602	18.0411
3.77232	10.8763	17.6712
3.7962	10.7496	17.7419
3.80562	10.8258	17.8267
3.79518	10.8845	18.0058
3.78372	10.8908	18.0939
3.77952	10.8862	18.1602
3.78278	10.9233	18.006
3.78226	10.8999	18.0677
3.75644	10.9142	18.0825
3.73386	10.8019	18.5565
3.70681	10.6284	17.5356
3.69157	10.4347	17.5852
3.66261	10.2795	17.6892
3.62762	10.1232	17.632
3.6058	10.1452	17.6018
3.59063	10.2169	17.6105
3.58837	10.2904	17.7186
3.58638	10.3288	17.7494
3.57488	10.2802	18.218
3.58863	10.2651	18.2389
3.59824	10.0925	17.6711
3.61799	10.0269	17.6587
3.61727	10.0261	17.6013
3.60881	10.0922	17.6246
3.56919	10.1845	17.6053
3.52354	10.2651	17.4116
3.501	10.3173	17.3805
3.51048	10.3226	17.3767
3.51913	10.3217	17.4381
3.49613	10.3379	18.0077
3.49126	10.5042	17.9259
3.51796	10.6641	17.7508
3.57127	10.7767	17.6416
3.58884	10.8114	17.6133
3.59387	10.8033	17.6036
3.58695	10.7542	17.6066
3.59874	10.7635	17.5702
3.6052	10.6221	17.5614
3.6007	10.4907	17.43
3.56766	10.5078	17.08
3.54023	10.5943	17.0068
3.52557	10.6186	17.0793
3.55053	10.589	17.073
3.56431	10.4657	17.0328
3.59518	10.3203	17.0388
3.60703	10.2609	17.0257
3.60476	10.3566	17.0029
3.56449	10.3891	16.9051
3.52931	10.3702	16.6185
3.53172	10.2446	16.629
3.54858	10.2194	16.5864
3.54331	10.1776	16.5419
3.53245	10.1215	16.4636
3.50461	9.96712	16.4551
3.50681	9.89312	16.7189
3.49966	9.94213	16.9592
3.50549	10.0354	17.0302
3.50798	10.0632	17.1451
3.48387	10.0424	17.3021
3.45941	9.99871	17.4691
3.41704	9.97505	18.0792
3.41457	9.9247	18.1048
3.42136	9.95527	18.1024
3.43203	9.9647	18.0694
3.39185	10.0051	17.4388
3.36356	10.0311	17.438
3.35249	10.0285	17.4152
3.3768	10.0881	17.1495
3.39037	10.2047	16.4908
3.40108	10.3223	18.0471
3.41813	10.3595	18.0164
3.43115	10.3205	17.5958
3.42254	10.2412	17.6225
3.39331	10.1409	17.3297
3.35726	10.1219	17.4038
3.32266	10.2394	17.3736
3.29713	10.3302	17.3865
3.28469	10.3721	17.449
3.27979	10.3288	17.6181
3.27048	10.3044	17.6999
3.27148	10.274	17.7079
3.28839	10.3035	17.5739
3.32599	10.3447	17.3856
3.34493	10.3212	17.2599
3.34492	10.2654	17.1818
3.32767	10.2145	17.2202
3.31683	10.1998	17.3021
3.31556	10.1328	17.414
3.32599	10.1244	17.4905
3.32543	10.1867	17.5355
3.31348	10.3448	17.5261
3.28454	10.4587	17.6677
3.26363	10.4121	17.7306
3.23593	10.2041	17.9287
3.21294	10.1031	17.9022
3.21043	10.0395	17.7878
3.22616	10.0593	17.2562
3.22265	10.0966	16.0211
3.20331	10.1918	15.9989
3.17169	10.3875	16.0718
3.16938	10.6425	16.2313
3.17479	10.7386	17.468
3.1929	10.6847	17.8665
3.20481	10.5341	17.8046
3.2222	10.3785	17.7702
3.22909	10.2302	17.765
3.24718	10.0413	17.7975
3.24419	9.86719	18.2669
3.25073	9.70099	18.296
3.24245	9.60569	18.2825
3.21835	9.51711	17.7155
3.1831	9.52145	17.4539
3.14409	9.60299	17.4347
3.12324	9.70429	17.3337
3.12725	9.79388	17.2781
3.13873	9.77968	17.2048
3.14973	9.71476	17.1401
3.16333	9.71987	17.0784
3.16178	9.74578	17.6186
3.15473	9.82427	17.2395
3.12682	9.82292	17.2305
3.13126	9.81284	17.2701
3.16128	9.80566	17.2614
3.18907	9.88208	17.2346
3.18755	9.97736	17.2277
3.17604	10.0807	17.2115
3.16678	10.0846	17.6126
3.17453	10.0778	17.5656
3.18137	10.0859	17.4762
3.17546	10.082	17.0938
3.14362	9.98877	17.2515
3.09356	9.99303	17.3069
3.0422	10.0741	17.3255
3.0065	10.2271	17.2781
3.01124	10.4306	17.3128
3.03514	10.5342	15.6776
3.04991	10.5915	17.2826
3.04264	10.6956	17.2523
3.0434	10.8025	17.1806
3.04632	10.8312	16.5404
3.0535	10.793	18.3377
3.03459	10.7813	17.262
3.00585	10.7964	17.4369
2.96843	10.8544	17.5972
2.95004	10.9122	17.6407
2.9453	10.9959	17.5562
2.94114	11.0472	17.6002
2.95074	11.1545	17.6113
2.95951	11.1764	17.7028
2.95681	11.2128	17.883
2.94327	11.2073	17.8994
2.95153	11.2569	17.8107
2.98583	11.3514	17.6766
3.00494	11.361	17.54
3.02902	11.2651	17.4693
3.02445	11.2873	17.3146
3.04297	11.3056	17.2858
3.04848	11.3666	17.5872
3.07267	11.3223	17.5874
3.07401	11.2592	17.4883
3.06387	11.2226	17.5045
3.0454	11.24	17.4978
3.03319	11.1831	17.5643
3.02368	11.1431	17.5678
3.02103	11.0525	17.4762
3.0261	11.2891	17.1071
3.02376	11.3425	17.1778
3.02108	11.3283	17.1464
3.00936	11.1751	17.1688
3.0142	11.1939	17.2095
3.0275	11.22	17.0925
3.03735	11.3047	17.3667
3.03254	11.2965	17.3818
3.00307	11.472	17.361
3.00248	11.5061	17.36
3.0132	11.5272	17.4034
3.05776	11.5704	17.4659
3.07677	11.5844	17.4379
3.07606	11.687	17.3275
3.05471	11.3696	17.1759
3.01876	11.3893	17.0881
2.9891	11.3725	17.0796
2.9545	11.2845	17.09
2.94869	11.3148	17.1525
2.95905	11.3758	17.6524
2.98012	11.4142	17.685
3.01322	11.397	17.2851
3.04244	11.3911	16.9577
3.06913	11.4471	16.8849
3.08978	11.4579	16.9501
3.11938	11.7641	17.1047
3.1427	11.4554	17.3912
3.1417	11.3241	17.4635
3.1051	11.1483	17.4444
3.05675	10.9432	17.1521
3.0338	10.8293	17.1673
3.04016	10.7469	17.2184
3.04511	10.6547	17.2476
3.04326	10.6432	17.2483
3.02785	10.6711	17.143
3.02537	10.6691	18.1485
2.99267	10.6377	16.9724
2.97397	10.5664	17.1244
2.97102	10.5663	17.1017
2.98433	10.5679	17.0955
2.98428	10.6528	17.0316
2.97041	10.7023	16.4889
2.955	10.6894	16.4708
2.94424	10.6567	16.8558
2.92209	10.7095	16.8729
2.90739	10.8361	16.871
2.91043	10.8722	17.0337
2.9168	10.7972	17.1606
2.92813	10.6792	17.1919
2.93029	10.5448	17.1255
2.94779	10.4574	17.0419
2.96427	10.2998	17.0738
2.97858	10.2102	17.1064
2.97189	10.1004	17.1855
2.97	10.1997	17.1678
2.96802	10.1841	17.3585
2.96989	10.2082	17.4229
2.95585	10.1695	17.9389
2.92707	10.3278	18.0123
2.89474	10.5436	17.9372
2.87184	10.5556	17.9314
2.86785	10.5469	17.535
2.89652	10.6623	17.6094
2.92918	10.7401	17.7033
2.93507	10.7802	17.6492
2.91358	10.7329	17.7903
2.87455	10.7873	17.363
2.86031	11.0043	17.1887
2.86624	11.2304	17.0703
2.88085	11.3435	17.3755
2.89946	11.1304	17.39
2.91386	11.0722	17.3442
2.91555	11.2616	17.3946
2.8865	11.1832	17.4217
2.86049	11.11	17.4764
2.85479	10.9699	17.4302
2.85404	10.7638	17.4885
2.85579	10.6309	16.5551
2.85755	10.5577	16.485
2.87499	10.6955	16.4738
2.88284	10.7582	17.6425
2.88032	10.8056	17.6634
2.88383	10.7193	17.6335
2.88167	10.6277	16.1736
2.88705	10.5978	17.6708
2.90011	10.5597	16.2857
2.92225	10.6519	17.8425
2.93176	10.5901	17.8791
2.94191	10.4457	17.8825
2.94035	10.3467	17.2308
2.95577	10.3141	17.9802
2.9486	10.1978	17.9405
2.94796	10.4397	18.0523
2.9454	10.4155	18.218
2.93843	10.3955	17.2339
2.93265	10.3132	17.3595
2.92505	10.3623	17.4222
2.91672	10.4901	17.811
2.89126	10.5573	17.938
2.86027	10.4528	17.9532
2.8612	10.4155	17.8878
2.87283	10.3282	17.8801
2.90381	10.5283	17.8976
2.93385	10.6583	17.9055
2.97559	10.7839	17.8789
3.00846	10.8159	17.8219
3.03306	10.7449	17.7751
3.04908	10.6426	17.5945
3.04589	10.6441	18.6074
3.03828	10.7452	18.7727
3.02636	10.7987	18.7931
3.03413	10.8579	17.7781
3.03738	10.8151	17.6284
3.04168	10.835	18.4393
3.0241	10.8583	18.5807
2.99599	10.9766	17.9039
2.97362	11.1611	17.9492
2.94743	11.3472	18.2854
2.94123	11.3194	18.3297
2.9264	11.1824	18.3129
2.94179	11.0679	18.206
2.94373	10.9779	18.1994
2.9597	10.8686	18.1289
2.94577	10.7475	18.1229
2.95888	10.6637	18.4014
2.9534	10.5253	17.5321
2.97241	10.3532	17.4929
2.963	10.2183	17.4211
2.9645	10.2041	17.3403
2.97451	10.1537	17.2306
2.99834	10.1141	17.2258
3.00281	10.0303	17.3987
2.98458	10.012	17.6579
2.96125	10.0507	17.6233
2.95209	10.1879	17.5804
2.96815	10.304	17.4503
2.98017	10.3863	16.5357
2.99819	10.3136	16.6406
2.99745	10.1703	16.6774
3.01323	10.0871	16.7195
3.03376	10.0748	16.6943
3.03903	10.1192	16.7562
3.03627	10.1016	17.5873
3.04534	10.0844	16.8132
3.0661	10.0268	16.8578
3.09344	9.94633	16.8147
3.11268	9.7857	17.7339
3.13329	9.65693	17.771
3.12992	9.56777	17.773
3.13196	9.55321	17.7605
3.14276	9.56756	17.6728
3.16947	9.61278	17.639
3.17892	9.69666	17.6093
3.18729	9.76079	17.2123
3.19076	9.80086	17.2155
3.18306	9.86707	17.8004
3.16508	9.93386	17.7713
3.14229	10.1619	17.3823
3.13734	10.2782	17.3581
3.13413	10.3882	17.3193
3.13238	10.3776	17.3945
3.12154	10.337	17.6528
3.11418	10.3072	17.6247
3.09365	10.2461	17.7602
3.06973	10.2342	17.7622
3.03419	10.1396	17.7862
3.0047	9.98029	17.7863
2.98684	9.84399	17.618
2.99232	9.74197	17.8283
2.98991	9.64254	17.8769
2.99481	9.57731	17.9889
2.99345	9.51339	17.973
3.00671	9.49897	18.2177
3.00679	9.52786	18.0948
2.99592	9.54491	18.0604
2.98559	9.60057	18.5119
2.98444	9.60825	18.0709
2.96095	9.61923	18.0215
2.93721	9.62653	17.9726
2.91492	9.64509	17.7288
2.9089	9.61991	17.7441
2.9032	9.53573	17.9622
2.88836	9.44977	18.0084
2.87928	9.38776	17.9443
2.88932	9.37777	17.8696
2.89113	9.39252	17.7553
2.90455	9.36729	17.8094
2.8908	9.35956	17.3355
2.88206	9.48322	17.5207
2.87483	9.66532	17.2987
2.88207	9.77035	17.3062
2.8937	9.77333	17.3557
2.90916	9.64989	17.4173
2.92603	9.5982	17.8359
2.95217	9.57428	17.6779
2.98857	9.60956	16.7071
3.01057	9.74627	17.0102
3.0225	9.87663	16.9213
3.00227	10.0623	17.2559
2.97635	10.179	17.185
2.96285	10.2686	17.3502
2.97005	10.5004	16.7868
2.98763	10.5682	16.1885
3.00502	10.5813	17.1071
2.99751	10.5919	17.0879
2.98902	10.6433	17.1108
2.96583	10.6544	17.1144
2.95751	10.8108	17.1691
2.94361	10.8937	16.9634
2.93259	10.9685	16.9414
2.94566	11.0898	16.9929
2.9776	11.1761	17.0608
3.016	11.1994	17.1216
3.01788	11.0106	17.1014
2.98532	10.9577	17.0902
2.96486	10.9117	16.9992
2.95082	10.7712	17.045
2.95662	10.649	17.3575
2.92094	11.0583	17.2484
2.87823	11.0352	17.2802
2.84094	10.7106	16.6757
2.82932	10.5519	16.6545
2.85542	10.6566	17.0418
2.88244	10.5886	17.0073
2.89425	10.4921	17.0423
2.87863	10.2633	17.2071
2.86502	10.3088	17.3922
2.86003	10.3581	17.7004
2.86022	10.4675	17.8713
2.84167	10.4931	17.9446
2.83662	10.2994	17.94
2.82818	10.2153	17.9113

## Sheet: SS Dist - Fil angle
107.411	34.8571	65.8048
37.4109	34.8571	102.933
37.4109	34.8571	103.603
37.4109	92.9659	103.603
37.4109	106.685	92.053
107.411	104.523	92.053
107.411	104.523	96.9053
102.589	40.8573	49.2125
102.589	40.8573	93.263
102.589	40.8573	110.06
101.017	102.306	110.06
107.411	93.9876	19.783
102.589	93.9876	19.783
102.589	29.1273	19.783
32.5891	29.1273	19.783
172.589	29.1273	83.2627
37.4109	29.1273	83.2627
32.5891	87.4379	93.5829
32.5891	87.4379	164.56
102.589	99.9084	44.0583
101.017	103.666	23.3722
37.4109	29.3728	23.3722
102.589	29.3728	104.072
32.5891	37.9983	104.072
32.5891	37.9983	104.072
172.589	37.9983	95.8539
102.589	51.3128	34.7037
32.5891	51.3128	101.434
102.589	51.3128	90.9732
37.4109	51.3128	76.8474
32.5891	107.893	76.8474
32.5891	105.639	51.1705
37.4109	35.2682	51.1705
32.5891	35.2682	114.707
101.017	45.7754	40.8669
32.5891	45.7754	68.9198
37.4109	101.273	68.9198
32.5891	106.901	133.327
102.589	106.901	133.327
32.5891	49.5851	101.251
102.589	49.5851	101.251
102.589	38.7959	101.261
37.4109	38.7959	101.261
37.4109	24.7172	99.2887
37.4109	24.7172	25.3348
107.411	24.7172	48.8356
37.4109	36.8231	48.8356
32.5891	36.8231	32.0484
32.5891	36.8231	40.1733
32.5891	36.8231	40.1733
32.5891	36.8231	112.788
102.589	103.062	112.788
32.5891	103.062	47.5929
37.4109	88.6255	47.5929
37.4109	88.6255	31.3001
37.4109	36.7845	20.6063
37.4109	36.7845	67.7514
172.589	36.7845	67.7514
102.589	29.2999	25.7464
32.5891	91.7488	25.7464
37.4109	35.3751	106.849
107.411	35.3751	3.4617
102.589	107.633	3.4617
37.4109	58.9061	3.4617
102.589	97.4919	3.4617
102.589	40.2797	3.4617
37.4109	45.3818	3.4617
107.411	90.9418	3.4617
102.589	99.8585	47.6666
107.411	99.8585	43.5791
107.411	114.45	43.5791
102.589	31.9973	43.5791
177.411	34.0723	69.6251
37.4109	34.0723	63.5349
102.589	34.0723	63.5349
32.5891	102.295	118.853
37.4109	91.929	118.853
107.411	103.499	105.988
32.5891	103.149	105.988
32.5891	102.354	25.4244
32.5891	108.982	25.4244
102.589	45.353	25.4244
32.5891	98.5204	25.4244
32.5891	98.5204	34.0443
37.4109	112.221	34.0443
102.589	107.705	34.0443
102.589	108.315	44.0888
102.589	108.315	44.0888
37.4109	31.0961	85.2769
32.5891	31.0961	69.6763
107.411	31.0961	80.5392
32.5891	102.554	58.6177
102.589	101.802	105.015
32.5891	101.802	26.5716
102.589	89.785	24.8972
37.4109	89.785	24.8972
107.411	109.834	75.2766
102.589	109.834	72.5283
172.589	161.621	17.2054
102.589	161.621	17.2054
32.5891	40.7604	17.2054
172.589	40.7604	17.2054
32.5891	58.4504	113.051
32.5891	26.4108	113.051
32.5891	26.4108	82.1486
32.5891	26.4108	119.653
32.5891	26.4108	119.653
37.4109	99.8074	119.653
32.5891	99.8074	114.581
32.5891	24.2521	126.637
37.4109	121.261	128.88
37.4109	99.8658	128.88
37.4109	26.1227	89.9461
107.411	26.1227	6.79858
107.411	26.1227	6.79858
32.5891	26.1227	122.745
37.4109	37.1757	122.745
37.4109	37.1757	57.6784
32.5891	37.1757	102.238
37.4109	44.7753	102.238
32.5891	44.7753	74.5174
107.411	89.1616	28.5662
32.5891	38.0294	107.243
32.5891	38.0294	59.7103
37.4109	38.0294	59.7103
107.411	38.0294	59.7103
107.411	100.501	25.1397
37.4109	100.501	25.1397
32.5891	90.1509	100.787
37.4109	47.2044	100.787
177.411	94.8081	90.8142
107.411	52.4052	86.4275
102.589	26.104	70.0267
32.5891	26.104	94.6183
107.411	26.104	90.5953
37.4109	115.833	18.4544
37.4109	115.833	18.4544
102.589	19.9004	42.5915
32.5891	19.9004	124.957
37.4109	43.2026	124.957
172.589	94.8436	15.5813
37.4109	94.8436	15.5813
107.411	75.9118	15.5813
107.411	90.659	107.251
107.411	90.659	41.8641
32.5891	103.183	41.8641
107.411	92.1085	147.334
37.4109	92.1085	147.334
37.4109	101.871	65.4397
102.589	101.871	59.9529
102.589	35.7807	132.412
107.411	108.434	53.8726
32.5891	97.744	53.8726
107.411	117.147	70.4393
107.411	34.9124	70.4393
107.411	34.9124	120.47
102.589	34.9124	74.022
37.4109	107.182	95.6869
107.411	98.1862	48.3288
37.4109	35.3018	48.3288
37.4109	35.3018	101.892
32.5891	35.3018	101.892
107.411	51.2844	37.1463
107.411	109.266	77.8812
102.589	109.266	39.6492
107.411	56.7539	39.6492
102.589	56.7539	39.6492
107.411	37.9658	103.025
102.589	37.9658	96.9299
102.589	88.2031	69.0831
102.589	124.425	66.3695
37.4109	124.425	66.3695
37.4109	113.698	31.7662
102.589	113.698	37.0121
107.411	118.663	102.988
37.4109	72.5359	9.88789
107.411	72.5359	117.182
32.5891	89.0446	155.849
37.4109	89.0446	155.849
107.411	91.367	95.766
102.589	71.3864	45.3927
107.411	112.24	45.3927
102.589	106.728	45.3927
102.589	116.525	45.3927
107.411	93.9376	64.4638
107.411	93.9376	64.4638
37.4109	93.9727	4.7465
107.411	93.9727	91.542
102.589	91.7559	91.542
32.5891	91.7559	100.151
37.4109	68.1234	22.794
107.411	68.1234	22.794
102.589	51.0095	22.794
102.589	51.0095	22.794
102.589	49.0717	98.0979
102.589	95.6607	96.699
172.589	24.4924	96.699
37.4109	24.4924	111.431
32.5891	24.4924	72.1152
32.5891	88.8068	46.6213
107.411	119.768	46.6213
107.411	96.9221	44.7203
107.411	96.9221	44.7203
37.4109	134.89	51.085
32.5891	134.89	51.085
102.589	43.4149	131.731
107.411	74.1315	57.3815
32.5891	74.1315	57.3815
37.4109	87.1236	57.3815
107.411	95.6729	29.5529
37.4109	100.756	29.5529
37.4109	100.756	29.5529
32.5891	46.0842	29.5529
107.411	112.31	87.8273
32.5891	112.31	107.303
37.4109	40.7372	107.303
107.411	40.7372	25.0602
101.017	40.7372	40.794
37.4109	33.2719	40.794
107.411	33.2719	40.794
107.411	33.2719	40.794
37.4109	30.7633	39.3013
107.411	38.0051	39.3013
32.5891	38.0051	39.3013
37.4109	42.0697	39.3013
32.5891	39.4896	94.8704
37.4109	106.139	6.98778
107.411	109.321	91.4402
107.411	23.1727	18.2864
102.589	23.1727	70.3063
32.5891	23.1727	38.7457
102.589	23.1727	29.4873
102.589	23.1727	29.4873
107.411	23.1727	19.279
107.411	67.6216	19.279
102.589	105.117	40.4963
32.5891	35.9697	112.58
37.4109	113.534	112.58
32.5891	91.6281	111.041
107.411	22.8435	98.1366
102.589	22.8435	93.0043
32.5891	22.8435	93.0043
37.4109	103.777	31.1272
37.4109	103.777	31.1272
37.4109	25.7361	31.1272
102.589	101.244	113.994
102.589	101.244	113.994
32.5891	108.339	103.807
102.589	108.339	103.807
32.5891	39.854	110.309
37.4109	45.7432	88.9783
102.589	45.7432	88.9783
102.589	24.9849	41.924
107.411	40.9833	99.6846
32.5891	100.791	99.6846
37.4109	100.791	54.745
107.411	110.434	54.745
102.589	110.434	54.745
107.411	94.4063	168.971
102.589	98.6555	168.971
102.589	98.6555	73.8202
32.5891	106.398	73.8202
32.5891	106.398	79.5611
32.5891	100.02	105.139
102.589	100.02	105.139
37.4109	35.6337	98.585
107.411	35.6337	73.5465
102.589	35.6337	54.1522
32.5891	101.72	54.1522
107.411	88.4414	54.1522
37.4109	48.3008	60.2045
102.589	48.3008	134.375
102.589	94.8191	134.375
37.4109	34.6942	134.375
102.589	34.6942	60.8462
37.4109	34.6942	60.8462
32.5891	99.7883	104.07
32.5891	121.637	104.07
37.4109	107.389	37.7839
32.5891	47.6744	37.7839
32.5891	47.6744	37.7839
37.4109	26.328	56.7285
37.4109	114.098	94.2046
37.4109	31.5367	25.049
107.411	121.282	107.903
37.4109	121.282	107.903
172.589	29.751	48.1099
37.4109	27.3213	48.1099
107.411	38.0097	90.3985
107.411	105.678	112.913
32.5891	105.709	0.298001
107.411	105.709	79.4412
32.5891	31.7924	79.4412
32.5891	32.6593	77.5598
32.5891	32.6593	77.5598
102.589	32.6593	118.533
32.5891	32.6593	118.533
32.5891	24.6437	45.5152
32.5891	112.432	73.4818
37.4109	108.754	73.4818
107.411	103.788	96.1222
107.411	23.8617	96.1222
32.5891	43.4393	35.8499
107.411	43.4393	35.8499
107.411	114.13	35.8499
32.5891	40.1063	80.3396
37.4109	113.915	118.946
107.411	29.5686	118.946
107.411	29.5686	118.946
37.4109	123.849	150.207
102.589	123.849	64.1315
37.4109	95.1655	64.1315
107.411	39.1328	25.3265
102.589	39.1328	81.566
107.411	35.3818	81.566
32.5891	35.3818	106.012
37.4109	35.3818	106.818
107.411	35.3818	106.818
107.411	92.2995	40.2102
37.4109	92.2995	40.2102
172.589	109.719	53.0215
37.4109	113.888	57.9265
32.5891	113.888	86.5403
102.589	24.5757	61.3479
102.589	24.5757	61.3479
107.411	24.5757	81.6665
37.4109	24.5757	30.4432
37.4109	111.662	43.2098
107.411	111.662	97.2879
107.411	111.662	44.976
102.589	43.1661	44.976
37.4109	43.1661	44.976
107.411	16.0176	44.976
37.4109	16.0176	44.976
32.5891	16.0176	43.8078
102.589	100.909	43.8078
32.5891	100.909	43.8078
37.4109	94.3164	57.355
107.411	55.7128	111.06
32.5891	55.7128	111.06
107.411	81.7254	90.3831
37.4109	81.7254	109.969
32.5891	21.5502	99.9418
107.411	33.4083	99.9418
37.4109	33.4083	96.7375
37.4109	33.4083	70.7279
37.4109	57.8862	70.7279
37.4109	58.3059	18.7619
107.411	112.14	18.7619
107.411	22.3631	18.7619
107.411	22.3631	18.7619
107.411	22.3631	132.694
32.5891	23.8976	132.694
102.589	108.082	103.835
37.4109	108.082	35.7161
102.589	106.398	35.7161
32.5891	106.398	75.9184
107.411	84.7993	75.9184
107.411	46.4373	37.1557
37.4109	46.4373	37.1557
37.4109	103.676	37.1557
32.5891	102.419	37.1557
37.4109	102.264	34.5413
32.5891	102.264	34.5413
32.5891	38.3041	36.3607
102.589	38.3041	100.437
32.5891	14.7987	27.154
32.5891	49.8276	27.154
107.411	106.092	104.055
32.5891	90.7981	107.453
37.4109	100.398	84.8661
37.4109	31.7116	123.319
37.4109	31.7116	123.319
37.4109	169.228	5.70199
107.411	169.228	37.3413
32.5891	84.4563	37.3413
32.5891	84.4563	36.66
102.589	22.6639	96.4302
107.411	90.2217	21.8183
102.589	90.4792	54.1512
107.411	90.4792	37.8606
32.5891	49.2594	102.022
32.5891	49.2594	50.631
107.411	104.466	50.631
172.589	30.6676	89.7916
32.5891	98.5774	50.2726
37.4109	98.5774	50.2726
107.411	31.9697	34.7037
37.4109	90.9596	4.95033
37.4109	39.1475	90.8227
107.411	39.1475	54.9854
172.589	39.1475	54.9854
37.4109	104.611	45.397
32.5891	109.941	73.5886
107.411	28.0418	109.245
37.4109	28.0418	77.3173
107.411	31.8437	77.3173
32.5891	31.8437	54.9269
107.411	35.4714	54.9269
102.589	37.5116	108.99
107.411	106.272	108.99
107.411	106.272	86.4531
37.4109	111.035	86.4531
32.5891	103.349	102.085
37.4109	103.349	25.3348
107.411	100.376	25.3348
107.411	48.4109	103.579
177.411	48.4109	25.3348
32.5891	48.4109	58.6588
32.5891	95.7714	58.6588
102.589	105.724	47.3458
102.589	96.5925	47.3458
37.4109	80.6935	85.3403
32.5891	23.9114	46.0984
102.589	106.283	46.0984
107.411	118.374	59.4923
107.411	25.949	59.4923
37.4109	25.949	53.7398
102.589	25.949	53.7398
107.411	25.949	113.139
102.589	25.949	113.139
107.411	56.521	106
37.4109	100.154	96.7535
107.411	100.154	99.1703
107.411	39.6883	99.1703
107.411	39.6883	98.3117
37.4109	39.6883	98.3117
107.411	44.2011	57.5692
107.411	44.2011	57.5692
37.4109	95.9616	120.084
107.411	100.433	120.084
32.5891	35.5727	75.6536
102.589	58.9061	75.6536
37.4109	45.3818	18.2028
32.5891	43.2894	18.2028
102.589	45.3818	18.2028
32.5891	18.5307	18.2028
37.4109	114.106	49.5166
102.589	27.8214	49.5166
37.4109	27.8214	49.5166
37.4109	27.8214	67.6332
37.4109	27.8214	67.6332
32.5891	121.167	8.97255
32.5891	48.6554	8.97255
107.411	99.2378	53.3277
102.589	99.2378	53.3277
102.589	117.439	61.0992
32.5891	117.439	61.0992
32.5891	27.9696	99.2496
32.5891	27.9696	99.2496
102.589	27.9696	69.6763
107.411	103.202	37.6573
107.411	36.2748	61.3684
102.589	36.2748	40.3661
37.4109	108.443	26.5716
107.411	37.0127	40.3661
102.589	37.0127	93.0602
32.5891	48.2095	109.174
107.411	48.2095	117.424
102.589	30.478	119.807
37.4109	30.478	41.8414
107.411	30.478	88.6461
102.589	104.628	106.395
102.589	104.628	110.492
102.589	112.665	110.492
107.411	172.124	34.5669
37.4109	24.5493	34.5669
102.589	24.5493	34.5669
107.411	50.4821	14.5985
32.5891	33.213	14.5985
107.411	51.2705	54.9452
37.4109	115.681	39.3656
37.4109	115.681	39.3656
102.589	85.7711	70.359
102.589	85.7711	70.6814
102.589	85.3678	65.5825
107.411	99.1369	59.7596
37.4109	99.1369	59.7596
107.411	99.1369	129.944
32.5891	101.745	129.944
37.4109	101.745	109.781
177.411	29.135	109.781
102.589	29.135	53.1152
102.589	98.1601	53.1152
107.411	39.8195	81.3954
32.5891	39.8195	110.229
107.411	39.8195	93.6205
102.589	92.299	93.6205
32.5891	117.03	99.1725
37.4109	40.9519	32.8917
32.5891	89.9529	90.0504
32.5891	87.972	42.874
37.4109	85.6698	146.862
107.411	85.6698	146.862
102.589	34.6574	47.2455
37.4109	34.6574	82.8198
37.4109	47.3348	102.248
37.4109	90.1509	70.0267
32.5891	99.6008	108.384
37.4109	52.4547	108.384
37.4109	78.0604	40.1259
32.5891	100.207	40.1259
102.589	94.3271	108.768
32.5891	115.153	61.9775
37.4109	115.153	61.9775
102.589	53.3356	36.7447
37.4109	53.3356	36.7447
37.4109	56.7166	36.7447
37.4109	78.5355	39.5192
104.9	15.3354	39.5192
107.411	15.3354	39.5192
37.4109	15.3354	51.9086
37.4109	16.101	51.9086
107.411	55.0162	112.489
107.411	55.0162	72.0948
102.589	99.0948	22.0494
102.589	99.0948	129.373
37.4109	104.145	87.6838
172.589	29.7396	87.6838
37.4109	29.7396	150.965
107.411	29.7396	100.309
107.411	29.7396	100.309
32.5891	45.1051	39.5268
37.4109	32.254	39.5268
32.5891	101.076	43.8171
102.589	110.995	106.012
32.5891	110.995	46.3285
102.589	103.462	96.4636
37.4109	105.291	83.5519
32.5891	109.424	68.2613
37.4109	109.424	88.8534
107.411	111.84	37.0854
102.589	52.2397	37.0854
37.4109	52.2397	37.0854
32.5891	114.83	38.6157
37.4109	114.83	38.6157
107.411	128.177	38.6157
32.5891	128.177	98.2524
102.589	89.9613	39.9164
102.589	107.16	29.4321
37.4109	120.1	75.9615
32.5891	77.023	101.188
107.411	118.153	58.5252
37.4109	65.703	58.5252
107.411	63.3453	90.4144
107.411	63.3453	90.4144
37.4109	28.2375	79.6072
37.4109	71.3864	79.6072
102.589	77.1169	86.5535
107.411	102.389	40.695
32.5891	113.436	60.0829
32.5891	62.3291	60.0829
32.5891	89.6624	68.757
37.4109	81.3913	68.757
102.589	112.511	45.9137
107.411	86.2847	97.1706
37.4109	96.2307	97.2632
37.4109	31.588	97.2632
107.411	31.588	77.2178
32.5891	31.588	62.801
37.4109	37.7854	111.431
32.5891	37.7854	74.2785
32.5891	37.7854	89.8723
102.589	37.7854	89.8723
37.4109	45.8303	107.554
32.5891	45.8303	10.7519
102.589	93.5893	10.7519
37.4109	93.5893	10.7519
32.5891	98.3495	10.7519
37.4109	98.3495	10.7519
102.589	29.7816	10.7519
32.5891	116.262	100.713
37.4109	43.4149	100.713
37.4109	29.4899	103.234
107.411	43.4149	103.234
37.4109	26.6121	40.2724
102.589	94.5987	40.2724
32.5891	45.6908	40.2724
37.4109	45.6908	40.2724
32.5891	45.6908	40.2724
32.5891	45.6908	55.4886
37.4109	33.3411	9.03879
37.4109	43.0812	5.78383
37.4109	67.9075	27.8971
37.4109	67.9075	31.2046
104.9	34.0269	32.184
102.589	77.771	32.184
32.5891	103.551	32.184
32.5891	103.551	32.184
37.4109	102.892	32.184
37.4109	102.892	135.646
102.589	102.892	135.646
32.5891	35.9455	134.576
32.5891	42.0697	134.576
32.5891	98.1242	46.0964
37.4109	49.1292	32.9722
107.411	49.1292	84.1513
107.411	39.3184	42.3322
32.5891	39.3184	24.8152
37.4109	101.568	24.8152
32.5891	101.568	72.4874
32.5891	28.925	113.434
32.5891	28.925	24.96
107.411	111.645	24.96
32.5891	101.223	24.96
177.411	101.223	24.96
32.5891	91.9761	96.7663
32.5891	91.9761	25.6499
107.411	42.3283	53.4744
102.589	110.863	47.1393
32.5891	110.863	47.1393
102.589	69.2431	98.2027
32.5891	69.2431	122.104
37.4109	100.416	122.104
107.411	100.416	49.0414
107.411	40.3423	49.0414
172.589	40.3423	50.416
37.4109	40.3423	50.416
107.411	35.2289	55.6915
107.411	39.5457	55.6915
37.4109	39.5457	85.5139
37.4109	32.6009	123.007
37.4109	32.6009	32.3131
32.5891	107.573	32.3131
32.5891	105.416	97.7278
32.5891	105.416	34.413
107.411	93.0604	134.998
102.589	38.4433	135.446
104.9	168.554	135.446
37.4109	168.554	135.446
32.5891	168.554	98.4738
32.5891	168.554	98.4738
37.4109	168.554	53.7018
107.411	168.554	53.7018
102.589	104.685	144.008
37.4109	23.0274	144.008
37.4109	23.0274	144.008
32.5891	19.9059	31.5135
102.589	19.9059	31.5135
107.411	19.9059	74.0455
32.5891	19.9059	101.25
107.411	41.815	93.2363
102.589	41.815	99.4004
32.5891	31.7839	99.4004
37.4109	31.7839	88.5269
37.4109	31.7839	97.0538
104.9	93.2867	96.6877
102.589	93.7388	96.6877
102.589	93.7388	53.5261
32.5891	101.371	53.5261
107.411	109.747	100.391
107.411	109.747	55.5023
102.589	37.8977	55.5023
172.589	37.8977	77.4318
37.4109	116.407	104.6
32.5891	116.407	65.3978
177.411	113.814	100.377
107.411	103.28	94.2718
32.5891	35.2876	80.5783
32.5891	35.2876	72.7975
32.5891	36.7834	53.7242
32.5891	104.567	53.7242
37.4109	44.3785	53.7242
107.411	44.3785	53.7242
107.411	44.3785	33.8096
104.9	43.1301	33.8096
37.4109	43.1301	87.7501
107.411	23.8617	74.2553
32.5891	23.8617	77.969
37.4109	37.2327	164.115
177.411	23.8617	164.115
32.5891	178.571	110.141
32.5891	178.571	110.141
37.4109	178.571	66.5629
37.4109	178.571	66.5629
37.4109	178.571	44.3642
32.5891	178.571	44.3642
107.411	101.532	37.6909
104.9	44.8256	37.6909
104.9	44.8256	37.6909
32.5891	21.8741	33.8904
107.411	21.8741	16.8129
102.589	29.1859	16.8129
32.5891	29.1859	96.9014
102.589	44.9239	96.9014
107.411	44.9239	40.677
107.411	113.301	40.677
34.8999	113.301	40.677
107.411	26.1038	83.4919
104.9	26.1038	86.5526
107.411	26.1038	117.129
104.9	26.1038	98.2529
102.589	23.4363	98.2529
37.4109	23.4363	54.6843
107.411	23.4363	54.6843
32.5891	23.4363	51.478
37.4109	23.4363	51.478
37.4109	23.4363	112.683
104.9	56.3723	112.683
37.4109	35.6128	22.5087
104.9	35.6128	106.714
107.411	99.9665	115.566
107.411	42.7	53.6003
34.8999	42.7	74.9115
35.1001	58.1035	54.8466
107.411	56.8324	97.5192
104.9	56.8324	97.5192
174.9	112.305	79.6881
104.9	112.305	1.52687
37.4109	89.0388	57.9633
32.5891	81.1412	57.9633
107.411	81.1412	57.9633
32.5891	85.8123	118.264
105.1	115.127	118.264
35.1001	64.918	85.3973
105.1	168.982	85.3973
37.4109	168.982	88.077
37.4109	168.982	88.077
104.9	168.982	67.531
37.4109	34.7692	67.531
102.589	34.7692	67.531
37.4109	36.6554	38.1068
32.5891	36.6554	82.6287
107.411	44.7739	82.6287
37.4109	44.7739	108.594
104.9	37.2379	126.878
104.9	37.2379	126.878
34.8999	110.545	126.878
107.411	113.938	59.4098
102.589	29.8558	68.2335
107.411	29.8558	94.3052
107.411	20.6741	81.0731
107.411	86.7984	81.0731
34.8999	86.7984	116.551
35.1001	21.8487	35.3085

## Sheet: All sims - Condition name
Branch angle = 17.5 degrees	Branch angle = 35.0 degrees	Branch angle = 70.0 degrees

## Sheet: All sims - Fil angle dist
0.207446	11.8829	28.4056
0.53707	12.2454	30.7498
0.838654	12.9946	30.9483
1.26703	13.6494	31.5951
1.70959	15.192	32.1665
1.95842	15.2218	33.8696
2.53984	16.158	34.545
3.78502	16.6475	35.455
5.70885	18.3525	36.1304
5.70885	18.842	37.8335
6.56515	19.7782	38.4049
6.62446	19.808	39.0517
7.56738	21.3506	39.2502
7.90096	22.0054	41.5944
7.90096	22.7546	98.4056
8.7093	23.1171	100.75
8.7907	46.8829	100.948
9.59904	47.2454	101.595
9.59904	47.9946	102.167
9.93262	48.6494	103.87
9.93262	50.192	104.545
10.8755	50.2218	105.455
10.9348	51.158	106.13
11.7912	51.6475	107.833
11.7912	53.3525	108.405
13.715	53.842	109.052
14.9602	54.7782	109.25
15.5416	54.808	111.594
15.7904	56.3506	168.406
16.233	57.0054	170.75
16.6613	57.7546	170.948
16.9629	58.1171	171.595
17.2926	81.8829	173.87
17.7074	82.2454	174.545
18.0371	82.9946	175.455
18.3387	83.6494	176.13
18.767	85.192	178.405
19.2096	85.2218	179.052
19.4584	86.158	179.25
20.0398	86.6475	24.9331
21.285	88.3525	26.1242
23.2088	88.842	28.8505
23.2088	89.7782	30.2776
24.0652	89.808	31.7655
24.1245	91.3506	32.3247
25.0674	92.0054	32.6141
25.401	92.7546	32.7505
25.401	93.1171	32.9685
26.2093	116.883	37.0315
26.2907	117.245	37.2495
27.099	117.995	37.3859
27.099	118.649	37.6753
27.4326	120.192	38.2345
27.4326	120.222	39.7224
28.3755	121.158	41.1495
28.4348	123.352	43.8758
29.2912	123.842	45.0669
29.2912	124.778	94.9331
31.215	126.351	96.1242
32.4602	127.005	98.8505
33.0416	127.755	100.278
33.2904	12.062	101.766
33.733	12.7879	102.325
34.1613	13.3984	102.614
34.4629	13.7206	102.75
34.7926	13.7206	102.968
35.2074	15.6112	102.968
35.5371	15.6768	107.032
35.8387	16.2977	107.25
36.267	18.7023	107.386
36.7096	19.3232	107.675
36.9584	19.3888	108.234
37.5398	21.2794	109.722
38.785	21.2794	111.149
40.7088	21.6016	113.876
40.7088	22.2121	115.067
41.5652	22.938	164.933
41.6245	47.062	166.124
42.5674	47.7879	168.851
42.901	48.3984	170.278
42.901	48.7206	172.325
43.7093	48.7206	172.614
43.7907	50.6112	172.75
43.7907	50.6768	172.968
44.599	51.2977	177.032
44.9326	53.7023	177.25
45.9348	54.3232	177.386
46.7912	54.3888	177.675
48.715	56.2794	178.234
49.9602	56.2794	179.722
50.5416	56.6016	31.6802
50.7904	57.2121	31.9926
51.233	57.938	32.1701
51.6613	82.062	32.5499
51.9629	82.7879	34.0021
52.2926	83.3984	34.3198
52.7074	83.7206	34.3767
53.0371	85.6112	34.6655
53.3387	85.6768	34.8012
53.767	86.2977	35.1988
54.2096	88.7023	35.3345
54.4584	89.3232	35.6233
55.0398	89.3888	35.6802
56.285	91.2794	35.9979
58.2088	91.2794	37.4501
59.0652	91.6016	37.8299
60.0674	92.2121	38.0074
60.401	92.938	38.3198
61.2093	117.062	101.68
61.2907	118.398	101.993
62.099	118.721	102.17
62.4326	120.611	102.55
63.4348	120.677	104.002
64.2912	121.298	104.32
66.215	123.702	104.377
67.4602	124.323	104.666
68.0416	124.389	104.801
68.733	126.279	105.199
69.1613	126.602	105.334
69.4629	127.938	105.623
70.5371	15.8483	105.68
70.8387	16.0655	105.998
70.8387	16.121	107.45
71.267	16.1602	107.83
71.7096	16.367	108.007
71.9584	16.4119	108.32
72.5398	16.7015	171.68
73.785	18.2985	171.993
75.7088	18.5881	172.17
76.5652	18.633	172.55
77.5674	18.8398	174.002
78.7093	18.879	174.32
79.599	18.9345	174.377
81.7912	19.1517	174.666
85.5416	50.8483	174.801
85.7904	51.0655	175.199
86.233	51.121	175.334
86.6613	51.1602	175.623
88.3387	51.367	175.68
90.0398	51.4119	175.998
104.161	51.7015	177.45
0.114163	53.2985	177.83
0.151913	53.5881	178.007
1.22097	53.633	27.964
1.86125	53.8398	31.2052
2.60829	53.879	31.4427
2.67547	53.9345	31.4562
4.83264	54.1517	31.5385
4.91923	54.8843	33.3635
6.2135	85.8483	33.8356
7.20005	86.0655	36.1644
7.20005	86.121	36.6365
8.33643	86.1602	38.4615
9.16357	86.367	38.5438
10.2999	86.4119	38.5573
10.2999	86.7015	38.7948
11.2865	88.2985	39.6041
12.5808	88.5881	42.036
12.6674	88.633	97.964
14.8245	88.8398	100.396
14.8917	88.879	101.205
15.6387	88.9345	101.443
16.279	89.1517	101.456
17.3481	120.848	101.539
17.3858	121.065	103.363
17.6142	121.121	103.836
17.6519	121.16	106.164
18.721	121.367	106.637
19.3613	121.412	108.461
20.1083	121.702	108.544
20.1755	123.298	108.557
22.3326	123.633	108.795
22.4192	123.84	112.036
23.7135	123.879	167.964
24.7001	123.935	171.205
24.7001	124.152	171.443
25.8364	12.2071	171.456
26.6636	12.8333	171.539
27.7999	14.0806	173.363
27.7999	14.1752	173.836
28.7865	14.5061	176.164
30.0808	15.0908	176.637
30.1674	15.2748	178.461
32.3245	16.1388	178.544
32.3917	18.8612	178.557
33.1387	19.7252	178.795
33.779	19.9092	31.2511
34.8481	20.4939	31.3357
34.8858	20.8248	31.5717
35.1142	20.9194	32.4418
35.1519	22.1667	32.7208
36.221	22.7929	34.5887
36.8613	47.2071	35.4113
37.6083	47.8333	37.2792
37.6755	49.0806	37.5582
39.8326	49.1752	38.4283
39.9192	49.5061	38.6643
41.2135	50.0908	38.7489
42.2001	50.2748	101.251
43.3364	51.1388	101.336
44.1636	53.8612	101.572
45.2999	54.7252	102.442
45.2999	54.9092	102.721
46.2865	55.4939	104.589
47.5808	55.8248	105.411
47.5808	55.9194	107.279
47.6674	57.1667	107.558
49.8245	57.7929	108.428
49.8917	82.2071	108.664
50.6387	82.8333	108.749
51.279	84.0806	171.251
52.3481	84.1752	171.336
52.3858	84.5061	171.572
52.6142	85.0908	172.442
52.6519	85.2748	172.721
53.721	86.1388	174.589
54.3613	88.8612	175.411
55.1083	89.7252	177.279
55.1755	89.9092	178.428
57.3326	90.4939	178.664
57.4192	90.8248	178.749
58.7135	90.9194	27.376
59.7001	92.1667	28.8731
60.8364	92.7929	32.1598
61.6636	117.207	33.6686
62.7999	117.833	33.945
63.7865	119.081	34.1507
65.0808	119.506	35.8493
65.1674	120.091	36.055
67.3245	120.275	36.3314
67.3917	121.139	37.8402
68.1387	124.725	41.1269
68.779	124.909	42.624
69.8481	125.494	97.376
70.1142	125.825	98.8731
70.1519	11.6452	102.16
71.221	12.3821	103.669
71.8613	12.9719	103.945
72.6083	13.271	104.151
72.6755	13.6765	105.849
74.8326	14.1958	106.055
74.9192	15.2626	106.331
78.3364	16.3338	107.84
79.1636	16.758	111.127
82.5808	17.0707	112.624
82.6674	17.9293	168.873
84.8245	18.242	172.16
85.6387	18.6662	173.669
89.3613	19.7374	173.945
95.8364	20.8042	174.151
0.631346	21.3235	175.849
0.986896	21.729	176.055
2.99371	22.0281	176.331
3.2178	22.6179	177.84
3.42588	23.3548	29.9295
5.16488	46.6452	31.6146
5.16488	47.3821	33.2805
5.71801	47.9719	33.5404
6.0574	48.271	33.6121
6.0574	48.6765	33.7647
7.87329	49.1958	33.818
7.87329	50.2626	34.6335
8.41079	51.3338	34.8723
8.41079	51.758	35.1277
9.08921	52.0707	35.3665
9.08921	52.9293	36.182
9.62671	53.242	36.2353
9.62671	53.6662	36.3879
11.4426	54.7374	36.4596
11.782	55.8042	36.7195
12.3351	56.3235	38.3854
12.3351	56.729	40.0705
14.0741	57.0281	99.9295
14.2822	57.6179	101.615
14.5063	58.3548	103.281
16.5131	81.6452	103.54
16.8687	82.3821	103.612
18.1313	83.271	103.765
18.4869	83.6765	103.818
20.4937	84.1958	104.633
20.7178	85.2626	104.872
20.9259	86.3338	105.128
22.6649	86.758	105.367
22.6649	87.0707	106.182
23.218	87.9293	106.235
23.218	88.242	106.388
23.5574	88.6662	106.46
23.5574	89.7374	106.719
25.3733	90.8042	108.385
25.9108	91.3235	110.071
25.9108	92.0281	169.929
26.5892	92.6179	171.615
26.5892	93.3548	173.281
27.1267	117.382	173.54
27.1267	118.676	173.612
28.9426	119.196	173.765
29.282	120.263	173.818
29.8351	121.334	174.633
29.8351	122.071	174.872
31.5741	122.929	175.128
31.7822	123.242	175.367
32.0063	123.666	176.182
34.0131	124.737	176.235
34.3687	125.804	176.388
35.6313	126.324	176.46
35.9869	9.95834	176.719
37.9937	10.5117	178.385
38.2178	12.2929	30.9175
38.4259	12.6385	31.3048
40.1649	13.3504	31.9599
40.1649	13.9509	32.5397
40.718	15.9519	32.9436
40.718	16.11	34.1064
41.0574	18.89	34.1115
42.8733	19.0481	34.314
43.4108	21.0491	35.686
43.4108	21.6496	35.8885
44.0892	22.3615	35.8936
44.6267	22.7071	37.0564
46.4426	24.4883	37.4603
46.782	25.0417	38.0401
47.3351	44.9583	38.6952
47.3351	45.5117	39.0825
49.0741	47.2929	100.917
49.0741	47.6385	101.305
49.2822	48.3504	101.96
49.5063	48.9509	102.54
51.5131	50.9519	102.944
51.8687	51.11	104.106
53.1313	53.89	104.111
53.4869	54.0481	104.314
55.4937	56.0491	105.686
55.7178	56.6496	105.889
55.9259	57.3615	105.894
57.6649	57.7071	107.056
58.218	59.4883	107.46
58.5574	60.0417	108.04
60.3733	79.9583	108.695
60.9108	80.5117	109.083
61.5892	82.2929	171.305
62.1267	82.6385	171.96
63.9426	83.3504	172.54
64.282	83.9509	172.944
64.8351	85.9519	174.106
66.5741	86.11	174.111
66.7822	88.89	174.314
69.0131	89.0481	175.686
70.9869	91.0491	175.889
72.9937	91.6496	175.894
73.2178	92.3615	177.056
73.4259	92.7071	177.46
75.718	94.4883	178.04
76.0574	95.0417	178.695
77.8733	114.958	29.3083
78.4108	115.512	32.0013
79.6267	117.293	32.544
81.4426	117.639	32.5966
81.782	118.35	32.6648
82.3351	118.951	33.4141
97.1267	120.952	33.5055
1.81505	121.11	34.1526
2.34971	123.89	35.8474
2.85049	124.048	36.4945
3.67419	126.049	36.5859
4.46148	129.488	37.3352
6.30902	130.042	37.4034
6.30902	11.2286	37.456
6.33044	14.2043	37.9987
7.56523	14.4769	40.6917
7.56523	15.8493	99.3083
7.73876	15.8493	102.001
7.73876	15.9025	102.544
9.76124	16.2729	102.597
9.76124	16.4276	102.665
9.93477	16.4865	103.414
9.93477	16.4865	103.506
11.1696	16.4865	104.153
11.191	17.3768	105.847
11.191	17.6232	106.494
13.0385	18.5135	106.586
13.8258	18.5135	107.335
14.6495	18.5135	107.403
15.1503	18.5724	107.456
15.6849	18.7271	107.999
19.3151	19.0975	110.692
19.8497	19.1507	169.308
20.3505	19.1507	172.001
21.1742	20.5231	172.544
21.9615	20.7957	172.597
23.809	23.7714	172.665
23.809	46.2286	173.414
23.8304	49.2043	173.506
25.0652	49.4769	174.153
25.2388	50.8493	175.847
25.2388	50.8493	176.494
27.2612	50.9025	176.586
27.2612	51.2729	177.335
27.4348	51.4276	177.403
27.4348	51.4865	177.456
28.6696	51.4865	177.999
28.691	52.3768	26.6549
28.691	52.6232	27.854
30.5385	53.5135	29.296
31.3258	53.5724	30.0025
32.1495	53.7271	31.8143
32.6503	54.0975	32.6001
33.1849	54.1507	32.786
36.8151	54.1507	34.0273
37.3497	54.1507	35.9727
37.8505	55.5231	37.214
38.6742	55.7957	37.3999
39.4615	58.7714	38.1857
41.309	84.2043	39.9975
41.309	84.4769	40.704
41.3304	85.8493	42.146
42.5652	85.9025	43.3451
42.7388	86.2729	96.6549
44.7612	86.4276	97.854
44.7612	86.4865	99.296
44.9348	87.3768	100.002
44.9348	87.6232	101.814
46.1696	88.5135	102.6
46.191	88.5724	102.786
46.191	88.7271	104.027
48.0385	89.0975	104.027
48.8258	89.1507	105.973
49.6495	90.5231	107.214
49.6495	90.7957	107.4
50.1503	93.7714	108.186
50.1503	119.477	109.998
50.6849	120.849	110.704
54.3151	120.902	112.146
54.8497	121.428	113.345
55.3505	121.487	166.655
56.1742	122.377	167.854
56.9615	122.623	169.296
58.809	123.513	170.002
58.8304	123.572	171.814
60.0652	124.098	172.6
60.2388	124.151	172.786
62.2612	125.523	174.027
62.4348	12.6846	175.973
63.6696	12.9096	177.214
63.691	13.0426	177.4
66.3258	14.9971	178.186
67.1495	15.2936	179.998
67.6503	17.3402	29.7883
68.1849	17.3626	32.64
71.8151	17.6374	33.0985
72.8505	17.6598	33.7563
73.6742	19.7064	34.0849
74.4615	20.0029	34.8969
76.309	21.9574	35.1031
76.3304	22.0904	35.9151
77.5652	22.3154	35.9151
77.7388	47.6846	36.2437
79.9348	47.9096	36.9015
81.1696	48.0426	37.36
81.191	49.9971	40.2117
83.8258	50.2936	99.7883
85.1503	52.3402	102.64
0.0213969	52.3626	103.098
0.451391	52.6374	103.756
0.566071	52.6598	104.085
1.17402	54.7064	104.897
2.37197	55.0029	105.103
3.32854	56.9574	105.915
4.53619	57.0904	106.244
4.53619	57.3154	106.902
6.00385	82.6846	107.36
6.1172	82.9096	110.212
6.1172	83.0426	169.788
8.31528	84.9971	172.64
9.18472	85.2936	173.098
11.3828	87.3402	173.756
11.3828	87.3626	174.085
11.4962	87.6374	174.897
12.9638	87.6598	175.103
14.1715	89.7064	175.915
15.128	90.0029	176.244
16.326	91.9574	176.902
16.9339	92.0904	177.36
17.0486	92.3154	26.3394
17.4786	117.685	28.115
17.5214	117.91	31.5811
17.9514	118.043	33.1408
18.0661	119.997	34.1924
18.674	120.294	34.2424
19.872	122.34	34.9176
20.8285	122.363	35.0824
22.0362	122.637	35.7576
22.0362	124.706	35.8076
23.5038	125.003	36.8592
23.6172	126.957	38.4189
23.6172	11.2805	41.885
25.8153	13.6004	43.6606
26.6847	13.7693	96.3394
28.8828	13.9471	98.115
28.8828	16.0265	101.581
28.9962	17.2823	103.141
30.4638	17.4653	104.192
31.6715	17.5347	104.242
32.628	17.7177	104.918
33.826	18.9735	105.082
34.4339	21.0529	105.758
34.5486	21.2307	105.808
34.9786	21.3996	106.859
35.0214	23.7195	108.419
35.4514	46.2805	111.885
35.5661	48.6004	113.661
36.174	48.7693	166.339
37.372	48.9471	168.115
38.3285	51.0265	171.581
39.5362	52.2823	173.141
39.5362	52.4653	174.192
41.0038	52.5347	174.242
41.0038	52.7177	174.918
41.1172	53.9735	175.082
41.1172	56.0529	175.758
43.3153	56.2307	175.808
44.1847	56.3996	176.859
44.1847	58.7195	178.419
46.3828	81.2805	30.9639
46.4962	83.6004	31.5939
47.9638	83.7693	32.4446
49.1715	83.9471	33.0224
50.128	86.0265	34.2296
51.326	87.2823	34.8758
51.9339	87.4653	35.1242
52.0486	87.5347	35.7704
52.4786	87.7177	36.9776
52.5214	88.9735	37.5554
52.9514	91.0529	38.4061
53.0661	91.2307	39.0361
53.674	91.3996	100.964
54.872	93.7195	101.594
55.8285	116.281	102.445
57.0362	118.6	103.022
57.0362	118.769	104.23
58.5038	118.947	104.876
58.6172	121.027	105.124
60.8153	122.282	105.77
61.6847	122.465	106.978
63.8828	122.535	107.555
63.9962	122.718	108.406
65.4638	123.973	109.036
66.6715	126.053	170.964
67.628	126.231	171.594
68.826	126.4	172.445
69.4339	158.973	173.022
69.5486	11.9429	174.23
69.9786	12.3657	174.876
70.0214	12.7303	175.77
70.4514	13.799	177.555
70.5661	14.4252	178.406
72.372	15.0233	179.036
73.3285	15.4508	27.0383
74.5362	16.1798	29.2554
76.0038	16.6356	31.4508
76.1172	16.8824	31.5349
79.1847	17.3124	31.8792
81.3828	17.6876	32.808
81.4962	18.1176	32.832
82.9638	18.3644	37.168
86.326	18.8202	37.192
87.5214	19.5492	38.1208
1.49553	19.9767	38.4651
1.72465	20.5748	38.5492
3.58655	21.201	40.7446
4.75536	22.2697	42.9617
5.40976	22.6343	97.0383
6.21366	23.0571	99.2554
6.69055	46.9429	101.451
7.56918	47.3657	101.535
7.99244	47.7303	101.879
8.73796	48.799	102.808
8.76204	49.4252	102.832
9.50756	50.0233	107.168
9.93082	50.4508	107.192
10.8094	51.1798	108.121
11.2863	51.6356	108.465
12.0902	51.8824	108.549
12.7446	52.3124	110.745
13.9135	52.6876	112.962
15.7754	53.1176	167.038
16.0045	53.3644	169.255
18.9955	53.8202	171.451
19.2246	54.5492	171.535
21.0865	54.9767	171.879
22.2554	55.5748	172.808
22.9098	56.201	172.832
23.7137	57.2697	177.168
24.1906	57.6343	177.192
25.0692	58.0571	178.465
25.4924	81.9429	178.549
26.238	82.7303	26.9145
26.262	83.799	30.6701
27.0076	84.4252	32.6097
27.4308	85.0233	33.1793
27.4308	85.4508	33.2456
28.3094	86.1798	33.7029
28.3094	86.6356	34.5679
28.7863	86.8824	35.4321
29.5902	87.3124	36.2971
30.2446	87.6876	36.7544
30.2446	88.1176	36.8207
31.4135	88.3644	37.3903
33.2754	88.8202	39.3299
33.5045	89.5492	43.0855
36.4955	90.5748	96.9145
36.7246	91.201	100.67
38.5865	92.2697	102.61
39.7554	92.6343	103.179
40.4098	93.0571	103.246
41.2137	116.943	103.703
41.6906	117.73	104.568
42.5692	118.799	105.432
42.9924	119.425	106.297
43.738	121.18	106.754
43.762	121.882	106.821
43.762	122.312	107.39
44.5076	123.364	109.33
44.5076	123.82	113.086
44.9308	125.575	166.914
45.8094	126.201	170.67
46.2863	127.27	172.61
46.2863	128.057	173.179
47.0902	156.18	173.246
47.0902	12.9859	173.703
47.7446	13.4706	174.568
47.7446	13.5912	175.432
48.9135	14.2933	176.297
48.9135	14.3316	176.754
50.7754	15.1879	176.821
51.0045	15.2649	177.39
53.9955	15.6734	179.33
54.2246	16.5213	29.4032
56.0865	16.5284	29.8601
57.2554	16.9595	30.6598
57.9098	18.0405	33.4474
58.7137	18.4716	33.6142
59.1906	18.4787	33.8952
60.0692	19.3266	34.9636
60.4924	19.7351	35.0364
61.238	19.8121	36.1048
61.262	20.6684	36.3858
62.0076	20.7067	36.5526
62.4308	21.4088	39.3402
63.3094	21.5294	40.1399
63.7863	22.0141	40.5968
64.5902	47.9859	99.4032
65.2446	48.4706	99.8601
66.4135	48.5912	100.66
68.2754	49.2933	103.447
68.5045	49.3316	103.614
71.4955	50.1879	103.895
71.7246	50.2649	104.964
73.5865	50.6734	105.036
74.7554	51.5213	106.105
75.4098	51.5284	106.386
76.2137	51.9595	106.553
77.5692	53.0405	109.34
77.9924	53.4716	110.14
78.762	53.4787	110.597
79.9308	54.3266	169.403
81.2863	54.7351	169.86
82.0902	54.8121	170.66
82.7446	55.6684	173.447
88.9955	55.7067	173.614
91.0865	56.4088	173.895
1.78454	56.5294	174.964
1.78454	57.0141	175.036
1.96682	82.9859	176.105
4.48904	83.4706	176.386
5.25196	83.5912	176.553
5.25196	84.2933	179.34
7.28198	84.3316	21.5793
7.28198	84.3316	30.7871
7.48779	85.1879	31.937
7.82844	85.2649	32.1988
7.82844	85.6734	32.3219
8.40418	86.5284	33.4235
8.40418	86.9595	33.865
8.74629	88.0405	36.135
8.75371	88.4716	36.5765
8.75371	89.3266	37.6781
9.09582	89.7351	37.8012
9.09582	89.8121	38.063
9.67156	90.6684	39.2129
9.67156	90.7067	41.0936
10.0122	91.4088	48.4207
10.218	91.5294	91.5793
10.218	92.0141	98.9064
12.248	118.471	100.787
12.248	118.591	101.937
13.011	119.293	102.199
15.5332	119.332	102.322
15.7155	120.188	103.423
15.7155	120.265	103.865
19.2845	120.673	106.135
19.2845	121.528	106.577
19.4668	121.96	107.678
21.989	123.472	107.801
22.752	124.327	108.063
22.752	124.812	109.213
24.782	125.668	111.094
24.782	125.707	118.421
24.9878	126.409	161.579
25.3284	126.529	170.787
25.9042	127.014	171.937
25.9042	11.8912	172.199
26.2463	12.6294	172.322
26.2537	13.6405	173.423
26.2537	13.6405	173.865
26.5958	13.6405	176.135
26.5958	14.2213	176.577
27.1716	14.4668	177.678
27.1716	15.5358	177.801
27.5122	15.6742	178.063
27.718	17.1408	179.213
27.718	17.8592	28.4782
29.748	19.3258	30.6889
29.748	19.4642	31.6252
30.511	20.5332	31.8711
33.0332	20.7787	31.9979
33.2155	21.3595	32.945
33.2155	21.3595	33.5216
36.7845	21.3595	33.8365
36.9668	22.3706	33.8558
39.489	23.1088	33.9899
40.252	46.8912	36.0101
40.252	47.6294	36.1442
42.282	48.6405	36.1635
42.4878	48.6405	36.4784
42.8284	49.2213	37.055
43.4042	49.4668	38.0021
43.4042	50.5358	38.1289
43.7463	50.6742	38.3748
43.7463	52.1408	39.3111
43.7537	52.8592	41.5218
44.0958	54.3258	98.4782
44.0958	54.4642	100.689
44.6716	55.5332	101.625
44.6716	55.7787	101.871
45.0122	56.3595	101.998
45.218	56.3595	102.945
45.218	56.3595	103.522
47.248	57.3706	103.836
47.248	58.1088	103.856
48.011	81.8912	103.99
48.011	82.6294	106.01
50.5332	83.6405	106.144
50.7155	83.6405	106.164
50.7155	84.2213	106.478
54.2845	84.4668	107.055
54.4668	85.5358	108.002
56.989	85.6742	108.129
57.752	87.1408	108.375
59.782	87.8592	109.311
59.9878	89.3258	111.522
59.9878	89.4642	168.478
60.3284	90.5332	170.689
60.9042	90.7787	171.871
61.2463	91.3595	171.998
61.2537	92.3706	172.945
61.5958	93.1088	173.522
62.1716	116.891	173.836
62.5122	117.629	173.856
62.718	118.64	173.99
64.748	119.221	176.01
65.511	120.536	176.144
68.0332	120.674	176.164
68.2155	122.141	176.478
71.7845	122.859	177.055
71.9668	124.326	178.002
74.489	124.464	178.129
75.252	125.533	178.375
77.282	126.36	179.311
77.4878	11.4306	29.9855
77.8284	11.777	31.4469
78.4042	11.988	31.5213
79.0958	14.75	31.746
80.218	16.5501	32.7072
82.248	17.1863	32.8245
89.2845	17.2404	33.1922
92.752	17.7596	34.4954
94.782	17.8137	34.8134
0.0498904	18.4499	35.1866
1.48499	20.25	35.5046
3.22891	23.012	36.8078
3.97264	23.223	37.1755
5.79128	23.5694	37.2928
5.79128	46.4306	38.254
6.72082	46.777	38.4787
7.28019	46.988	38.5531
10.2198	49.75	40.0145
10.7792	51.5501	99.9855
11.7087	52.1863	101.447
11.7087	52.2404	101.521
13.5274	52.7596	101.746
14.2711	52.8137	102.707
16.015	53.4499	102.824
17.4501	55.25	103.192
17.5499	58.012	104.495
18.985	58.223	104.813
20.7289	58.5694	105.187
21.4726	81.4306	105.505
23.2913	81.777	106.808
23.2913	81.988	107.176
24.2208	84.75	107.293
24.7802	86.5501	108.254
27.7198	87.1863	108.479
28.2792	87.2404	108.553
29.2087	87.7596	110.015
29.2087	87.8137	169.985
31.0274	88.4499	171.447
31.7711	90.25	171.521
33.515	93.012	171.746
34.9501	93.223	172.707
34.9501	93.5694	172.824
35.0499	116.431	173.192
36.485	116.777	174.495
38.2289	116.988	174.813
38.9726	119.75	175.187
40.7913	121.55	175.505
40.7913	122.186	176.808
41.7208	122.76	177.176
42.2802	122.814	177.293
45.2198	123.45	178.254
45.2198	125.25	178.479
45.7792	128.223	178.553
46.7087	128.569	28.6734
46.7087	12.0895	30.4395
48.5274	12.8587	31.933
48.5274	13.8013	32.386
49.2711	15.2203	32.6182
49.2711	15.2809	33.0632
51.015	15.3141	33.677
52.3889	15.7062	34.2178
52.4501	16.2467	35.7822
52.4501	17.0675	36.323
52.5499	17.9325	36.9368
53.985	18.7533	37.3818
53.985	19.2938	37.614
55.7289	19.6859	38.067
56.4726	19.7191	39.5605
56.4726	19.7797	41.3266
58.2913	21.1987	98.6734
59.2208	22.1413	100.44
59.7802	22.9105	101.933
62.7198	47.0895	102.386
63.2792	47.8587	102.618
63.2792	48.8013	103.063
64.2087	50.2203	103.677
64.2087	50.2809	104.218
66.0274	50.3141	105.782
66.7711	50.7062	106.323
68.515	51.2467	106.937
69.9501	52.0675	107.382
70.0499	52.9325	107.614
71.485	53.7533	108.067
73.2289	54.2938	109.56
73.9726	54.6859	111.327
75.7913	54.7191	168.673
76.7208	54.7797	170.44
80.7792	56.1987	171.933
83.5274	57.1413	172.386
84.2711	57.9105	172.618
87.4501	82.0895	173.063
87.5499	82.8587	173.677
91.4726	83.8013	174.218
98.2792	85.2203	175.782
0.0898192	85.2809	176.323
2.12842	85.3141	176.937
2.40451	85.7062	177.382
2.64355	86.2467	177.614
4.43713	87.0675	178.067
4.82031	87.9325	179.56
4.82031	88.7533	28.8577
5.9863	89.2938	31.1182
5.9863	89.6859	31.1756
6.17131	89.7191	31.1816
6.22174	89.7797	32.0193
6.22174	91.1987	34.2408
11.2783	92.1413	35.7592
11.2783	92.9105	37.9807
11.3287	117.089	38.8184
11.5137	117.859	38.8244
11.5137	118.801	38.8818
12.6797	120.281	41.1423
12.6797	120.706	98.8577
13.0629	121.247	101.118
14.8564	122.933	101.176
15.0955	124.294	101.182
15.3716	124.686	102.019
15.3716	124.719	104.241
17.4102	126.199	105.759
17.5898	127.911	107.981
19.6284	13.0617	108.818
19.9045	13.184	108.824
20.1436	13.2574	108.882
21.9371	15.6127	111.142
22.3203	15.6816	168.858
22.3203	16.8745	171.118
23.4863	17.3501	171.176
23.4863	17.423	171.182
23.6713	17.577	172.019
23.7217	17.6499	174.241
23.7217	18.1255	175.759
28.7783	19.3184	177.981
28.7783	19.3873	178.818
28.8287	21.7426	178.824
29.0137	21.816	178.882
29.0137	21.9383	28.7095
30.1797	48.0617	31.9894
30.1797	48.184	32.4078
30.1797	48.2574	33.1314
30.5629	50.6127	33.8111
32.3564	50.6816	34.0416
32.5955	51.8745	34.0568
32.8716	52.3501	34.981
34.9102	52.423	35.019
35.0898	52.577	35.9432
37.1284	52.6499	35.9584
37.4045	53.1255	36.1889
37.6436	54.3184	36.8686
39.4371	54.3873	37.5922
39.8203	56.7426	38.0106
39.8203	56.816	41.2905
40.9863	56.9383	98.7095
41.1713	83.0617	101.989
41.2217	83.184	102.408
46.2783	83.2574	103.131
46.2783	85.6127	103.811
46.3287	85.6816	104.042
46.5137	86.8745	104.057
46.5137	87.3501	104.981
46.5137	87.423	105.019
47.6797	87.577	105.943
47.6797	87.6499	105.958
47.6797	88.1255	106.189
48.0629	89.3184	106.869
49.8564	89.3873	107.592
50.0955	91.7426	108.011
50.3716	91.816	111.291
52.4102	91.9383	168.709
52.5898	118.062	171.989
52.5898	118.184	172.408
54.6284	118.257	173.131
54.6284	120.613	173.811
54.9045	120.682	174.042
55.1436	121.874	174.057
56.9371	122.35	174.981
57.3203	122.65	175.019
58.4863	123.126	175.943
58.6713	124.318	175.958
58.7217	126.743	176.189
63.7783	126.816	176.869
63.8287	126.938	177.592
64.0137	153.257	178.011
64.0137	11.4261	27.8113
65.1797	11.443	29.8838
65.5629	11.6971	29.9289
67.3564	13.4014	31.5446
67.5955	13.58	32.3363
67.8716	13.7639	34.9231
69.9102	14.1736	35.0769
70.0898	14.7836	37.6637
72.1284	15.8559	38.4554
72.4045	16.7151	40.0711
74.4371	18.2849	40.1162
74.8203	19.1441	42.1887
75.9863	20.2164	97.8113
76.1713	20.8264	99.8838
81.5137	21.2361	99.9289
82.6797	21.42	101.545
85.0955	21.5986	102.336
85.3716	23.3029	104.923
89.6284	23.557	105.077
89.9045	23.5739	107.664
93.6713	46.4261	108.455
102.595	46.443	110.071
2.0412	46.6971	110.116
2.16939	48.4014	112.189
4.9684	48.58	167.811
4.9684	48.7639	169.884
5.48117	49.1736	169.929
5.48117	49.7836	171.545
5.9613	50.8559	172.336
5.9613	51.7151	174.923
7.85786	53.2849	175.077
7.85786	54.1441	177.664
8.22385	55.2164	178.455
8.55313	55.8264	28.3564
8.65871	56.2361	30.9991
8.68755	56.42	34.4343
8.81245	56.5986	34.4484
8.84129	58.3029	34.9162
8.84129	58.557	34.9495
8.94687	58.5739	35.0505
9.27615	81.4261	35.0838
9.64214	81.443	35.5516
9.64214	81.6971	35.5657
11.5387	83.4014	39.0009
11.5387	83.58	41.6436
12.0188	83.7639	98.3564
12.0188	84.1736	100.999
12.5316	84.7836	104.434
12.5316	85.8559	104.448
15.3306	86.7151	104.916
15.4588	88.2849	104.949
19.5412	89.1441	105.051
19.6694	90.2164	105.084
22.4684	90.8264	105.552
22.4684	91.2361	105.566
22.9812	91.42	109.001
22.9812	91.5986	111.644
23.4613	93.3029	168.356
23.4613	93.557	170.999
25.3579	93.5739	174.434
25.3579	116.426	174.448
25.7238	116.697	174.916
26.0531	118.401	174.949
26.1587	118.764	175.051
26.1875	120.856	175.084
26.3125	121.715	175.552
26.3413	123.285	175.566
26.4469	124.144	179.001
26.7762	126.42	29.6336
26.7762	126.599	29.9035
27.1421	128.303	30.9116
27.1421	128.574	31.1047
29.0387	151.426	32.3017
29.0387	13.1967	32.5461
29.5188	13.3672	33.0834
29.5188	14.478	33.911
30.0316	15.1446	34.6123
30.0316	15.1446	35.3877
32.8306	15.1446	36.089
32.9588	15.4388	36.9166
37.0412	15.5078	37.4539
37.1694	16.7201	37.6983
39.9684	16.8022	38.8953
40.4812	17.483	39.0884
40.9613	17.517	40.0965
40.9613	18.1978	40.3664
42.8579	18.2799	99.6336
43.2238	19.4922	99.9035
43.5531	19.5612	100.912
43.5531	19.8554	101.105
43.6587	19.8554	102.302
43.6875	20.522	102.546
43.8125	21.6328	103.083
43.8125	21.8033	103.911
43.8413	48.1967	104.612
43.8413	48.3672	105.388
43.9469	49.478	106.089
44.2762	50.1446	106.917
44.6421	50.1446	107.454
44.6421	50.1446	107.698
46.5387	50.4388	108.895
47.0188	50.5078	109.088
47.5316	51.7201	110.097
47.5316	51.8022	110.366
50.3306	52.483	169.634
50.4588	52.517	169.903
54.5412	53.1978	170.912
54.6694	53.2799	171.105
57.4684	54.4922	172.302
57.9812	54.5612	172.546
58.4613	54.8554	173.083
60.3579	54.8554	173.911
60.3579	55.522	174.612
60.7238	56.6328	175.388
61.0531	56.8033	176.089
61.1587	83.1967	176.917
61.1875	83.3672	177.454
61.3125	84.478	177.698
61.3413	85.1446	178.895
61.7762	85.4388	179.088
62.1421	85.5078	26.7965
64.0387	86.7201	28.6097
64.0387	86.8022	29.2354
64.5188	87.483	31.0548
65.0316	87.517	31.1693
65.0316	88.1978	32.1275
67.8306	88.2799	32.5177
67.9588	89.4922	37.4823
72.0412	89.5612	37.8725
72.1694	89.8554	38.8307
74.9684	91.6328	38.9452
75.4812	91.8033	40.7646
77.8579	118.197	41.3903
78.5531	118.367	43.2035
78.6587	120.439	96.7965
78.6875	120.508	96.7965
78.8125	121.72	98.6097
78.8413	121.802	99.2354
79.2762	122.483	101.055
79.6421	122.517	101.169
82.0188	123.198	102.128
82.5316	123.28	102.518
89.5412	124.561	107.482
93.4613	124.855	107.872
95.3579	126.633	108.831
96.7762	126.803	108.945
0.325768	13.2242	110.765
1.46369	14.3978	111.39
2.1753	14.944	113.203
3.71298	15.0441	166.797
3.94373	15.1935	168.61
4.65401	15.5192	169.235
4.82348	15.6677	171.055
5.59247	16.2288	172.128
7.83924	17.107	172.518
8.0103	17.893	177.482
8.04989	18.7712	177.872
9.45011	19.3323	178.831
9.4897	19.4808	178.945
9.66076	19.8065	28.9053
11.9075	19.9559	29.6449
12.6765	20.056	30.1351
12.846	20.6022	31.7152
13.5563	21.7758	33.6412
13.787	48.2242	33.6731
15.3247	49.3978	34.5965
16.0363	49.944	35.4035
17.1742	50.0441	36.3269
17.8258	50.1935	36.3588
18.9637	50.5192	38.2848
19.6753	50.6677	39.8649
21.213	51.2288	40.3551
21.4437	52.107	41.0947
22.154	52.893	98.9053
22.3235	53.7712	99.6449
23.0925	54.3323	100.135
25.3392	54.4808	101.715
25.5103	54.8065	103.641
25.5499	54.9559	103.673
26.9501	55.056	104.596
26.9897	55.6022	105.404
27.1608	56.7758	106.327
29.4075	83.2242	106.359
30.1765	84.3978	108.285
30.346	84.944	109.865
31.0563	85.0441	110.355
31.287	85.1935	111.095
32.8247	85.5192	168.905
33.5363	85.6677	169.645
34.6742	86.2288	170.135
35.3258	87.107	171.715
36.4637	87.893	173.641
37.1753	88.7712	173.673
38.713	89.3323	174.596
38.9437	89.4808	175.404
39.654	89.8065	176.327
39.8235	89.9559	176.359
40.5925	90.056	178.285
42.8392	90.6022	179.865
43.0103	91.7758	28.7598
43.0499	118.224	30.2872
43.0499	119.398	31.7524
44.4501	119.944	31.754
44.4897	120.193	33.5603
44.6608	120.519	33.9901
44.6608	120.668	36.0099
46.9075	121.229	36.4397
47.6765	122.107	38.246
47.846	122.893	38.2476
48.5563	123.771	39.7128
48.787	124.332	41.2402
48.787	124.481	98.7598
50.3247	125.056	100.287
51.0363	126.776	101.752
52.1742	12.2228	101.754
52.8258	13.0247	103.56
53.9637	13.5652	103.99
54.6753	15.7223	106.01
56.213	15.7223	106.44
56.4437	15.9575	108.246
57.154	16.4116	108.248
57.3235	17.4276	109.713
58.0925	17.5724	111.24
60.3392	18.5884	168.76
60.5103	19.0425	170.287
60.5499	19.2777	171.752
61.9501	19.2777	171.754
61.9897	21.4348	173.56
62.1608	21.9753	173.99
64.4075	22.7772	176.01
65.1765	47.2228	176.44
65.346	48.0247	178.246
66.0563	48.5652	178.248
66.287	50.7223	179.713
67.8247	50.7223	27.3647
68.5363	50.9575	28.7519
69.6742	51.4116	29.3518
70.3258	52.4276	30.97
71.4637	52.5724	31.7826
72.1753	53.5884	31.8262
73.713	54.0425	31.9811
74.654	54.2777	34.3985
74.8235	54.2777	35.6015
75.5925	56.4348	38.0189
78.0103	56.9753	38.1738
78.0499	57.7772	38.2174
79.4501	82.2228	39.03
79.4897	83.0247	40.6482
79.6608	83.5652	41.2481
82.6765	85.7223	42.6353
83.787	85.9575	97.3647
85.3247	86.4116	98.7519
89.6753	87.4276	99.3518
92.3235	87.5724	100.97
100.177	87.5724	101.783
0.298059	88.5884	101.826
0.38508	89.0425	101.981
1.38483	89.2777	104.398
1.60483	91.4348	105.602
1.81198	91.4348	108.019
2.04533	91.9753	108.174
5.06042	92.7772	108.217
6.345	117.223	109.03
7.73125	118.025	110.648
7.73125	118.565	111.248
7.96938	120.722	112.635
7.96938	120.958	167.365
9.53062	121.412	168.752
9.53062	122.428	169.352
9.76875	122.572	170.97
9.76875	123.588	171.783
11.155	124.042	171.826
15.4547	124.278	171.981
15.688	126.435	174.398
15.8952	127.777	175.602
16.1152	12.3255	178.019
17.1149	13.3558	178.174
17.2019	13.9489	178.217
17.7981	14.6064	179.03
17.8851	15.074	29.275
18.8848	15.3303	29.673
19.1048	15.4724	30.2079
19.312	15.912	31.189
19.5453	16.8227	31.8274
23.845	18.1773	32.7244
25.2313	19.088	34.8203
25.2313	19.5276	35.1797
25.4694	19.6697	37.2756
25.4694	19.926	38.1726
27.0306	20.3936	38.811
27.0306	21.0511	39.7921
27.2687	21.6442	40.327
27.2687	22.6745	40.725
28.655	47.3255	99.275
32.9547	48.3558	99.673
33.188	48.9489	100.208
33.3952	49.6064	101.189
33.6152	50.074	101.827
34.6149	50.3303	102.724
34.7019	50.4724	104.82
35.2981	50.912	105.18
35.3851	51.8227	107.276
36.3848	53.1773	108.173
36.6048	54.088	108.811
36.812	54.5276	109.792
37.0453	54.6697	110.327
41.345	54.926	110.725
42.7313	55.3936	169.275
42.7313	56.0511	169.673
42.9694	56.6442	170.208
42.9694	57.6745	171.189
44.5306	82.3255	171.827
44.5306	83.3558	172.724
44.7687	83.9489	174.82
44.7687	84.6064	175.18
46.155	85.074	177.276
50.4547	85.3303	178.173
50.688	85.4724	178.811
50.8952	85.912	179.792
51.1152	86.8227	29.8761
52.1149	88.1773	30.1008
52.2019	89.088	31.67
52.7981	89.5276	32.0052
52.8851	89.6697	32.3967
53.8848	89.926	32.7766
54.1048	90.3936	34.2674
54.312	91.0511	35.7326
54.5453	91.6442	37.2234
58.845	92.6745	37.6033
60.2313	117.326	37.9948
60.4694	118.356	38.33
62.0306	118.949	39.8992
62.2687	119.606	40.1239
63.655	120.074	99.8761
67.9547	120.33	100.101
68.6152	120.472	101.67
69.7019	121.823	102.005
70.2981	123.177	102.397
70.3851	124.088	102.777
71.3848	124.528	104.267
71.6048	124.67	105.733
72.0453	126.644	107.223
76.345	127.674	107.603
77.7313	11.6019	107.995
77.9694	12.8149	108.33
79.5306	13.3915	109.899
79.7687	13.5498	110.124
85.4547	13.706	169.876
85.8952	15.3904	170.101
87.2019	16.052	171.67
89.5453	16.1055	172.397
93.845	16.5963	172.777
0.576754	16.7061	174.267
1.57526	18.2939	175.733
2.0413	18.4037	177.223
2.90793	18.8945	177.603
3.09883	18.948	178.33
3.31125	19.6096	179.899
6.62982	21.294	30.3244
6.62982	21.4502	30.4762
7.24809	21.6085	32.3
7.34161	22.1851	32.8028
7.34161	23.3981	32.9744
7.60494	46.6019	33.0684
8.52046	47.8149	33.141
8.52046	48.3915	34.1229
8.97954	48.5498	35.8771
8.97954	48.706	36.859
9.89506	50.3904	36.9316
10.1584	51.052	37.0256
10.1584	51.1055	37.1972
10.2519	51.5963	37.7
10.8702	51.7061	39.5238
10.8702	53.2939	39.6756
14.1887	53.4037	100.324
14.4012	53.8945	100.476
14.5921	53.948	102.3
15.4587	54.6096	102.803
15.9247	56.294	102.974
16.9232	56.4502	103.068
18.0768	56.6085	103.141
19.0753	57.1851	104.123
19.5413	58.3981	105.877
20.4079	81.6019	106.859
20.5988	82.8149	106.932
20.8113	83.3915	107.026
24.1298	83.5498	107.197
24.1298	83.706	107.7
24.7481	85.3904	109.524
24.8416	86.052	109.676
24.8416	86.1055	170.324
25.1049	86.5963	170.476
26.0205	86.7061	172.3
26.0205	88.2939	172.803
26.4795	88.4037	172.974
26.4795	88.8945	173.068
27.3951	88.948	173.141
27.6584	89.6096	174.123
27.6584	91.294	175.877
27.7519	91.4502	176.859
28.3702	91.6085	176.932
28.3702	92.1851	177.026
31.6887	93.3981	177.197
31.9012	116.602	179.524
32.0921	117.815	179.676
32.9587	120.39	27.9765
33.4247	121.052	28.9348
34.4232	121.106	29.8144
34.4232	121.596	31.0704
35.5768	121.706	31.7855
36.5753	123.294	33.167
36.5753	123.404	33.8569
37.0413	123.894	34.6509
37.9079	123.948	35.3491
38.0988	124.61	36.1431
38.3113	127.185	36.833
41.6298	14.5789	38.2145
42.2481	15.4595	38.9296
42.3416	15.5039	40.1856
42.3416	16.3382	41.0652
42.6049	16.6618	42.0235
43.5205	16.8477	97.9765
43.9795	17.1889	98.9348
44.8951	17.8111	99.8144
44.8951	18.1523	101.07
45.1584	18.3382	101.786
45.2519	18.6618	103.167
45.8702	19.4961	103.857
45.8702	19.5405	104.651
49.1887	20.4211	105.349
49.4012	49.5789	106.143
49.5921	50.4595	106.833
50.4587	50.5039	108.214
50.9247	51.3382	108.93
51.9232	51.6618	110.186
53.0768	51.8477	111.065
53.0768	52.1889	112.023
54.0753	52.8111	167.977
54.5413	53.3382	168.935
55.4079	53.6618	169.814
55.5988	54.4961	171.07
55.8113	54.5405	171.786
59.1298	55.4211	173.167
59.1298	84.5789	173.857
59.7481	85.4595	174.651
59.8416	85.5039	175.349
60.1049	86.3382	176.833
61.0205	86.6618	178.214
61.4795	86.8477	178.93
62.3951	87.1889	21.861
62.6584	87.8111	26.7175
63.3702	88.3382	29.486
66.6887	88.6618	29.68
66.9012	89.4961	30.7882
67.0921	89.5405	30.9208
67.9587	90.4211	31.5402
68.4247	119.579	34.0925
69.4232	120.459	35.9075
70.5768	120.504	38.4598
71.5753	121.338	39.0792
72.0413	121.662	39.2118
72.9079	121.848	40.32
73.0988	122.189	40.514
73.3113	122.811	43.2825
76.6298	123.338	48.139
77.3416	123.662	91.861
78.5205	124.496	96.7175
78.9795	125.421	99.486
80.1584	11.5645	99.68
80.8702	13.2938	100.788
84.1887	13.3472	100.921
89.0753	13.3472	101.54
89.5413	14.1375	104.092
90.8113	14.6644	105.908
0.472409	16.6107	108.46
0.685682	16.8527	109.079
0.946927	17.1053	109.212
2.85072	17.8947	110.32
4.54468	18.1473	110.514
5.27128	18.3893	113.283
5.34136	20.3356	118.139
5.34136	20.8625	161.861
8.26102	21.6528	166.717
8.26102	21.7062	169.486
8.3617	23.4355	169.68
8.3617	46.5645	170.788
8.3617	48.2938	170.921
9.1383	48.3472	174.092
9.1383	48.3472	175.908
9.23898	49.1375	178.46
12.1586	49.6644	179.079
12.1586	51.6107	179.212
12.2287	51.8527	27.792
12.9553	52.1053	28.4238
14.6493	52.8947	28.6429
16.5531	53.1473	30.3653
16.8143	53.3893	30.807
16.8143	55.3356	33.6512
17.0276	55.8625	33.7296
17.9724	56.6528	36.2704
18.1857	56.7062	36.3488
18.4469	58.4355	39.193
20.3507	81.5645	39.6347
22.0447	83.2938	41.3571
22.7713	83.3472	41.5762
22.8414	84.1375	42.208
22.8414	84.6644	97.792
25.761	86.6107	98.4238
25.761	86.8527	98.6429
25.8617	87.1053	100.365
25.8617	87.8947	100.807
25.8617	88.1473	103.651
26.6383	88.3893	103.73
26.6383	90.3356	106.27
26.739	90.8625	106.349
29.6586	91.6528	109.193
29.6586	91.7062	109.635
29.7287	93.4355	111.357
30.4553	116.564	111.576
32.1493	118.294	112.208
34.0531	118.347	167.792
34.3143	119.138	168.424
34.5276	119.664	168.643
35.4724	123.147	170.365
35.6857	123.389	170.807
35.9469	125.336	173.651
37.8507	125.862	173.73
39.5447	126.653	176.27
40.2713	126.706	176.349
40.3414	156.611	179.193
40.3414	11.9976	179.635
43.261	12.3373	26.5982
43.3617	13.5651	28.3379
43.3617	14.9377	29.0407
44.1383	15.4059	32.4335
44.1383	15.4059	34.1224
44.239	16.1578	34.5092
47.1586	16.5998	35.4908
47.1586	16.9206	35.8776
47.2287	16.9206	37.5665
47.9553	16.9206	40.9593
49.6493	16.9545	41.6621
51.5531	18.0455	43.4018
51.5531	18.0794	96.5982
51.8143	18.0794	98.3379
52.0276	18.0794	99.0407
52.9724	18.4002	102.434
53.1857	18.8422	104.122
53.1857	19.5941	104.509
53.4469	20.0623	105.491
55.3507	21.4349	105.878
57.0447	22.6627	107.566
57.7713	23.0024	110.959
57.8414	46.9976	111.662
60.761	47.3373	113.402
60.8617	48.5651	166.598
61.6383	49.9377	168.338
61.6383	50.4059	169.041
61.739	50.4059	172.434
64.6586	51.1578	174.122
64.7287	51.5998	174.509
65.4553	51.9206	175.491
67.1493	51.9206	175.878
69.0531	51.9206	177.566
69.3143	51.9545	30.2468
69.5276	53.0455	31.4938
70.4724	53.0794	32.4723
70.9469	53.0794	32.5867
72.8507	53.0794	33.8012
74.5447	53.4002	34.0059
75.3414	53.8422	34.3871
78.261	54.5941	35.6129
78.3617	54.5941	35.9941
79.1383	55.0623	36.1988
79.239	56.4349	37.4133
82.1586	57.6627	37.5277
82.9553	58.0024	38.5062
86.5531	81.9976	39.7532
87.0276	82.3373	100.247
87.9724	83.5651	101.494
96.6383	84.9377	102.433
0.705931	85.4059	102.472
0.7752	86.1578	102.587
0.863757	86.5998	103.801
1.31918	86.9206	104.006
1.53189	86.9206	104.387
1.78042	86.9545	105.613
1.83887	88.0455	105.994
2.83904	88.0794	106.199
4.86378	88.4002	107.413
4.86378	88.8422	107.528
6.14003	89.5941	107.567
7.48489	90.0623	108.506
8.18732	91.4349	109.753
9.31268	92.6627	170.247
10.0151	93.0024	171.494
11.36	116.998	172.472
12.6362	117.337	172.587
12.6362	118.565	173.801
14.661	119.938	174.006
15.6611	120.406	174.387
15.7196	121.158	175.613
15.9681	121.6	175.994
16.1808	121.921	176.199
16.6362	121.954	177.413
16.7248	123.046	177.528
16.7941	123.079	178.506
18.2059	123.4	179.753
18.2752	123.842	29.194
18.3638	124.594	30.2057
18.8192	125.062	33.3877
19.0319	10.4581	33.6045
19.2804	12.1391	33.6888
19.3389	12.7825	33.8821
20.339	13.7673	34.1572
22.3638	14.5397	34.481
22.3638	14.9617	35.519
23.64	14.9617	35.8428
24.9849	16.4393	36.1179
25.6873	16.9896	36.3112
26.8127	18.0104	36.3955
27.5151	18.5607	36.6123
27.5151	20.0383	39.7943
28.86	20.0383	40.806
30.1362	20.0383	99.194
30.1362	20.4603	100.206
32.161	21.2327	103.388
33.1611	22.2175	103.604
33.2196	22.8609	103.689
33.4681	24.5419	103.882
33.6808	45.4581	104.157
34.1362	47.1391	104.481
34.2248	47.7825	105.519
34.2941	48.7673	105.843
35.7059	49.5397	106.118
35.7752	49.9617	106.311
35.8638	49.9617	106.396
36.3192	51.4393	106.612
36.5319	51.9896	109.794
36.7804	53.0104	110.806
36.8389	53.5607	169.194
37.839	55.0383	173.388
39.8638	55.0383	173.604
39.8638	55.0383	173.689
41.14	55.4603	173.882
42.4849	56.2327	174.157
43.1873	57.2175	174.481
43.1873	57.8609	175.519
44.3127	59.5419	175.843
45.0151	80.4581	176.118
46.36	82.1391	176.311
47.6362	82.7825	176.396
47.6362	83.7673	179.794
49.661	84.5397	29.4829
50.6611	84.9617	29.6098
50.7196	86.4393	30.2324
50.9681	86.9896	31.1574
51.1808	88.0104	31.6786
51.6362	88.5607	33.8342
51.7248	90.0383	33.8423
51.7941	90.4603	34.6452
53.2059	91.2327	35.3548
53.2752	92.2175	36.1577
53.8192	92.8609	36.1658
54.0319	94.5419	38.3214
54.2804	115.458	38.8426
54.3389	117.139	39.7676
55.339	117.783	40.3902
57.3638	119.54	40.5171
58.64	119.962	99.4829
59.9849	121.99	99.6098
60.6873	123.01	100.232
62.5151	125.038	101.157
63.86	125.46	101.679
65.1362	127.217	103.834
67.161	127.861	103.842
68.1611	129.542	104.645
68.2196	154.962	105.355
68.4681	11.3928	106.158
68.6808	11.8148	106.166
69.1362	12.7591	108.321
69.2941	13.7925	108.843
70.7059	15.2576	109.768
71.5319	15.6629	110.39
71.7804	17.2886	110.517
71.8389	17.7114	169.483
72.839	19.3371	169.61
74.8638	19.7424	170.232
76.14	21.2075	171.157
77.4849	22.2409	171.679
79.3127	23.1852	173.834
82.6362	23.6072	173.842
85.9681	46.3928	174.645
86.1808	46.8148	175.355
86.6362	47.7591	176.158
88.8192	48.7925	176.166
89.0319	50.2576	178.321
1.26681	50.6629	178.843
4.52191	52.2886	179.768
6.36628	52.7114	28.4306
6.59781	54.3371	32.353
6.59781	54.7424	32.5923
6.92864	56.2075	33.4893
8.0857	57.2409	33.7606
8.58902	58.1852	34.3851
8.58902	58.6072	35.6149
8.91098	81.3928	36.2394
8.91098	81.8148	36.5107
9.4143	82.7591	37.4077
10.5714	83.7925	37.647
10.9022	85.2576	41.5694
10.9022	85.6629	98.4306
11.1337	87.2886	102.353
12.9781	87.7114	102.592
16.2332	89.3371	103.489
18.7668	89.7424	103.761
22.0219	91.2075	104.385
23.8663	92.2409	104.385
24.0978	93.1852	105.615
24.0978	93.6072	106.239
24.4286	116.393	106.511
25.5857	116.815	107.408
26.089	117.759	107.647
26.089	118.793	111.569
26.411	120.258	168.431
26.411	120.663	172.353
26.9143	122.711	172.592
28.0714	124.337	173.489
28.4022	126.207	173.761
28.4022	128.185	174.385
28.6337	10.0102	175.615
30.4781	13.9302	176.239
30.4781	14.8604	176.511
33.7332	14.9948	177.408
36.2668	15.2292	177.647
36.2668	15.5414
39.5219	15.7775
41.3663	17.4117
41.5978	17.5883
41.5978	19.2225
41.9286	19.4586
43.0857	19.7708
43.589	20.0052
43.589	20.1396
43.911	21.0698
43.911	24.9898
44.4143	45.0102
45.5714	48.9302
45.9022	49.8604
46.1337	49.9948
47.9781	50.2292
47.9781	50.5414
51.2332	50.7775
51.2332	52.4117
53.7668	52.5883
53.7668	54.2225
57.0219	54.4586
58.8663	54.7708
59.0978	55.0052
59.4286	55.1396
60.5857	56.0698
61.089	59.9898
61.411	80.0102
61.9143	83.9302
63.4022	84.8604
63.6337	84.9948
65.4781	85.2292
68.7332	85.5414
71.2668	85.7775
74.5219	87.4117
76.3663	87.5883
78.0857	89.2225
78.589	89.4586
78.911	89.7708
80.9022	90.0052
82.9781	90.1396
88.7668	91.0698
2.61936	94.9898
2.6365	115.01
2.6365	118.93
2.78982	119.86
3.14452	119.995
4.11826	120.229
4.9752	122.412
7.45805	122.588
7.45805	124.222
10.042	124.771
10.042	125.005
12.5248	125.14
13.3817	126.07
14.3555	157.588
14.7102	11.9652
14.8635	12.6291
14.8635	13.3924
14.8806	13.5712
20.1194	14.2579
20.1365	14.9232
20.1365	14.9232
20.2898	14.9817
20.6445	15.4785
21.6183	16.4374
22.4752	16.9099
24.958	18.0901
24.958	18.5626
27.542	19.5215
27.542	20.0183
30.0248	20.0768
30.8817	20.0768
31.8555	20.7421
32.2102	21.4288
32.3635	21.6076
32.3635	22.3709
32.3806	23.0348
37.6194	46.9652
37.6365	47.6291
37.6365	48.3924
37.7898	48.5712
38.1445	49.2579
39.1183	49.9232
39.9752	49.9232
42.458	49.9817
42.458	50.4785
45.042	51.4374
45.042	51.9099
47.5248	53.0901
48.3817	53.5626
49.3555	54.5215
49.7102	55.0183
49.8635	55.0768
49.8635	55.0768
49.8806	55.0768
55.1194	55.7421
55.1365	56.4288
55.2898	56.6076
55.6445	57.3709
56.6183	58.0348
57.4752	81.9652
59.958	82.6291
59.958	83.3924
62.542	83.5712
65.0248	84.2579
65.8817	84.9232
66.8555	84.9817
67.2102	85.4785
67.3635	86.4374
67.3806	86.9099
72.6194	88.0901
72.6365	88.5626
72.7898	89.5215
73.1445	90.0183
74.1183	90.0768
74.9752	90.7421
77.458	91.4288
80.042	91.6076
82.5248	92.3709
83.3817	93.0348
84.3555	116.965
84.8635	117.629
84.8806	118.392
90.1194	118.571
90.2898	119.258
90.6445	119.923
107.79	121.437
0.0837507	121.91
0.390967	123.09
0.444032	123.563
0.577785	125.077
2.33597	125.742
3.72836	126.608
6.42312	127.371
6.42312	128.035
8.37234	12.3445
8.37234	12.529
9.12766	14.4594
9.12766	15.016
11.0769	15.1838
11.0769	16.2912
13.7716	16.7205
15.164	17.4858
16.9222	17.5142
17.056	18.2795
17.109	18.7088
17.4162	19.8162
17.5838	19.984
17.891	20.5406
17.944	22.471
18.0778	22.6555
19.836	47.3445
21.2284	47.529
23.9231	49.4594
23.9231	50.016
25.8723	50.1838
25.8723	51.2912
26.6277	51.7205
26.6277	52.4858
28.5769	52.5142
28.5769	53.2795
31.2716	53.7088
32.664	54.8162
34.4222	54.984
34.556	55.5406
34.609	57.471
34.9162	57.6555
35.0838	82.3445
35.391	82.529
35.444	84.4594
35.5778	85.016
37.336	85.1838
38.7284	86.2912
41.4231	86.7205
41.4231	87.4858
43.3723	87.5142
43.3723	88.2795
44.1277	88.7088
44.1277	89.8162
46.0769	89.984
46.0769	90.5406
48.7716	92.471
50.164	92.6555
51.9222	117.345
52.056	119.459
52.109	120.016
52.4162	120.184
52.5838	121.291
52.891	121.72
52.944	122.486
53.0778	122.514
54.836	123.28
54.836	125.541
56.2284	127.655
58.9231	12.0677
60.8723	12.8656
61.6277	14.5329
61.6277	15.3265
63.5769	16.552
66.2716	16.7033
67.664	16.986
69.4222	18.014
69.556	18.2967
69.609	18.448
70.391	19.6735
70.444	20.4671
70.5778	22.1344
72.336	22.9323
73.7284	47.0677
76.4231	47.8656
78.3723	49.5329
79.1277	50.3265
81.0769	51.552
85.164	51.7033
87.056	51.986
87.109	53.014
87.891	53.2967
0.897839	53.448
1.62641	54.6735
2.61206	55.4671
4.4228	57.1344
6.39709	57.9323
7.41306	82.0677
7.41306	82.8656
7.7186	84.5329
8.47012	85.3265
9.02988	86.552
9.7814	86.7033
10.0869	86.986
10.0869	88.014
11.1029	88.2967
13.0772	88.448
14.8879	89.6735
15.8736	90.4671
16.6022	92.1344
18.3978	92.9323
19.1264	117.068
20.1121	117.866
21.9228	119.533
23.8971	121.552
24.9131	121.703
24.9131	121.986
25.2186	123.014
25.9701	123.297
25.9701	123.448
26.5299	125.467
27.2814	127.932
27.2814	13.2859
27.5869	13.8903
27.5869	14.8133
28.6029	15.5641
28.6029	16.3106
30.5772	17.36
32.3879	17.64
33.3736	18.6894
34.1022	19.4359
35.8978	20.1867
36.6264	21.1097
37.6121	21.7141
39.4228	48.2859
41.3971	48.8903
42.4131	49.8133
42.4131	50.5641
42.7186	51.3106
43.4701	52.36
43.4701	52.64
44.0299	53.6894
44.7814	54.4359
44.7814	55.1867
45.0869	56.1097
45.0869	56.7141
46.1029	83.2859
48.0772	83.8903
49.8879	84.8133
49.8879	85.5641
50.8736	86.3106
51.6022	87.36
53.3978	87.64
54.1264	88.6894
55.1121	89.4359
56.9228	90.1867
58.8971	91.1097
59.9131	91.7141
59.9131	118.286
60.2186	118.89
60.9701	119.813
61.5299	120.564
62.2814	121.311
62.5869	122.36
63.6029	122.64
65.5772	123.689
67.3879	124.436
68.3736	125.187
69.1022	126.11
70.8978	126.714
71.6264	11.8366
72.6121	12.0671
74.4228	12.501
76.3971	13.4164
77.4131	13.7621
77.7186	16.0458
78.4701	16.0925
79.0299	16.5028
79.7814	16.5028
[truncated: 2,206 more rows]

## Sheet: FilDensHistNoVar - Branch angle
Branch angle = 17.5 degrees	Branch angle = 70.0 degrees	Branch angle = 140.0 degrees

## Sheet: FilDensHistNoVar - FilDensDist
0.34	0.34	0.34
0.34	0.34	0.34
0.34	0.34	0.34
0.34	0.34	0.34
0.34	0.34	0.34
0.34	0.34	0.34
0.34	0.34	0.34
0.34	0.34	0.34
0.34	0.34	0.34
0.34	0.34	0.34
0.34	0.34	0.34
0.34	0.34	0.34
0.34	0.34	0.34
0.34	0.34	0.34
0.34	0.34	0.34
0.34	0.34	0.34
0.34	0.34	0.34
0.34	0.34	0.34
0.34	0.34	0.34
0.34	0.34	0.34
0.34	0.34	0.34
0.34	0.34	0.34
0.34	0.34	0.34
0.34	0.34	0.34
0.34	0.34	0.34
0.34	0.34	0.34
0.34	0.34	0.34
0.34	0.34	0.34
0.34	0.34	0.34
0.34	0.34	0.34
0.34	0.34	0.34
0.34	0.34	0.34
0.34	0.34	0.34
0.34	0.34	0.34
0.34	0.34	0.34
0.34	0.34	0.34
0.34	0.34	0.34
0.34	0.34	0.34
0.34	0.34	0.34
0.34	0.34	0.34
0.34	0.34	0.34
0.34	0.34	0.34
0.34	0.34	0.34
0.34	0.34	0.34
0.34	0.34	0.34
0.34	0.34	0.34
0.34	0.34	0.34
0.34	0.34	0.34
0.34	0.34	0.34
0.34	0.34	0.34
0.34	0.34	0.34
0.34	0.34	0.34
0.34	0.34	0.34
0.34	0.34	0.34
0.34	0.34	0.34
0.34	0.34	0.34
0.34	0.34	0.34
0.34	0.34	0.34
0.34	0.34	0.34
0.34	0.34	0.34
0.34	0.34	0.34
0.34	0.34	0.34
0.34	0.34	0.34
0.34	0.34	0.34
0.34	0.34	0.34
0.34	0.34	0.34
0.34	0.34	0.34
0.34	0.34	0.34
0.34	0.34	0.34
0.34	0.34	0.34
0.34	0.34	0.34
0.34	0.34	0.34
0.34	0.34	0.34
0.34	0.34	0.34
0.34	0.34	0.34
0.34	0.34	0.34
0.34	0.34	0.34
0.34	0.34	0.34
0.34	0.34	0.34
0.34	0.34	0.34
0.34	0.34	0.34
0.34	0.34	0.34
0.34	0.34	0.34
0.34	0.34	0.34
0.34	0.34	0.34
0.34	0.34	0.34
0.34	0.34	0.34
0.34	0.34	0.34
0.34	0.34	0.34
0.34	0.34	0.34
0.34	0.34	0.34
0.34	0.34	0.34
0.34	0.34	0.34
0.34	0.34	0.34
0.34	0.34	0.34
0.34	0.34	0.34
0.34	0.34	0.34
0.34	0.34	0.34
0.34	0.34	0.34
0.34	0.34	0.34
0.34	0.34	0.34
0.34	0.34	0.34
0.34	0.34	0.34
0.34	0.34	0.34
0.34	0.34	0.34
0.34	0.34	0.34
0.34	0.34	0.34
0.34	0.34	0.34
0.34	0.34	0.34
0.34	0.34	0.34
0.34	0.34	0.34
0.34	0.34	0.34
0.34	0.34	0.34
0.34	0.34	0.34
0.34	0.34	0.34
0.34	0.34	0.34
0.34	0.34	0.34
0.34	0.34	0.34
0.34	0.34	0.34
0.34	0.34	0.34
0.34	0.34	0.34
0.34	0.34	0.34
0.34	0.34	0.34
0.34	0.34	0.34
0.34	0.34	0.34
0.34	0.34	0.34
0.34	0.34	0.34
0.34	0.34	0.34
0.34	0.34	0.34
0.34	0.34	0.34
0.34	0.34	0.34
0.34	0.34	0.34
0.34	0.34	0.34
0.34	0.34	0.34
0.34	0.34	0.34
0.34	0.34	0.34
0.34	0.34	0.34
0.34	0.34	0.34
0.34	0.34	0.34
0.34	0.34	0.34
0.34	0.34	0.34
0.34	0.34	0.34
0.34	0.34	0.34
0.34	0.34	0.34
0.34	0.34	0.34
0.34	0.34	0.34
0.34	0.34	0.34
0.34	0.34	0.34
0.34	0.34	0.34
0.34	0.34	0.34
0.34	0.34	0.34
0.34	0.34	0.34
0.34	0.34	0.34
0.34	0.34	0.34
0.34	0.34	0.34
0.34	0.34	0.34
0.34	0.34	0.34
0.34	0.34	0.34
0.34	0.34	0.34
0.34	0.34	0.34
0.34	0.34	0.34
0.34	0.34	0.34
0.34	0.34	0.34
0.34	0.34	0.34
0.34	0.34	0.34
0.34	0.34	0.34
0.34	0.34	0.34
0.34	0.34	0.34
0.34	0.34	0.34
0.34	0.34	0.34
0.34	0.34	0.34
0.34	0.34	0.34
0.34	0.34	0.34
0.34	0.34	0.34
0.34	0.34	0.34
0.34	0.34	0.34
0.34	0.34	0.34
0.34	0.34	0.34
0.34	0.34	0.34
0.34	0.34	0.34
0.34	0.34	0.34
0.34	0.34	0.34
0.34	0.34	0.34
0.34	0.34	0.34
0.34	0.34	0.34
0.34	0.34	0.34
0.34	0.34	0.34
0.34	0.34	0.34
0.34	0.34	0.34
0.34	0.34	0.34
0.34	0.34	0.34
0.34	0.34	0.34
0.34	0.34	0.34
0.34	0.34	0.34
0.34	0.34	0.34
0.34	0.34	0.34
0.34	0.34	0.34
0.34	0.34	0.34
0.34	0.34	0.34
0.34	0.34	0.34
0.42	0.47	0.42
0.36	0.3	0.37
0.47	0.44	0.38
0.39	0.36	0.46
0.37	0.31	0.35
0.3	0.41	0.42
0.37	0.48	0.36
0.37	0.37	0.43
0.36	0.49	0.49
0.43	0.34	0.42
0.32	0.39	0.44
0.39	0.32	0.38
0.41	0.35	0.38
0.38	0.36	0.44
0.38	0.37	0.45
0.38	0.37	0.4
0.45	0.44	0.38
0.46	0.4	0.36
0.38	0.36	0.46
0.43	0.38	0.39
0.33	0.41	0.36
0.4	0.46	0.42
0.33	0.45	0.39
0.38	0.36	0.31
0.35	0.37	0.36
0.43	0.44	0.41
0.33	0.43	0.35
0.33	0.37	0.28
0.41	0.47	0.42
0.34	0.39	0.38
0.35	0.41	0.37
0.39	0.36	0.42
0.41	0.42	0.44
0.37	0.4	0.34
0.53	0.42	0.32
0.49	0.36	0.41
0.39	0.38	0.37
0.37	0.34	0.39
0.4	0.34	0.38
0.37	0.42	0.33
0.31	0.41	0.35
0.47	0.29	0.39
0.4	0.36	0.4
0.37	0.36	0.33
0.32	0.43	0.39
0.49	0.38	0.32
0.35	0.3	0.38
0.42	0.32	0.45
0.35	0.47	0.36
0.35	0.39	0.41
0.35	0.32	0.49
0.32	0.34	0.35
0.35	0.41	0.38
0.43	0.37	0.37
0.51	0.37	0.35
0.47	0.48	0.37
0.33	0.34	0.33
0.37	0.58	0.4
0.37	0.31	0.36
0.39	0.49	0.36
0.29	0.4	0.36
0.53	0.32	0.34
0.4	0.36	0.38
0.38	0.33	0.4
0.38	0.44	0.45
0.38	0.4	0.38
0.32	0.42	0.36
0.44	0.41	0.41
0.37	0.43	0.35
0.4	0.36	0.34
0.42	0.39	0.48
0.39	0.45	0.35
0.32	0.31	0.45
0.42	0.45	0.35
0.4	0.34	0.4
0.5	0.42	0.44
0.4	0.34	0.44
0.34	0.37	0.35
0.3	0.36	0.35
0.4	0.4	0.49
0.38	0.4	0.43
0.41	0.39	0.4
0.31	0.4	0.49
0.4	0.38	0.42
0.43	0.35	0.38
0.42	0.33	0.35
0.33	0.43	0.33
0.41	0.35	0.33
0.29	0.4	0.39
0.36	0.34	0.37
0.49	0.41	0.4
0.28	0.39	0.35
0.34	0.38	0.44
0.37	0.41	0.39
0.39	0.39	0.4
0.34	0.3	0.46
0.44	0.37	0.4
0.38	0.33	0.48
0.43	0.4	0.4
0.36	0.4	0.39
0.34	0.35	0.37
0.38	0.38	0.46
0.36	0.41	0.31
0.32	0.36	0.32
0.42	0.42	0.35
0.47	0.31	0.47
0.37	0.46	0.32
0.31	0.41	0.37
0.4	0.31	0.4
0.35	0.48	0.41
0.44	0.39	0.41
0.42	0.37	0.44
0.34	0.37	0.39
0.49	0.35	0.37
0.42	0.39	0.43
0.41	0.4	0.47
0.37	0.37	0.35
0.42	0.4	0.43
0.37	0.37	0.43
0.47	0.29	0.36
0.43	0.39	0.43
0.48	0.42	0.37
0.34	0.35	0.44
0.37	0.35	0.39
0.52	0.35	0.34
0.35	0.33	0.37
0.44	0.41	0.46
0.34	0.38	0.36
0.45	0.43	0.33
0.34	0.33	0.47
0.31	0.41	0.31
0.42	0.42	0.4
0.32	0.4	0.37
0.46	0.42	0.4
0.38	0.36	0.37
0.29	0.43	0.44
0.39	0.39	0.39
0.41	0.36	0.36
0.41	0.33	0.46
0.39	0.37	0.34
0.34	0.36	0.39
0.34	0.36	0.44
0.38	0.36	0.36
0.42	0.45	0.32
0.37	0.31	0.45
0.4	0.44	0.37
0.42	0.31	0.4
0.51	0.42	0.35
0.43	0.36	0.41
0.45	0.39	0.33
0.32	0.49	0.43
0.37	0.31	0.3
0.39	0.43	0.39
0.38	0.41	0.38
0.44	0.43	0.32
0.33	0.5	0.32
0.33	0.35	0.43
0.45	0.31	0.39
0.4	0.35	0.39
0.39	0.35	0.53
0.34	0.32	0.41
0.39	0.36	0.39
0.36	0.42	0.41
0.45	0.33	0.33
0.43	0.33	0.43
0.35	0.43	0.34
0.36	0.37	0.31
0.34	0.4	0.36
0.32	0.4	0.44
0.47	0.31	0.42
0.39	0.28	0.4
0.36	0.4	0.43
0.37	0.42	0.33
0.42	0.41	0.41
0.36	0.35	0.35
0.46	0.41	0.37
0.39	0.34	0.43
0.33	0.3	0.34
0.54	0.46	0.35
0.45	0.32	0.41
0.36	0.42	0.41
0.36	0.42	0.41
0.44	0.34	0.34
0.43	0.36	0.4
0.35	0.46	0.48
0.41	0.38	0.39
0.47	0.38	0.4
0.26	0.36	0.42
0.42	0.33	0.42
0.4	0.36	0.44
0.35	0.33	0.43
0.37	0.37	0.43
0.36	0.43	0.35
0.37	0.34	0.38
0.41	0.45	0.42
0.41	0.38	0.36
0.32	0.38	0.37
0.52	0.38	0.4
0.43	0.48	0.37
0.39	0.4	0.43
0.43	0.42	0.34
0.31	0.32	0.38
0.51	0.47	0.4
0.41	0.34	0.48
0.33	0.37	0.36
0.43	0.48	0.49
0.32	0.47	0.42
0.38	0.39	0.51
0.43	0.52	0.42
0.4	0.36	0.42
0.32	0.4	0.46
0.44	0.38	0.45
0.41	0.31	0.33
0.4	0.36	0.36
0.37	0.46	0.45
0.43	0.38	0.41
0.48	0.52	0.38
0.34	0.41	0.41
0.41	0.36	0.49
0.43	0.48	0.44
0.45	0.47	0.39
0.44	0.52	0.39
0.32	0.48	0.37
0.36	0.37	0.34
0.38	0.47	0.41
0.49	0.44	0.4
0.3	0.5	0.4
0.34	0.31	0.37
0.38	0.48	0.48
0.32	0.43	0.34
0.47	0.44	0.34
0.37	0.51	0.47
0.46	0.35	0.4
0.34	0.52	0.37
0.56	0.42	0.33
0.48	0.47	0.37
0.52	0.49	0.43
0.39	0.36	0.4
0.33	0.37	0.36
0.31	0.46	0.36
0.39	0.45	0.29
0.49	0.34	0.41
0.55	0.47	0.46
0.4	0.45	0.32
0.33	0.46	0.44
0.52	0.35	0.38
0.37	0.51	0.39
0.46	0.34	0.41
0.32	0.39	0.3
0.46	0.42	0.41
0.41	0.31	0.48
0.3	0.42	0.39
0.41	0.41	0.38
0.4	0.51	0.47
0.65	0.34	0.31
0.53	0.45	0.38
0.29	0.37	0.3
0.47	0.6	0.49
0.53	0.39	0.45
0.35	0.43	0.38
0.38	0.32	0.33
0.6	0.3	0.33
0.51	0.41	0.42
0.36	0.32	0.34
0.42	0.48	0.47
0.4	0.45	0.4
0.37	0.35	0.41
0.49	0.46	0.4
0.46	0.47	0.45
0.4	0.42	0.3
0.44	0.53	0.46
0.45	0.4	0.42
0.28	0.31	0.41
0.45	0.5	0.33
0.35	0.49	0.4
0.48	0.39	0.41
0.44	0.39	0.4
0.32	0.43	0.36
0.36	0.39	0.34
0.38	0.45	0.5
0.4	0.44	0.47
0.43	0.45	0.41
0.31	0.42	0.5
0.47	0.39	0.41
0.46	0.3	0.42
0.51	0.42	0.33
0.29	0.41	0.38
0.52	0.39	0.38
0.33	0.53	0.45
0.33	0.37	0.31
0.46	0.36	0.39
0.36	0.44	0.42
0.35	0.42	0.37
0.4	0.38	0.47
0.47	0.44	0.37
0.38	0.28	0.45
0.53	0.44	0.42
0.49	0.25	0.51
0.49	0.43	0.45
0.34	0.37	0.36
0.37	0.4	0.31
0.39	0.43	0.43
0.46	0.41	0.31
0.38	0.38	0.29
0.35	0.44	0.38
0.48	0.29	0.43
0.41	0.44	0.34
0.41	0.39	0.38
0.45	0.36	0.34
0.42	0.49	0.38
0.56	0.45	0.5
0.45	0.37	0.37
0.27	0.36	0.46
0.61	0.35	0.36
0.41	0.47	0.48
0.47	0.43	0.43
0.43	0.42	0.42
0.33	0.43	0.35
0.35	0.42	0.42
0.46	0.31	0.38
0.42	0.37	0.47
0.45	0.42	0.31
0.42	0.34	0.46
0.35	0.34	0.37
0.67	0.43	0.36
0.33	0.32	0.34
0.45	0.4	0.48
0.32	0.43	0.36
0.6	0.44	0.32
0.31	0.39	0.45
0.31	0.46	0.37
0.44	0.43	0.39
0.39	0.38	0.39
0.43	0.54	0.38
0.5	0.39	0.38
0.27	0.38	0.48
0.41	0.41	0.36
0.34	0.37	0.37
0.43	0.36	0.36
0.37	0.53	0.37
0.41	0.37	0.36
0.34	0.44	0.4
0.36	0.4	0.42
0.56	0.39	0.26
0.41	0.32	0.46
0.43	0.53	0.43
0.43	0.34	0.44
0.56	0.34	0.3
0.34	0.42	0.47
0.42	0.46	0.37
0.35	0.43	0.41
0.34	0.31	0.43
0.5	0.35	0.38
0.37	0.46	0.34
0.29	0.44	0.34
0.4	0.57	0.27
0.37	0.37	0.51
0.47	0.31	0.44
0.41	0.29	0.37
0.38	0.45	0.58
0.44	0.38	0.42
0.41	0.33	0.35
0.44	0.4	0.41
0.48	0.28	0.39
0.39	0.31	0.43
0.42	0.47	0.29
0.36	0.35	0.33
0.3	0.41	0.5
0.4	0.42	0.44
0.53	0.32	0.43
0.33	0.32	0.41
0.35	0.47	0.35
0.45	0.44	0.36
0.56	0.31	0.35
0.29	0.46	0.32
0.47	0.44	0.4
0.42	0.39	0.43
0.33	0.26	0.34
0.46	0.46	0.33
0.52	0.34	0.42
0.37	0.43	0.41
0.47	0.45	0.41
0.47	0.38	0.33
0.51	0.3	0.48
0.31	0.48	0.47
0.54	0.39	0.43
0.47	0.41	0.42
0.27	0.43	0.45
0.37	0.4	0.5
0.35	0.36	0.42
0.34	0.34	0.37
0.41	0.39	0.43
0.32	0.46	0.34
0.39	0.38	0.38
0.43	0.41	0.48
0.45	0.41	0.38
0.34	0.37	0.38
0.6	0.47	0.39
0.4	0.44	0.47
0.45	0.35	0.51
0.35	0.4	0.31
0.33	0.25	0.33
0.48	0.45	0.46
0.39	0.28	0.4
0.28	0.44	0.37
0.38	0.46	0.43
0.36	0.48	0.38
0.41	0.41	0.48
0.35	0.54	0.37
0.5	0.4	0.44
0.34	0.41	0.46
0.49	0.43	0.4
0.43	0.28	0.31
0.44	0.4	0.37
0.3	0.42	0.52
0.42	0.36	0.37
0.53	0.42	0.37
0.31	0.48	0.41
0.32	0.31	0.45
0.45	0.55	0.41
0.4	0.44	0.37
0.37	0.5	0.39
0.37	0.41	0.37
0.4	0.43	0.3
0.41	0.45	0.47
0.47	0.41	0.31
0.25	0.53	0.4
0.26	0.31	0.39
0.43	0.44	0.44
0.36	0.45	0.28
0.43	0.49	0.36
0.39	0.59	0.51
0.5	0.29	0.36
0.35	0.49	0.44
0.52	0.42	0.24
0.44	0.49	0.36
0.6	0.41	0.39
0.42	0.42	0.38
0.34	0.32	0.33
0.29	0.47	0.33
0.43	0.37	0.28
0.51	0.33	0.35
0.51	0.46	0.38
0.33	0.41	0.32
0.32	0.45	0.41
0.42	0.41	0.4
0.44	0.43	0.37
0.44	0.37	0.37
0.35	0.42	0.31
0.42	0.39	0.37
0.44	0.37	0.36
0.29	0.38	0.42
0.43	0.41	0.38
0.48	0.6	0.38
0.61	0.37	0.31
0.58	0.41	0.36
0.36	0.38	0.28
0.4	0.5	0.44
0.57	0.41	0.37
0.31	0.42	0.39
0.37	0.27	0.35
0.64	0.29	0.34
0.57	0.4	0.29
0.35	0.36	0.31
0.46	0.49	0.39
0.38	0.48	0.46
0.4	0.39	0.38
0.55	0.42	0.36
0.45	0.45	0.36
0.43	0.46	0.33
0.47	0.45	0.41
0.43	0.33	0.36
0.29	0.31	0.35
0.4	0.5	0.38
0.42	0.49	0.32
0.46	0.37	0.33
0.53	0.42	0.38
0.25	0.39	0.33
0.47	0.44	0.32
0.24	0.38	0.4
0.4	0.44	0.51
0.3	0.51	0.41
0.31	0.41	0.45
0.45	0.38	0.37
0.43	0.34	0.39
0.5	0.33	0.35
0.33	0.38	0.36
0.45	0.42	0.36
0.42	0.45	0.37
0.26	0.35	0.33
0.47	0.39	0.31
0.37	0.44	0.36
0.28	0.38	0.38
0.39	0.41	0.41
0.36	0.43	0.35
0.43	0.37	0.44
0.49	0.41	0.43
0.49	0.28	0.38
0.53	0.42	0.39
0.35	0.38	0.33
0.4	0.34	0.31
0.34	0.42	0.33
0.49	0.4	0.4
0.36	0.31	0.24
0.36	0.48	0.33
0.42	0.39	0.42
0.47	0.44	0.28
0.4	0.38	0.4
0.55	0.4	0.34
0.35	0.5	0.3
0.6	0.42	0.51
0.36	0.35	0.36
0.25	0.36	0.45
0.57	0.27	0.33
0.39	0.53	0.43
0.48	0.41	0.31
0.39	0.38	0.37
0.34	0.49	0.38
0.3	0.38	0.42
0.5	0.3	0.36
0.36	0.37	0.45
0.46	0.35	0.31
0.45	0.3	0.39
0.4	0.39	0.3
0.68	0.46	0.4
0.37	0.23	0.33
0.39	0.42	0.43
0.32	0.38	0.39
0.54	0.4	0.32
0.31	0.41	0.42
0.3	0.48	0.38
0.47	0.38	0.35
0.35	0.4	0.39
0.42	0.53	0.38
0.48	0.38	0.33
0.33	0.34	0.43
0.33	0.42	0.34
0.43	0.42	0.34
0.39	0.35	0.33
0.33	0.5	0.38
0.38	0.38	0.28
0.37	0.44	0.44
0.5	0.35	0.46
0.46	0.38	0.22
0.34	0.31	0.38
0.45	0.51	0.35
0.41	0.36	0.42
0.6	0.42	0.32
0.3	0.37	0.44
0.32	0.44	0.39
0.45	0.45	0.35
0.3	0.26	0.4
0.51	0.39	0.39
0.33	0.4	0.28
0.37	0.4	0.37
0.34	0.53	0.25
0.33	0.36	0.46
0.47	0.34	0.42
0.36	0.33	0.32
0.41	0.41	0.48
0.45	0.45	0.43
0.4	0.3	0.32
0.4	0.31	0.42
0.39	0.4	0.38
0.42	0.23	0.4
0.43	0.52	0.29
0.34	0.38	0.3
0.34	0.37	0.5
0.33	0.36	0.44
0.54	0.31	0.44
0.37	0.27	0.38
0.4	0.42	0.33
0.41	0.45	0.36
0.58	0.29	0.42
0.3	0.46	0.31
0.39	0.41	0.38
0.45	0.4	0.45
0.33	0.27	0.3
0.43	0.37	0.38
0.44	0.32	0.41
0.34	0.45	0.38
0.51	0.37	0.38
0.38	0.27	0.33
0.57	0.27	0.47
0.32	0.53	0.45
0.46	0.32	0.43
0.38	0.4	0.31
0.32	0.46	0.39
0.26	0.39	0.54
0.39	0.32	0.41
0.31	0.43	0.38
0.38	0.34	0.4
0.23	0.32	0.34
0.39	0.45	0.38
0.37	0.44	0.4
0.34	0.5	0.36
0.39	0.36	0.33
0.49	0.43	0.34
0.4	0.4	0.51
0.52	0.4	0.47
0.3	0.47	0.33
0.36	0.25	0.34
0.42	0.28	0.44
0.36	0.37	0.42
0.23	0.35	0.32
0.47	0.41	0.38
0.34	0.44	0.38
0.33	0.41	0.47
0.39	0.53	0.33
0.53	0.33	0.42
0.3	0.37	0.4
0.47	0.44	0.32
0.43	0.25	0.31
0.39	0.36	0.39
0.25	0.39	0.53
0.29	0.41	0.3
0.5	0.4	0.35
0.3	0.45	0.4
0.32	0.3	0.39
0.44	0.47	0.35
0.36	0.48	0.31
0.33	0.5	0.37
0.47	0.39	0.35
0.31	0.45	0.31
0.41	0.4	0.42
0.45	0.47	0.3
0.26	0.43	0.3
0.23	0.28	0.4
0.4	0.43	0.41
0.27	0.41	0.29
0.41	0.48	0.33
0.43	0.52	0.4
0.42	0.34	0.4
0.36	0.41	0.37
0.41	0.36	0.24
0.55	0.48	0.35
0.59	0.33	0.33
0.38	0.45	0.35
0.31	0.33	0.26
0.33	0.39	0.33
0.41	0.31	0.19
0.45	0.33	0.36
0.42	0.43	0.3
0.32	0.33	0.29
0.32	0.46	0.43
0.36	0.44	0.32
0.45	0.38	0.35
0.41	0.35	0.3
0.35	0.45	0.33
0.38	0.37	0.31
0.38	0.42	0.33
0.3	0.43	0.36
0.44	0.36	0.38
0.49	0.5	0.37
0.61	0.34	0.28
0.47	0.38	0.39
0.37	0.42	0.27
0.36	0.43	0.37
0.57	0.44	0.38
0.35	0.38	0.39
0.39	0.32	0.33
0.62	0.24	0.39
0.5	0.34	0.28
0.39	0.42	0.33
0.45	0.38	0.38
0.41	0.46	0.38
0.46	0.36	0.37
0.56	0.39	0.34
0.38	0.4	0.3
0.36	0.4	0.37
0.53	0.46	0.32
0.4	0.33	0.33
0.25	0.29	0.35
0.4	0.46	0.31
0.45	0.44	0.33
0.45	0.36	0.33
0.42	0.37	0.32
0.32	0.33	0.23
0.46	0.44	0.31
0.22	0.46	0.34
0.36	0.4	0.44
0.27	0.44	0.38
0.33	0.46	0.4
0.4	0.32	0.31
0.35	0.24	0.35
0.45	0.32	0.34
0.33	0.42	0.28
0.43	0.35	0.39
0.41	0.38	0.23
0.32	0.36	0.37
0.39	0.44	0.29
0.33	0.44	0.3
0.29	0.37	0.35
0.36	0.39	0.46
0.24	0.36	0.32
0.44	0.42	0.37
0.41	0.29	0.39
0.61	0.29	0.32
0.49	0.38	0.34
0.31	0.36	0.29
0.41	0.32	0.28
0.31	0.35	0.31
0.48	0.42	0.38
0.32	0.31	0.24
0.43	0.44	0.23
0.35	0.38	0.36
0.56	0.39	0.33
0.37	0.38	0.37
0.63	0.37	0.32
0.24	0.37	0.25
0.52	0.37	0.48
0.4	0.34	0.42
0.25	0.35	0.42
0.54	0.29	0.3
0.37	0.49	0.42
0.4	0.47	0.26
0.37	0.34	0.36
0.33	0.42	0.36
0.25	0.39	0.42
0.47	0.32	0.32
0.38	0.34	0.33
0.35	0.33	0.31
0.47	0.33	0.35
0.37	0.36	0.21
0.58	0.44	0.36
0.42	0.28	0.35
0.4	0.37	0.39
0.24	0.32	0.36
0.47	0.44	0.31
0.29	0.4	0.3
0.33	0.37	0.34
0.44	0.4	0.3
0.45	0.33	0.43
0.43	0.5	0.32
0.38	0.35	0.26
0.34	0.31	0.37
0.3	0.5	0.29
0.42	0.4	0.3
0.42	0.41	0.35
0.28	0.46	0.33
0.35	0.35	0.26
0.3	0.4	0.43
0.49	0.4	0.37
0.4	0.26	0.21
0.39	0.29	0.33
0.42	0.48	0.32
0.43	0.31	0.37
0.61	0.36	0.3
0.31	0.42	0.34
0.27	0.41	0.41
0.39	0.41	0.3
0.39	0.27	0.33
0.5	0.35	0.34
0.28	0.44	0.29
0.34	0.37	0.32
0.36	0.42	0.28
0.26	0.47	0.48
0.44	0.27	0.42
0.42	0.31	0.36
0.43	0.4	0.42
0.43	0.38	0.4
0.34	0.28	0.33
0.29	0.33	0.38
0.39	0.35	0.33
0.35	0.27	0.37
0.33	0.44	0.25
0.31	0.36	0.31
0.4	0.29	0.48
0.28	0.37	0.45
0.53	0.34	0.35
0.36	0.21	0.37
0.38	0.4	0.3
0.35	0.46	0.36
0.51	0.24	0.37
0.29	0.41	0.24
0.28	0.34	0.43
0.47	0.37	0.3
0.31	0.38	0.32
0.39	0.3	0.3
0.48	0.29	0.4
0.29	0.38	0.37
0.55	0.41	0.32
0.32	0.21	0.35
0.52	0.36	0.52
0.41	0.48	0.35
0.51	0.3	0.44
0.31	0.37	0.29
0.31	0.44	0.37
0.18	0.34	0.47
0.47	0.3	0.36
0.28	0.38	0.34
0.38	0.38	0.37
0.23	0.31	0.28
0.3	0.35	0.33
0.4	0.44	0.32
0.32	0.5	0.34
0.44	0.25	0.37
0.34	0.39	0.31
0.54	0.39	0.5
0.53	0.33	0.41
0.32	0.39	0.32
0.33	0.27	0.31
0.36	0.24	0.47
0.29	0.32	0.36
0.2	0.34	0.3
0.5	0.38	0.35
0.29	0.36	0.31
0.3	0.38	0.43
0.41	0.48	0.32
0.43	0.3	0.36
0.32	0.35	0.43
0.43	0.36	0.27
0.38	0.25	0.34
0.44	0.35	0.32
0.22	0.39	0.49
0.27	0.37	0.3
0.48	0.33	0.37
0.24	0.44	0.26
0.32	0.33	0.32
0.4	0.39	0.32
0.34	0.45	0.27
0.26	0.42	0.37
0.48	0.38	0.31
0.29	0.44	0.32
0.31	0.47	0.41
0.44	0.38	0.28
0.28	0.34	0.3
0.2	0.3	0.38
0.44	0.44	0.38
0.28	0.31	0.31
0.36	0.45	0.3
0.44	0.51	0.38
0.41	0.3	0.42
0.36	0.33	0.29
0.32	0.35	0.24
0.56	0.44	0.31
0.54	0.34	0.32
0.38	0.31	0.3
0.34	0.35	0.28
0.39	0.4	0.24
0.37	0.32	0.14
0.44	0.3	0.3
0.39	0.34	0.3
0.31	0.41	0.23
0.32	0.43	0.35
0.28	0.42	0.35
0.39	0.34	0.3
0.43	0.38	0.25
0.34	0.42	0.34
0.4	0.4	0.27
0.35	0.31	0.3
0.29	0.33	0.38
0.46	0.33	0.32
0.4	0.53	0.38
0.63	0.4	0.31
0.43	0.36	0.36
0.37	0.42	0.25
0.34	0.38	0.28
0.53	0.37	0.28
0.36	0.25	0.37
0.43	0.4	0.31
0.49	0.19	0.41
0.47	0.31	0.28
0.42	0.46	0.3
0.45	0.36	0.35
0.42	0.37	0.45
0.47	0.35	0.35
0.6	0.31	0.31
0.28	0.34	0.32
0.42	0.45	0.33
0.51	0.42	0.31
0.39	0.31	0.29
0.22	0.29	0.28
0.38	0.42	0.29
0.42	0.33	0.28
0.52	0.31	0.34
0.37	0.33	0.28
0.33	0.3	0.17
0.37	0.44	0.3
0.25	0.4	0.33
0.31	0.28	0.35
0.3	0.35	0.43
0.3	0.44	0.29
0.33	0.33	0.27
0.32	0.22	0.35
0.37	0.32	0.28
0.42	0.38	0.26
0.36	0.31	0.41
0.35	0.35	0.15
0.35	0.37	0.37
0.36	0.4	0.27
0.32	0.43	0.32
0.32	0.28	0.25
0.35	0.4	0.46
0.16	0.31	0.29
0.45	0.42	0.31
0.3	0.22	0.37
0.67	0.27	0.25
0.43	0.33	0.31
0.31	0.36	0.25
0.32	0.36	0.26
0.31	0.33	0.25
0.43	0.38	0.41
0.38	0.28	0.17
0.39	0.32	0.23
0.34	0.33	0.36
0.51	0.39	0.26
0.37	0.3	0.39
0.53	0.36	0.34
0.23	0.36	0.24
0.44	0.37	0.5
0.45	0.32	0.41
0.24	0.3	0.33
0.55	0.33	0.32
0.32	0.43	0.31
0.35	0.52	0.25
0.36	0.38	0.31
0.35	0.44	0.34
0.24	0.37	0.4
0.39	0.35	0.26
0.38	0.31	0.28
0.32	0.28	0.31
0.47	0.32	0.31
0.32	0.37	0.15
0.52	0.4	0.29
0.43	0.24	0.38
0.38	0.36	0.33
0.28	0.24	0.31
0.41	0.52	0.27
0.32	0.38	0.3
0.34	0.33	0.3
0.36	0.39	0.24
0.43	0.31	0.37
0.42	0.47	0.31
0.29	0.39	0.27
0.37	0.28	0.33
0.27	0.45	0.25
0.35	0.38	0.26
0.41	0.43	0.34
0.27	0.42	0.34
0.26	0.36	0.24
0.32	0.36	0.36
0.54	0.34	0.34
0.38	0.24	0.22
0.38	0.33	0.26
0.39	0.42	0.32
0.43	0.28	0.28
0.54	0.36	0.33
0.26	0.41	0.35
0.3	0.39	0.27
0.34	0.37	0.31
0.41	0.19	0.25
0.53	0.31	0.36
0.19	0.38	0.21
0.42	0.33	0.33
0.39	0.43	0.27
0.24	0.43	0.43
0.36	0.31	0.41
0.54	0.34	0.29
0.4	0.33	0.41
0.43	0.37	0.34
0.23	0.29	0.33
0.25	0.29	0.38
0.4	0.41	0.32
0.31	0.33	0.31
0.37	0.29	0.28
0.29	0.34	0.28
0.49	0.29	0.46
0.25	0.37	0.45
0.48	0.3	0.31
0.39	0.2	0.36
0.32	0.43	0.22
0.4	0.43	0.41
0.38	0.25	0.28
0.3	0.36	0.24
0.24	0.31	0.4
0.45	0.31	0.33
0.3	0.29	0.25
0.39	0.31	0.29
0.48	0.25	0.34
0.33	0.36	0.31
0.54	0.32	0.3
0.31	0.19	0.31
0.41	0.44	0.45
0.5	0.35	0.32
0.49	0.28	0.38
0.28	0.31	0.3
0.32	0.46	0.35
0.26	0.37	0.4
0.38	0.3	0.4
0.2	0.36	0.32
0.41	0.37	0.31
0.19	0.34	0.29
0.28	0.28	0.27
0.4	0.48	0.33
0.35	0.46	0.29
0.42	0.22	0.3
0.32	0.4	0.34
0.54	0.37	0.41
0.55	0.34	0.36
0.31	0.4	0.31
0.32	0.28	0.3
0.37	0.26	0.42
0.26	0.23	0.33
0.19	0.31	0.3
0.48	0.29	0.27
0.35	0.29	0.35
0.3	0.43	0.4
0.36	0.4	0.33
0.33	0.25	0.37
0.32	0.32	0.34
0.44	0.41	0.22
0.38	0.22	0.35
0.32	0.37	0.3
0.24	0.36	0.4
0.23	0.3	0.3
0.54	0.38	0.35
0.25	0.35	0.22
0.27	0.31	0.33
0.35	0.44	0.29
0.3	0.37	0.28
0.25	0.39	0.33
0.55	0.35	0.33
0.21	0.43	0.33
0.36	0.44	0.32
0.45	0.34	0.22
0.27	0.35	0.25
0.25	0.31	0.28
0.48	0.37	0.31
0.3	0.33	0.34
0.33	0.37	0.25
0.43	0.43	0.37
0.34	0.28	0.36
0.34	0.37	0.25
0.36	0.31	0.33
0.54	0.43	0.21
0.45	0.31	0.31
0.43	0.28	0.26
0.36	0.32	0.29
0.35	0.36	0.27
0.38	0.28	0.13
0.36	0.29	0.24
0.37	0.33	0.34
0.34	0.44	0.28
0.34	0.34	0.35
0.28	0.42	0.3
0.38	0.31	0.25
0.37	0.44	0.24
0.36	0.36	0.31
0.33	0.3	0.33
0.34	0.36	0.22
0.24	0.33	0.4
0.39	0.27	0.29
0.39	0.41	0.29
0.51	0.39	0.33
0.4	0.29	0.25
0.44	0.41	0.29
0.23	0.4	0.21
0.46	0.35	0.31
0.32	0.18	0.32
0.33	0.34	0.34
0.47	0.24	0.31
0.41	0.23	0.18
0.46	0.38	0.35
0.39	0.34	0.3
0.35	0.35	0.38
0.44	0.34	0.33
0.53	0.23	0.22
0.3	0.38	0.36
0.41	0.41	0.32
0.45	0.32	0.29
0.33	0.28	0.22
0.22	0.31	0.32
0.37	0.39	0.25
0.41	0.29	0.27
0.5	0.31	0.29
0.31	0.32	0.27
0.35	0.28	0.16
0.35	0.41	0.27
0.22	0.4	0.28
0.29	0.27	0.38
0.3	0.35	0.35
0.22	0.44	0.24
0.32	0.3	0.28
0.32	0.22	0.36
0.31	0.26	0.27
0.5	0.33	0.29
0.31	0.28	0.28
0.32	0.32	0.23
0.33	0.34	0.29
0.31	0.43	0.3
0.31	0.38	0.32
0.32	0.27	0.25
0.29	0.33	0.38
0.17	0.34	0.33
0.41	0.44	0.29
0.31	0.19	0.33
0.61	0.29	0.26
0.41	0.26	0.25
0.34	0.4	0.25
0.3	0.33	0.26
0.32	0.34	0.19
0.35	0.29	0.39
0.41	0.3	0.16
0.35	0.33	0.2
0.33	0.29	0.34
0.5	0.44	0.3
0.42	0.24	0.38
0.54	0.34	0.33
0.25	0.44	0.24
0.37	0.35	0.43
0.37	0.34	0.41
0.29	0.27	0.33
0.47	0.36	0.34
0.31	0.39	0.31
0.36	0.47	0.28
0.28	0.35	0.35
0.41	0.44	0.35
0.26	0.34	0.32
0.33	0.28	0.28
0.38	0.28	0.23
0.33	0.27	0.35
0.45	0.28	0.25
0.33	0.37	0.11
0.45	0.38	0.23
0.46	0.22	0.37
0.33	0.28	0.27
0.26	0.21	0.32
0.33	0.48	0.28
0.36	0.35	0.31
0.28	0.32	0.25
0.31	0.35	0.26
0.38	0.29	0.37
0.47	0.4	0.27
0.31	0.4	0.21
0.3	0.28	0.28
0.32	0.42	0.27
0.28	0.4	0.24
0.37	0.33	0.34
0.28	0.44	0.33
0.25	0.31	0.21
0.31	0.34	0.36
0.51	0.29	0.28
0.4	0.22	0.24
0.27	0.34	0.24
0.4	0.34	0.34
0.42	0.23	0.24
0.44	0.36	0.28
0.24	0.36	0.31
0.24	0.37	0.25
0.3	0.32	0.32
0.41	0.25	0.23
0.52	0.32	0.29
0.16	0.36	0.23
0.42	0.37	0.21
0.4	0.35	0.26
0.19	0.42	0.4
0.37	0.26	0.31
0.57	0.36	0.32
0.39	0.26	0.3
0.4	0.35	0.33
0.24	0.29	0.26
0.22	0.31	0.3
0.35	0.33	0.23
0.28	0.32	0.29
0.38	0.24	0.26
0.22	0.35	0.31
0.57	0.18	0.43
0.24	0.3	0.43
0.38	0.24	0.31
0.36	0.22	0.28
0.34	0.38	0.22
0.35	0.39	0.38
0.32	0.24	0.29
0.29	0.35	0.21
0.25	0.27	0.27
0.38	0.29	0.3
0.31	0.25	0.33
0.37	0.33	0.24
0.39	0.26	0.33
0.39	0.32	0.23
0.46	0.32	0.24
0.29	0.21	0.3
0.33	0.38	0.37
0.57	0.31	0.19
0.42	0.29	0.34
0.24	0.27	0.33
0.21	0.38	0.34
0.31	0.32	0.38
0.33	0.32	0.29
0.22	0.33	0.23
0.29	0.33	0.29
0.24	0.33	0.23
0.22	0.25	0.26
0.43	0.48	0.3
0.36	0.36	0.26
0.45	0.25	0.26
0.34	0.36	0.28
0.46	0.35	0.33
0.49	0.34	0.35
0.33	0.34	0.36
0.26	0.33	0.26
0.31	0.22	0.33
0.3	0.22	0.26
0.21	0.28	0.29
0.43	0.29	0.21
0.35	0.27	0.35
0.21	0.4	0.33
0.35	0.34	0.28
0.27	0.25	0.27
0.34	0.34	0.3
0.43	0.32	0.24
0.34	0.26	0.26
0.23	0.39	0.34
0.27	0.31	0.34
0.24	0.31	0.24
0.6	0.32	0.32
0.26	0.32	0.21
0.21	0.33	0.24
0.34	0.4	0.26
0.31	0.3	0.26
0.23	0.35	0.3
0.56	0.41	0.32
0.2	0.37	0.36
0.34	0.46	0.22
0.38	0.33	0.22
0.26	0.28	0.21
0.23	0.27	0.26
0.49	0.32	0.25
0.35	0.28	0.3
0.27	0.34	0.22
0.36	0.38	0.37
0.37	0.33	0.31
0.37	0.32	0.28
0.32	0.26	0.35
0.41	0.46	0.2
0.48	0.31	0.32
0.37	0.28	0.19
0.36	0.35	0.29
0.31	0.35	0.23
0.31	0.26	0.15
0.41	0.27	0.21
0.36	0.35	0.34
0.33	0.39	0.3
0.33	0.29	0.31
0.32	0.35	0.31
0.33	0.32	0.27
0.35	0.4	0.19
0.28	0.36	0.26
0.37	0.25	0.28
0.35	0.38	0.21
0.22	0.32	0.32
0.32	0.32	0.32
0.38	0.36	0.28
0.44	0.37	0.29
0.37	0.25	0.24
0.39	0.38	0.25
0.21	0.35	0.23
0.39	0.31	0.29
0.32	0.19	0.29
0.34	0.3	0.3
0.36	0.24	0.26
0.41	0.21	0.19
0.48	0.39	0.26
0.37	0.32	0.32
0.29	0.37	0.32
0.38	0.36	0.35
0.47	0.2	0.16
0.3	0.33	0.34
0.35	0.35	0.31
0.39	0.32	0.26
0.26	0.24	0.22
0.24	0.3	0.34
0.33	0.3	0.23
0.38	0.34	0.26
0.49	0.21	0.28
0.26	0.31	0.27
0.35	0.28	0.2
0.27	0.43	0.23
0.27	0.38	0.25
0.3	0.22	0.3
0.31	0.28	0.34
0.18	0.49	0.26
0.35	0.21	0.25
0.34	0.26	0.35
0.27	0.21	0.19
0.58	0.35	0.3
0.29	0.21	0.24
0.25	0.34	0.27
0.39	0.32	0.22
0.23	0.41	0.23
0.33	0.32	0.25
0.29	0.2	0.23
0.27	0.29	0.29
0.18	0.31	0.3
0.35	0.51	0.28
0.35	0.16	0.27
0.52	0.3	0.22
0.4	0.19	0.25
0.33	0.47	0.21
0.29	0.31	0.23
0.32	0.23	0.18
0.29	0.34	0.41
0.47	0.29	0.17
0.28	0.34	0.18
0.32	0.3	0.34
0.48	0.38	0.24
0.31	0.31	0.34
0.45	0.32	0.28
0.28	0.5	0.19
0.38	0.25	0.42
0.36	0.3	0.35
0.31	0.3	0.31
0.43	0.34	0.3
0.32	0.35	0.22
0.37	0.41	0.29
0.28	0.36	0.28
0.38	0.4	0.29
0.27	0.26	0.33
0.43	0.26	0.2
0.38	0.36	0.22
0.34	0.13	0.35
0.4	0.27	0.26
0.28	0.3	0.09
0.42	0.31	0.22
0.4	0.2	0.29
0.33	0.21	0.25
0.25	0.25	0.27
0.34	0.43	0.31
0.37	0.25	0.26
0.22	0.25	0.25
0.27	0.36	0.28
0.37	0.3	0.32
0.45	0.43	0.23
0.32	0.36	0.22
0.25	0.19	0.27
0.28	0.38	0.28
0.34	0.35	0.2
0.36	0.35	0.35
0.25	0.41	0.28
0.2	0.34	0.23
0.25	0.25	0.3
0.5	0.28	0.31
0.47	0.23	0.22
0.26	0.34	0.19
0.28	0.28	0.4
0.36	0.2	0.25
0.44	0.37	0.24
0.22	0.32	0.25
0.21	0.27	0.21
0.36	0.3	0.29
0.44	0.22	0.25
0.43	0.31	0.24
0.15	0.37	0.28
0.38	0.31	0.18
0.32	0.32	0.26
0.28	0.37	0.34
0.36	0.27	0.26
0.61	0.32	0.28
0.41	0.25	0.31
0.42	0.3	0.26
0.22	0.29	0.3
0.22	0.27	0.29
0.38	0.26	0.21
0.29	0.29	0.27
0.37	0.18	0.18
0.26	0.35	0.33
0.57	0.23	0.39
0.24	0.25	0.4
0.36	0.24	0.28
0.25	0.24	0.27
0.37	0.3	0.21
0.41	0.31	0.31
0.29	0.2	0.27
0.28	0.32	0.18
0.22	0.28	0.23
0.26	0.26	0.33
0.4	0.2	0.29
0.27	0.29	0.25
0.39	0.26	0.27
0.48	0.34	0.26
0.4	0.34	0.19
0.27	0.27	0.32
0.32	0.34	0.29
0.52	0.28	0.23
0.35	0.24	0.23
0.22	0.32	0.43
0.21	0.37	0.18
0.33	0.25	0.41
0.25	0.37	0.21
0.26	0.29	0.25
0.26	0.33	0.25
0.27	0.25	0.24
0.21	0.28	0.21
0.39	0.41	0.3
0.38	0.35	0.22
0.46	0.28	0.26
0.34	0.33	0.26
0.45	0.32	0.3
0.5	0.37	0.29
0.34	0.36	0.23
0.21	0.31	0.23
0.29	0.15	0.24
0.26	0.2	0.28
0.24	0.26	0.2
0.38	0.22	0.27
0.32	0.26	0.24
0.22	0.38	0.34
0.32	0.36	0.23
0.26	0.2	0.26
0.33	0.3	0.38
0.45	0.39	0.18
0.35	0.28	0.23
0.21	0.31	0.27
0.28	0.28	0.32
0.15	0.3	0.22
0.55	0.33	0.25
0.3	0.23	0.19
0.21	0.36	0.24
0.28	0.37	0.18
0.34	0.24	0.25
0.26	0.34	0.26
0.48	0.36	0.24
0.15	0.41	0.34
0.37	0.41	0.2
0.39	0.28	0.31
0.34	0.3	0.22
0.25	0.29	0.26
0.49	0.25	0.26
0.41	0.26	0.31
0.25	0.29	0.13
0.34	0.32	0.34
0.29	0.31	0.27
0.33	0.31	0.27
0.26	0.3	0.36
0.35	0.4	0.14
0.51	0.27	0.31
0.34	0.19	0.17
0.37	0.39	0.27
0.28	0.29	0.26
0.26	0.28	0.19
0.38	0.29	0.15
0.29	0.2	0.31
0.36	0.35	0.23
0.34	0.27	0.29
0.3	0.27	0.26
0.36	0.32	0.21
0.33	0.39	0.22
0.22	0.34	0.3
0.38	0.27	0.28
0.24	0.33	0.2
0.22	0.32	0.28
0.37	0.37	0.34
0.39	0.31	0.22
0.39	0.31	0.23
0.43	0.24	0.24
0.32	0.35	0.22
0.21	0.28	0.2
0.3	0.26	0.36
0.3	0.19	0.29
0.29	0.25	0.25
0.31	0.16	0.22
0.42	0.2	0.22
0.42	0.41	0.21
0.34	0.25	0.36
0.29	0.32	0.31
0.34	0.36	0.27
0.39	0.16	0.19
0.3	0.28	0.29
0.34	0.41	0.28
0.33	0.24	0.22
0.19	0.25	0.21
0.28	0.32	0.37
0.31	0.29	0.15
0.41	0.27	0.23
0.39	0.22	0.21
0.25	0.3	0.23
0.34	0.28	0.22
0.16	0.46	0.22
0.3	0.27	0.2
0.32	0.24	0.23
0.32	0.29	0.32
0.22	0.46	0.25
0.33	0.23	0.23
0.36	0.25	0.34
0.25	0.3	0.21
0.53	0.34	0.28
0.24	0.23	0.23
0.23	0.27	0.27
0.39	0.33	0.22
0.26	0.45	0.24
0.34	0.3	0.2
0.25	0.23	0.26
0.25	0.27	0.26
0.14	0.29	0.24
0.32	0.43	0.23
0.34	0.2	0.29
0.47	0.23	0.14
0.38	0.22	0.31
0.3	0.41	0.21
0.32	0.3	0.14
0.27	0.28	0.2
0.29	0.31	0.38
0.42	0.32	0.16
0.22	0.31	0.16
0.26	0.35	0.3
0.37	0.34	0.29
0.28	0.24	0.25
0.43	0.32	0.28
0.31	0.38	0.19
0.35	0.29	0.37
0.38	0.32	0.33
0.27	0.26	0.36
0.4	0.28	0.24
0.4	0.33	0.22
0.3	0.29	0.29
0.31	0.39	0.24
0.39	0.35	0.28
0.26	0.27	0.28
0.41	0.21	0.21
0.34	0.35	0.2
0.4	0.15	0.29
0.37	0.23	0.29
0.23	0.2	0.11
0.34	0.29	0.22
0.37	0.2	0.25
0.3	0.14	0.25
0.31	0.24	0.27
0.28	0.37	0.22
0.32	0.28	0.27
0.27	0.17	0.21
0.21	0.34	0.31
0.36	0.39	0.29
0.38	0.33	0.22
0.33	0.31	0.26
0.27	0.17	0.22
0.25	0.32	0.25
0.32	0.27	0.19
0.36	0.38	0.31
0.2	0.37	0.27
0.18	0.29	0.29
0.21	0.27	0.27
0.54	0.23	0.29
0.41	0.24	0.19
0.23	0.31	0.14
0.3	0.31	0.34
0.38	0.17	0.29
0.41	0.34	0.19
0.24	0.26	0.26
0.25	0.3	0.26
0.32	0.22	0.24
0.44	0.28	0.27
0.42	0.24	0.27
0.13	0.34	0.27
0.35	0.36	0.14
0.28	0.22	0.25
0.28	0.34	0.32
0.38	0.3	0.25
0.6	0.32	0.26
0.35	0.22	0.26
0.43	0.27	0.26
0.2	0.21	0.34
0.21	0.25	0.21
0.38	0.24	0.27
0.33	0.26	0.21
0.36	0.25	0.23
0.24	0.2	0.31
0.58	0.25	0.29
0.26	0.21	0.42
0.31	0.28	0.22
0.21	0.26	0.28
0.36	0.31	0.23
0.34	0.22	0.25
0.34	0.26	0.26
0.23	0.26	0.18
0.25	0.27	0.2
0.26	0.27	0.34
0.32	0.15	0.25
0.28	0.25	0.2
0.34	0.22	0.22
0.51	0.35	0.26
0.32	0.37	0.18
0.25	0.24	0.33
0.32	0.3	0.23
0.52	0.26	0.23
0.37	0.22	0.2
0.24	0.3	0.44
0.27	0.32	0.19
0.38	0.25	0.3
0.18	0.37	0.22
0.2	0.24	0.22
0.26	0.26	0.2
0.25	0.2	0.22
0.22	0.24	0.24
0.37	0.42	0.28
0.46	0.28	0.2
0.37	0.4	0.28
0.3	0.28	0.29
0.44	0.31	0.24
0.47	0.37	0.33
0.42	0.35	0.16
0.17	0.25	0.24
0.27	0.21	0.3
0.2	0.18	0.24
0.24	0.23	0.2
0.34	0.21	0.21
0.33	0.28	0.24
0.23	0.38	0.32
0.27	0.31	0.21
0.26	0.16	0.26
0.32	0.34	0.33
0.35	0.25	0.16
0.38	0.3	0.25
0.19	0.35	0.23
0.26	0.33	0.28
0.19	0.2	0.23
0.38	0.32	0.25
0.29	0.21	0.2
0.24	0.39	0.22
0.23	0.29	0.16
0.29	0.24	0.27
0.3	0.32	0.21
0.43	0.29	0.24
0.15	0.36	0.3
0.37	0.39	0.16
0.41	0.29	0.27
0.33	0.29	0.21
0.27	0.27	0.24
0.44	0.24	0.24
0.52	0.28	0.27
0.19	0.27	0.18
0.29	0.28	0.25
0.3	0.25	0.22
0.26	0.3	0.25
0.29	0.3	0.37
0.34	0.29	0.15
0.41	0.32	0.33
0.33	0.17	0.17
0.28	0.36	0.26
0.31	0.31	0.2
0.3	0.26	0.14
0.31	0.21	0.13
0.23	0.25	0.27
0.37	0.29	0.21
0.3	0.33	0.28
0.37	0.21	0.27
0.32	0.34	0.21
0.38	0.37	0.25
0.13	0.31	0.22
0.35	0.24	0.29
0.24	0.29	0.2
0.2	0.28	0.33
0.33	0.3	0.31
0.43	0.33	0.18
0.35	0.34	0.23
0.36	0.24	0.27
0.28	0.32	0.19
0.22	0.28	0.19
0.34	0.23	0.34
0.26	0.21	0.27
0.24	0.19	0.25
0.32	0.13	0.19
0.48	0.14	0.21
0.4	0.36	0.2
0.35	0.29	0.32
0.24	0.32	0.28
0.38	0.31	0.25
0.38	0.16	0.2
0.27	0.21	0.22
0.28	0.37	0.37
0.35	0.28	0.26
0.19	0.21	0.18
0.3	0.3	0.34
0.28	0.24	0.1
0.43	0.22	0.25
0.35	0.23	0.16
0.27	0.27	0.23
0.24	0.3	0.2
0.18	0.38	0.21
0.25	0.24	0.23
0.3	0.3	0.21
0.27	0.26	0.27
0.21	0.38	0.26
0.22	0.26	0.22
0.37	0.24	0.27
0.19	0.32	0.21
0.52	0.28	0.33
0.23	0.23	0.21
0.24	0.25	0.27
0.31	0.31	0.19
0.32	0.39	0.27
0.35	0.23	0.2
0.25	0.23	0.3
0.19	0.24	0.21
0.16	0.34	0.28
0.22	0.42	0.26
0.39	0.21	0.29
0.36	0.21	0.12
0.36	0.27	0.35
0.28	0.31	0.24
0.32	0.34	0.13
0.15	0.21	0.18
0.3	0.28	0.36
0.5	0.33	0.13
0.18	0.27	0.18
0.3	0.33	0.22
0.36	0.34	0.27
0.33	0.27	0.21
0.4	0.25	0.21
0.31	0.39	0.22
0.34	0.35	0.27
0.4	0.39	0.36
0.2	0.3	0.32
0.41	0.27	0.25
0.39	0.3	0.21
0.28	0.27	0.3
0.29	0.36	0.22
0.38	0.35	0.26
0.29	0.27	0.25
0.43	0.19	0.26
0.32	0.35	0.19
0.39	0.15	0.27
0.37	0.18	0.34
0.17	0.2	0.13
0.37	0.29	0.16
0.3	0.19	0.28
0.29	0.2	0.23
0.35	0.22	0.24
0.24	0.35	0.27
0.31	0.25	0.3
0.19	0.23	0.18
0.2	0.26	0.33
0.36	0.42	0.31
0.36	0.34	0.22
0.39	0.25	0.23
0.3	0.16	0.18
0.22	0.26	0.22
0.35	0.26	0.15
0.27	0.35	0.27
0.28	0.34	0.27
0.18	0.26	0.3
0.2	0.22	0.3
0.48	0.24	0.32
0.43	0.22	0.13
0.19	0.27	0.16
0.29	0.33	0.32
0.37	0.22	0.29
0.42	0.26	0.17
0.28	0.28	0.3
0.28	0.3	0.22
0.32	0.21	0.19
0.48	0.3	0.3
0.41	0.25	0.2
0.11	0.33	0.27
0.3	0.33	0.13
0.27	0.2	0.3
0.33	0.27	0.24
0.29	0.31	0.27
0.51	0.3	0.2
0.32	0.26	0.21
0.45	0.2	0.28
0.19	0.24	0.33
0.2	0.22	0.21
0.36	0.24	0.28
0.33	0.19	0.15
0.42	0.26	0.21
0.3	0.15	0.27
0.45	0.26	0.32
0.3	0.24	0.4
0.24	0.25	0.22
0.23	0.28	0.28
0.33	0.27	0.23
0.33	0.18	0.21
0.38	0.23	0.32
0.21	0.29	0.19
0.27	0.22	0.19
0.24	0.25	0.33
0.34	0.17	0.21
0.26	0.18	0.22
0.29	0.27	0.19
0.46	0.34	0.24
0.32	0.27	0.21
0.22	0.22	0.27
0.31	0.28	0.25
0.53	0.26	0.21
0.4	0.21	0.16
0.2	0.23	0.31
0.18	0.29	0.18
0.36	0.27	0.26
0.2	0.3	0.16
0.21	0.21	0.18
0.27	0.26	0.19
0.24	0.19	0.24
0.17	0.23	0.26
0.33	0.33	0.21
0.41	0.3	0.17
0.39	0.33	0.28
0.26	0.26	0.28
0.39	0.31	0.26
0.38	0.35	0.37
[truncated: 198,000+ more rows]

## Sheet: FilDensHist10Var - Branch angle
Branch angle = 17.5 degrees	Branch angle = 70.0 degrees	Branch angle = 140.0 degrees

[truncated: 1 more sheets: FilDensHist10Var - FilDensDist]
