# Supplementary material for: Leading edge maintenance in migrating cells is an emergent property of branched actin network growth
Source: eLife. 2022 Mar 11;11:e74389. doi: 10.7554/eLife.74389 (PMC9033267; doi:10.7554/eLife.74389)
Supplement: Figure 5—source data 1. — See Readme for a description of the contents, and the locations of the corresponding plots in the figure. [file elife-74389-fig5-data1.zip › Readme - Figure 5.txt]

  
* Figure5_ActinNetworkProps_Data.xlsx
o One sim - Condition Name
* Branch angle deviation values in degrees corresponding to the columns of Time course - Mean/SD Fil angle and SS Dist - Fil angle
* Used in: Fig. 5a-b
o Time course  - Time - Fil angle
* Time in seconds corresponding to the rows of Time course - Mean/SD Fil angle
* Used in: Fig. 5a
o Time course Mean/SD fil angle
* Mean/SD filament angle in degrees at each time point corresponding to  Time course  - Time - Fil angle and each branch angle deviation value in One sim - Condition Name
* Used in: Fig. 5a
o SS Dist - Fil Angle
* Distribution of filament angles in degrees for each branch angle deviation value in One sim - Condition Name. Each row represents a single filament in the simulation.
* Used in: Fig. 5b
o All sims - Condition name
* Branch angle values in degrees corresponding to the columns in All sim - Fil angle dist
* Used in: Fig. 5c
o All sims - Fil angle dist
* Distribution of filament angles in degrees at the final time point of the simulation for the corresponding branch angle values in All sims - Condition name. Each row represents a single filament in the simulation.
* Used in: Fig. 5c
o FilDensHistNoVar - Branch angle
* Branch angle values corresponding to the columns in FilDensHistNoVar - FilDensDist
* Used in: Fig. 5d
o FilDensHistNoVar - FilDensDist
* Distribution of filament densities in filaments/nm for the corresponding branch angle values in FilDensHist10Var - Branch angle, using a branch angle variability of 0 degrees. Each row corresponds to one membrane segment in the simulation.
* Used in: Fig. 5d
o FilDensHist10Var - Branch angle
* Branch angle values corresponding to the columns in FilDensHist10Var - FilDensDist
* Used in: Fig. 5e
o FilDensHist10Var - FilDensDist
* Distribution of filament densities in filaments/nm for the corresponding branch angle values in FilDensHist10Var - Branch angle, using a branch angle variability of 10 degrees. Each row corresponds to one membrane segment in the simulation.
* Used in: Fig. 5e
 
* Figure 5-Source Data 2_BranchVar0/2/10.xlsx
1. All corr - Condition name
i. The branch angles in degrees corresponding to the columns of All acorr - Med/SE/SD amp (nm^3) and All acorr - Med/SE/SD rate (per ms) (each representing a different line in the corresponding plot, see "Used in")
ii. Used in: 
1. _BranchVar0: Fig. 5f-g
2. _BranchVar2: Fig. 5j-k
3. _BranchVar10: Fig. 5n-o
0. All acorr - Freq (per um)
* The binned spatial frequencies in inverse microns used to calculate summary statistics for the fitted amplitude and decay rates corresponding to the rows of All acorr - Med/SE/SD amp (nm^3) and All acorr - Med/SE/SD rate (per ms)
i. Used in: 
1. _BranchVar0: Fig. 5f-g
2. _BranchVar2: Fig. 5j-k
3. _BranchVar10: Fig. 5n-o
0. All acorr - Med/SE/SD amp (nm^3)
* The median/standard error/standard deviation of the fitted amplitude across all cells for the corresponding binned spatial frequencies in All acorr - Freq (per nm)
i. Used in: 
1. _BranchVar0: Fig. 5f
2. _BranchVar2: Fig. 5j
3. _BranchVar10: Fig. 5n
0. All acorr - Med/SE/SD rate (per ms)
* The median/standard error/standard deviation of the fitted decay rate across all cells for the corresponding binned spatial frequencies in All acorr - Freq (per nm)
* Used in:
1. _BranchVar0: Fig. 5g
2. _BranchVar2: Fig. 5k
3. _BranchVar10: Fig. 5o
 Amp by Angle - Freq (per nm)
i. The spatial frequency in inverse nanometers corresponding to the columns of All acorr - Med/SE amp (nm^3) (each representing a different line in the corresponding plot, see "Used in")
* Used in:
1. _BranchVar0: Fig. 5h
2. _BranchVar2: Fig. 5l
3. _BranchVar10: Fig. 5p
 Amp by Angle - Angle (degrees)
i. The branching angle in degrees corresponding to the rows of All acorr - Med/SE amp (nm^3) 
* Used in:
1. _BranchVar0: Fig. 5h
2. _BranchVar2: Fig. 5l
3. _BranchVar10: Fig. 5p
 Amp by Angle - Med/SE Amp (nm^3)
i. The mean and standard deviationof the leading edge fluctuation fitted amplitude in nm^3 for each corresponding spatial frequency in Amp by Angle - Freq (per nm) and each corresponding actin branching angle in Amp by Angle - Angle (degrees)
* Used in:
1. _BranchVar0: Fig. 5h
2. _BranchVar2: Fig. 5l
3. _BranchVar10: Fig. 5p
 FilDenSTD - Angle (degrees)
i. The branching angle in degrees corresponding to the rows of FilDenSTD - FilDenSTD (per nm)
* Used in:
1. _BranchVar0: Fig. 5i
2. _BranchVar2: Fig. 5m
3. _BranchVar10: Fig. 5q
 FilDenSTD - FilDenSTD (per nm)
i. The mean standard deviation of the filament density in filaments per nanometer corresponding to the rows of FilDenSTD - Angle (degrees)
* Used in:
1. _BranchVar0: Fig. 5i
2. _BranchVar2: Fig. 5m
3. _BranchVar10: Fig. 5q
 FilDenSTD - SE (per nm)
i. The SE of the standard deviation of the filament density in filaments per nanometer corresponding to the rows of FilDenSTD - Angle (degrees)
* Used in:
1. _BranchVar0: Fig. 5i
2. _BranchVar2: Fig. 5m
3. _BranchVar10: Fig. 5q
 
 
 
 
